# Supplementary material for: Nanobody-thioesterase chimeras to specifically target protein palmitoylation
Source: Nat Commun. 2025 Feb 7;16:1445. doi: 10.1038/s41467-025-56716-x (PMC11805987; doi:10.1038/s41467-025-56716-x)
Supplement: Supplementary file 3 — Supplementary Data 1 [file 41467_2025_56716_MOESM3_ESM.xlsx]

## Sheet: Supplemental table 1
Supplementary Table 1: Whole proteome and palmitoylated proteome in Flp-In T-REx cells engineered to express tetracycline inducible APT2-LAMA-G97.
			Sheet 1	Whole proteome (unfiltered)'!A1
			Sheet 2	Whole proteome (filtered&Stats)'!A1
			Sheet 3	Palmitoylated proteome'!A1
			Sheet 4	Palmitoylated proteome(Stat)'!A1

## Sheet: Whole proteome (unfiltered)
Protein IDs	Majority protein IDs	Peptide counts (all)	Peptide counts (razor+unique)	Peptide counts (unique)	Protein names	Gene names	Fasta headers	Number of proteins	Peptides	Razor + unique peptides	Unique peptides	Peptides LAMA_global	Razor + unique peptides LAMA_global	Unique peptides LAMA_global	Sequence coverage [%]	Unique + razor sequence coverage [%]	Unique sequence coverage [%]	Mol. weight [kDa]	Sequence length	Sequence lengths	Q-value	Score	Reporter intensity corrected 1 LAMA_global	Reporter intensity corrected 2 LAMA_global	Reporter intensity corrected 3 LAMA_global	Reporter intensity corrected 4 LAMA_global	Reporter intensity corrected 5 LAMA_global	Reporter intensity corrected 6 LAMA_global	Reporter intensity 1 LAMA_global	Reporter intensity 2 LAMA_global	Reporter intensity 3 LAMA_global	Reporter intensity 4 LAMA_global	Reporter intensity 5 LAMA_global	Reporter intensity 6 LAMA_global	Reporter intensity count 1 LAMA_global	Reporter intensity count 2 LAMA_global	Reporter intensity count 3 LAMA_global	Reporter intensity count 4 LAMA_global	Reporter intensity count 5 LAMA_global	Reporter intensity count 6 LAMA_global	Sequence coverage LAMA_global [%]	Intensity	Intensity LAMA_global	MS/MS count	Species	Peptide sequences	Only identified by site	Reverse	Potential contaminant
Q9H0G5;A0A024QZ33	Q9H0G5;A0A024QZ33	1;1	1;1	1;1	Nuclear speckle splicing regulatory protein 1	NSRP1;CCDC55	sp|Q9H0G5|NSRP1_HUMAN Nuclear speckle splicing regulatory protein 1 OS=Homo sapiens OX=9606 GN=NSRP1 PE=1 SV=1;tr|A0A024QZ33|A0A024QZ33_HUMAN Nuclear speckle splicing regulatory protein 1 OS=Homo sapiens OX=9606 GN=NSRP1 PE=1 SV=1	2	1	1	1	1	1	1	1.6	1.6	1.6	66.389	558	558;504	0.00028011	2.1001	5700.2	5012.3	6343.1	4791.3	3507.7	7430.4	5307.5	5157.1	6319	4928.2	4102	6747.5	1	1	1	1	1	1	1.6	5800400	5800400	1		GFSNEVSSK
P06493;A0A024QZP7;E5RIU6;G3V317	P06493;A0A024QZP7;E5RIU6	14;14;8;1	14;14;8;1	12;12;6;0	Cyclin-dependent kinase 1	CDK1;CDC2	sp|P06493|CDK1_HUMAN Cyclin-dependent kinase 1 OS=Homo sapiens OX=9606 GN=CDK1 PE=1 SV=3;tr|A0A024QZP7|A0A024QZP7_HUMAN Cyclin dependent kinase 1 OS=Homo sapiens OX=9606 GN=CDK1 PE=1 SV=1;tr|E5RIU6|E5RIU6_HUMAN Cyclin dependent kinase 1 (Fragment) OS=Homo	4	14	14	12	14	14	12	58.6	58.6	52.2	34.095	297	297;297;189;39	0	67.449	63988	54997	70357	49393	38865	78102	59579	56696	69994	51167	44940	70974	23	23	23	23	23	23	58.6	281580000	281580000	23		AFGIPIR;ALGTPNNEVWPEVESLQDYK;DLKPQNLLIDDK;HPNIVSLQDVLMQDSR;IGEGTYGVVYK;KPLFHGDSEIDQLFR;LADFGLAR;LESEEEGVPSTAIR;MLIYDPAKR;NLDENGLDLLSK;SPEVLLGSAR;TTGQVVAMK;WKPGSLASHVK;YSTPVDIWSIGTIFAELATK
Q00341;A0A024R4E5;H0Y394;C9JIZ1;C9J5E5;C9JZI8;C9JHS7;H7BZC3;C9JES8;C9JHZ8;C9JK79;C9JT62;H7C2D1;C9JHN6;C9JEJ8;C9JBS3;C9JQ82;H7C0A4;C9JMQ6;C9J739;C9JHS9	Q00341;A0A024R4E5;H0Y394	22;22;14;6;6;6;5;5;5;5;4;4;4;3;3;3;2;2;2;1;1	22;22;14;6;6;6;5;5;5;5;4;4;4;3;3;3;2;2;2;1;1	22;22;14;6;6;6;5;5;5;5;4;4;4;3;3;3;2;2;2;1;1	Vigilin	HDLBP	sp|Q00341|VIGLN_HUMAN Vigilin OS=Homo sapiens OX=9606 GN=HDLBP PE=1 SV=3;tr|A0A024R4E5|A0A024R4E5_HUMAN High density lipoprotein binding protein OS=Homo sapiens OX=9606 GN=HDLBP PE=1 SV=1;tr|H0Y394|H0Y394_HUMAN High density lipoprotein binding protein (Fra	21	22	22	22	22	22	22	23.1	23.1	23.1	141.44	1268	1268;1268;973;224;221;164;126;267;147;141;128;96;308;81;79;69;53;332;46;19;17	0	85.086	87196	72995	100510	77069	65633	109860	81188	75505	99706	79404	73870	100270	32	33	32	32	33	35	23.1	290730000	290730000	37		AACLESAQEPAGAWGNK;ANCEAAR;ASVITQVFHVPLEER;DCDPGSPR;DKFPEVIINFPDPAQK;DLANIAEVEVSIPAK;DLIIEQR;DMNQFGEGEQAK;ELLELASR;ELQAEQEDR;FPDREENAVHSTEPVVQENGDEAGEGR;IEGDPQGVQQAK;IVGELEQMVSEDVPLDHR;LEHDVNIQFPDKDDGNQPQDQITITGYEK;LQTQASATVAIPK;LVGEIMQETGTR;QLLHLAEEK;SGLVPQQIK;SSVAVLTQESFAEHR;TLPWGPK;TTTIAVEVK;VIFPAAEDKDQDLITIIGK
P60002;K7EN05;K7EPC8;A0A024R7E8;K7EQ44;K7EMV4	P60002;K7EN05;K7EPC8;A0A024R7E8;K7EQ44;K7EMV4	1;1;1;1;1;1	1;1;1;1;1;1	1;1;1;1;1;1	Transcription elongation factor 1 homolog	ELOF1	sp|P60002|ELOF1_HUMAN Transcription elongation factor 1 homolog OS=Homo sapiens OX=9606 GN=ELOF1 PE=1 SV=1;tr|K7EN05|K7EN05_HUMAN Transcription elongation factor 1 homolog OS=Homo sapiens OX=9606 GN=ELOF1 PE=1 SV=1;tr|K7EPC8|K7EPC8_HUMAN Transcription elon	6	1	1	1	1	1	1	21.7	21.7	21.7	9.4618	83	83;76;90;104;114;120	0.0029483	1.5731	3562.8	3685.3	4251	3089.8	2759	4596.7	3317.3	3742.6	4254.9	3200.8	3096.5	4194	2	2	2	2	2	2	21.7	15417000	15417000	2		MTGTLETQFTCPFCNHEK
P25787;A0A024RA52;A0A7I2YQP7;C9JCK5;A0A7I2V2H3;H3BT36	P25787;A0A024RA52;A0A7I2YQP7;C9JCK5;A0A7I2V2H3	11;11;7;7;6;2	11;11;7;7;6;2	11;11;7;7;6;2	Proteasome subunit alpha type-2;Proteasome subunit alpha type	PSMA2	sp|P25787|PSA2_HUMAN Proteasome subunit alpha type-2 OS=Homo sapiens OX=9606 GN=PSMA2 PE=1 SV=2;tr|A0A024RA52|A0A024RA52_HUMAN Proteasome subunit alpha type OS=Homo sapiens OX=9606 GN=PSMA2 PE=1 SV=1;tr|A0A7I2YQP7|A0A7I2YQP7_HUMAN Uncharacterized protein O	6	11	11	11	11	11	11	57.7	57.7	57.7	25.898	234	234;234;156;164;182;48	0	40.555	27131	22382	29225	21959	15455	33147	25261	23144	29064	22558	18142	30102	26	25	27	26	27	28	57.7	155090000	155090000	28		AANGVVLATEK;ESFEGQMTEDNIEVGICNEAGFR;GYSFSLTTFSPSGK;KLAQQYYLVYQEPIPTAQLVQR;LAQQYYLVYQEPIPTAQLVQR;LTPTEVK;LTPTEVKDYLAAIA;LVQIEYALAAVAGGAPSVGIK;RYNEDLELEDAIHTAILTLK;SVHKVEPITK;YNEDLELEDAIHTAILTLK
Q9NZJ9;A0A024RBG1;Q96G61;Q8NFP7;F8VRL4;F8VRR0;A0A0C4DGJ4	Q9NZJ9;A0A024RBG1;Q96G61;Q8NFP7;F8VRL4;F8VRR0;A0A0C4DGJ4	2;2;1;1;1;1;1	2;2;1;1;1;1;1	2;2;1;1;1;1;1	Diphosphoinositol polyphosphate phosphohydrolase 2;Diphosphoinositol polyphosphate phosphohydrolase 3-beta;Diphosphoinositol polyphosphate phosphohydrolase 3-alpha	NUDT4;NUDT11;NUDT10	sp|Q9NZJ9|NUDT4_HUMAN Diphosphoinositol polyphosphate phosphohydrolase 2 OS=Homo sapiens OX=9606 GN=NUDT4 PE=1 SV=2;sp|A0A024RBG1|NUD4B_HUMAN Diphosphoinositol polyphosphate phosphohydrolase NUDT4B OS=Homo sapiens OX=9606 GN=NUDT4B PE=3 SV=1;sp|Q96G61|NUD1	7	2	2	2	2	2	2	12.8	12.8	12.8	20.306	180	180;181;164;164;95;112;128	0	33.151	9653.2	8884.6	10874	8665.9	6536.5	12251	8988	9105	10859	8878.7	7508	11158	3	3	3	3	3	3	12.8	22719000	22719000	3		EVYEEAGVK;SEQEDEVLLVSSSR
Q9NR28;A0A024RBT2;H7BZQ7;H7BZK7;A0A2U3TZH2	Q9NR28;A0A024RBT2	4;4;1;1;1	4;4;1;1;1	4;4;1;1;1	Diablo homolog, mitochondrial	DIABLO	sp|Q9NR28|DBLOH_HUMAN Diablo IAP-binding mitochondrial protein OS=Homo sapiens OX=9606 GN=DIABLO PE=1 SV=1;tr|A0A024RBT2|A0A024RBT2_HUMAN Direct IAP-binding protein with low pI OS=Homo sapiens OX=9606 GN=DIABLO PE=1 SV=1	5	4	4	4	4	4	4	17.2	17.2	17.2	27.131	239	239;166;127;191;209	0	12.265	32305	27544	35518	28893	19682	42239	30079	28416	35378	29507	23159	38369	9	9	9	9	9	9	17.2	42356000	42356000	9		AESEQEAYLRED;LAEAQIEELR;LQVEEVHQLSR;QYTSLLGK
P46379;A0A7I2V508;A0A0G2JK23;A0A024RCM4;A0A7P0MQS5;A0A0G2JL47;H0Y710;A0A0G2JJM1;X6REW1;F6S6P2;F6X9W3;F6U341;F6VEM6;F6WML8;A0A1B0GX79;A0A0G2JJR8;A0A7I2V3H1;F6XTU0;F6U1F2;F6UR09;F6TC96;H0Y4L1	P46379;A0A7I2V508;A0A0G2JK23;A0A024RCM4;A0A7P0MQS5;A0A0G2JL47	13;13;13;13;13;11;5;5;5;5;3;3;3;3;3;3;3;3;3;3;2;2	13;13;13;13;13;11;5;5;5;5;3;3;3;3;3;3;3;3;3;3;2;2	13;13;13;13;13;11;5;5;5;5;3;3;3;3;3;3;3;3;3;3;2;2	Large proline-rich protein BAG6	BAG6	sp|P46379|BAG6_HUMAN Large proline-rich protein BAG6 OS=Homo sapiens OX=9606 GN=BAG6 PE=1 SV=2;tr|A0A7I2V508|A0A7I2V508_HUMAN Large proline-rich protein BAG6 OS=Homo sapiens OX=9606 GN=BAG6 PE=1 SV=1;tr|A0A0G2JK23|A0A0G2JK23_HUMAN Large proline-rich protei	22	13	13	13	13	13	13	15.2	15.2	15.2	119.41	1132	1132;1173;1132;1126;1100;1077;226;742;742;515;259;262;258;244;243;232;225;215;206;197;158;136	0	44.805	29403	29866	35527	23779	26690	35902	27377	30383	35467	24958	28989	32911	14	14	14	14	14	14	15.2	94266000	94266000	14		ASPEPQR;DIQTLLSR;DLEAPEVQESYR;ENASPAPGTTAEEAMSR;ESFSLVQVQPGVDIIR;GPPPAPEGGSR;LINLVGESLR;LLGNTFVALSDLR;LQEDPNYSPQR;LQVVLEHMPVGPDAILR;MEPNDSTSTAVEEPDSLEVLVK;TFIVGAQMNVK;TMQGEGPQLLLSEAVSR
Q8NB49;H7C0E8;A0A067XG54;A0A804HIW2	Q8NB49;H7C0E8;A0A067XG54;A0A804HIW2	1;1;1;1	1;1;1;1	1;1;1;1	Phospholipid-transporting ATPase IG;Phospholipid-transporting ATPase	ATP11C	sp|Q8NB49|AT11C_HUMAN Phospholipid-transporting ATPase IG OS=Homo sapiens OX=9606 GN=ATP11C PE=1 SV=3;tr|H7C0E8|H7C0E8_HUMAN Phospholipid-transporting ATPase OS=Homo sapiens OX=9606 GN=ATP11C PE=1 SV=2;tr|A0A067XG54|A0A067XG54_HUMAN Phospholipid-transporti	4	1	1	1	1	1	1	0.8	0.8	0.8	129.48	1132	1132;1105;1113;1129	0	2.2136	4069.8	6464.1	4941	3203.1	4890.6	5420.6	3789.4	6379.4	5086.4	3414.5	5165.2	4991.1	3	3	3	3	3	3	0.8	1437300	1437300	3		EIAPDDYER
Q9Y314;A0A075B6F9;M0R3B2;M0QX85;M0R1K2;A0A075B797;M0R1T7	Q9Y314;A0A075B6F9;M0R3B2	5;5;4;2;2;2;1	5;5;4;2;2;2;1	5;5;4;2;2;2;1	Nitric oxide synthase-interacting protein	NOSIP	sp|Q9Y314|NOSIP_HUMAN Nitric oxide synthase-interacting protein OS=Homo sapiens OX=9606 GN=NOSIP PE=1 SV=1;tr|A0A075B6F9|A0A075B6F9_HUMAN Nitric oxide synthase-interacting protein OS=Homo sapiens OX=9606 GN=NOSIP PE=1 SV=1;tr|M0R3B2|M0R3B2_HUMAN Nitric oxi	7	5	5	5	5	5	5	31.9	31.9	31.9	33.172	301	301;304;241;96;176;232;63	0	18.508	12610	6729.2	10763	11271	4469.2	15582	11741	7296.6	10650	11238	5955.3	14075	5	5	5	5	5	5	31.9	24933000	24933000	5		DAVKDFDCCCLSLQPCHDPVVTPDGYLYER;DSLSNATPCAVLRPSGAVVTLECVEK;DTAASGYGTQNIR;TVTCPMSGKPLR;VLPSFWIPSLTPEAK
P11532;A0A7P0Z4Q6;A0A804HJY0;A0A7P0TAW7;A0A7P0T8I2;A0A7P0Z4P7;A0A5H1ZRP7;A0A087WTU7;A0A804HKR4;A0A5H1ZRQ1;A0A5H1ZRP9;A0A5H1ZRQ8;H0Y304;A0A087WV90;A0A5H1ZRP8;A0A075B6G3	P11532;A0A7P0Z4Q6;A0A804HJY0;A0A7P0TAW7;A0A7P0T8I2;A0A7P0Z4P7;A0A5H1ZRP7;A0A087WTU7;A0A804HKR4;A0A5H1ZRQ1;A0A5H1ZRP9;A0A5H1ZRQ8;H0Y304;A0A087WV90;A0A5H1ZRP8;A0A075B6G3	1;1;1;1;1;1;1;1;1;1;1;1;1;1;1;1	1;1;1;1;1;1;1;1;1;1;1;1;1;1;1;1	1;1;1;1;1;1;1;1;1;1;1;1;1;1;1;1	Dystrophin	DMD	sp|P11532|DMD_HUMAN Dystrophin OS=Homo sapiens OX=9606 GN=DMD PE=1 SV=3;tr|A0A7P0Z4Q6|A0A7P0Z4Q6_HUMAN Dystrophin OS=Homo sapiens OX=9606 GN=DMD PE=1 SV=1;tr|A0A804HJY0|A0A804HJY0_HUMAN Dystrophin OS=Homo sapiens OX=9606 GN=DMD PE=1 SV=1;tr|A0A7P0TAW7|A0A7	16	1	1	1	1	1	1	0.3	0.3	0.3	426.74	3685	3685;257;582;584;594;600;970;1154;1212;1225;1230;1243;1972;2341;3681;3685	0.0061586	1.1413	580.68	429.98	596.67	326.88	388.37	585.31	540.67	449.45	589.79	350.25	425.73	534.38	1	1	1	1	1	1	0.3	247240	247240	1		ILADLEEENR
P58107;A0A075B730	P58107;A0A075B730	26;26	26;26	24;24	Epiplakin	EPPK1	sp|P58107|EPIPL_HUMAN Epiplakin OS=Homo sapiens OX=9606 GN=EPPK1 PE=1 SV=3;tr|A0A075B730|A0A075B730_HUMAN Epiplakin 1 OS=Homo sapiens OX=9606 GN=EPPK1 PE=1 SV=2	2	26	26	24	26	26	24	33.4	33.4	31.2	555.65	5088	5088;5063	0	135.75	88937	70726	94423	69231	49190	116980	82809	73423	93772	71381	58610	105970	49	49	49	49	49	49	33.4	298740000	298740000	52		AATMEVK;AEAEAGSPRPDPR;AEIIDQDLYER;AGTLTVEELGATLTSLLAQAQAQAR;AVPVWDVLASGYVSR;AVTGYTDPYTGQQISLFQAMQK;CVPDPDTGLYMLQLAGR;DATMEVQR;EELLAEFGSGTLDLPALTR;EGQGEGETQEAAAATAAAR;EPGPAGR;GFFDPNTHENLTYLQLLQR;GFFDPNTHENLTYVQLLR;GYFDEEMNR;LLEIITTTIEETETQNQGIK;LSVEEAVAAGVVGGEIQEK;LTAIIEEAEEAPGARPQLQDAWR;MSIYQAMWK;PVSVWDVLFSSYLSEAR;RDELLAQHAAGALGLPDLVAVLTR;SLQAVPGAK;TLQEVTEMDSVK;VIEETEER;VLADPSDDTK;VSAWELINSEYFSEG…
O75044;Q7Z6B7;P0DJJ0;P0DMP2;A0A087WW56;A0A075B743;A0A286YEY3;A0A075B7B5;G5EA48;B7ZM87	O75044;Q7Z6B7;P0DJJ0;P0DMP2;A0A087WW56;A0A075B743;A0A286YEY3;A0A075B7B5;G5EA48;B7ZM87	1;1;1;1;1;1;1;1;1;1	1;1;1;1;1;1;1;1;1;1	1;1;1;1;1;1;1;1;1;1	SLIT-ROBO Rho GTPase-activating protein 2;SLIT-ROBO Rho GTPase-activating protein 1;SLIT-ROBO Rho GTPase-activating protein 2C;SLIT-ROBO Rho GTPase-activating protein 2B	SRGAP2;SRGAP1;SRGAP2C;SRGAP2B	sp|O75044|SRGP2_HUMAN SLIT-ROBO Rho GTPase-activating protein 2 OS=Homo sapiens OX=9606 GN=SRGAP2 PE=1 SV=3;sp|Q7Z6B7|SRGP1_HUMAN SLIT-ROBO Rho GTPase-activating protein 1 OS=Homo sapiens OX=9606 GN=SRGAP1 PE=1 SV=1;sp|P0DJJ0|SRG2C_HUMAN SLIT-ROBO Rho GTPa	10	1	1	1	1	1	1	1.1	1.1	1.1	120.87	1071	1071;1085;459;458;92;118;459;789;1022;1070	0	5.298	1703.1	1077.7	1513	1450.4	756.59	2128.5	1585.8	1143.8	1503.9	1459.5	946.09	1926.1	1	1	1	1	1	1	1.1	1033000	1033000	1		VQLLQDLQDFFR
Q96QE3;A0A075B754	Q96QE3;A0A075B754	1;1	1;1	1;1	ATPase family AAA domain-containing protein 5	ATAD5	sp|Q96QE3|ATAD5_HUMAN ATPase family AAA domain-containing protein 5 OS=Homo sapiens OX=9606 GN=ATAD5 PE=1 SV=4;tr|A0A075B754|A0A075B754_HUMAN ATPase family AAA domain containing 5 OS=Homo sapiens OX=9606 GN=ATAD5 PE=1 SV=1	2	1	1	1	1	1	1	0.7	0.7	0.7	207.57	1844	1844;1224	0.0026867	1.6086	2123.9	2001.9	2223.8	1756.2	1786.6	2749.6	1977.5	2044.8	2232.9	1816.6	1975.4	2511.8	1	1	1	1	1	1	0.7	959830	959830	1		QVEVLAENIQDTK
O14787;A0A075B780;K7ENW1;K7ESC1;K7EMA3	O14787;A0A075B780	6;6;2;2;1	4;4;1;1;1	4;4;1;1;1	Transportin-2	TNPO2	sp|O14787|TNPO2_HUMAN Transportin-2 OS=Homo sapiens OX=9606 GN=TNPO2 PE=1 SV=3;tr|A0A075B780|A0A075B780_HUMAN Transportin 2 OS=Homo sapiens OX=9606 GN=TNPO2 PE=1 SV=1	5	6	4	4	6	4	4	12.4	10	10	101.39	897	897;766;85;109;56	0	14.655	15905	13459	18185	13426	9986.4	20940	14809	13905	18045	13837	11630	19018	13	14	13	13	11	14	12.4	45967000	45967000	14		DSQSPNTATQR;GDVEEDEAVPDSEQDIKPR;LKSEDEPTR;NLLILYDAIGTLADSVGHHLNQPEYIQK;QSSFALLGDLTK;TVTLPHEAERPDGSEDAEDDDDDDALSDWNLR
A0A075B7D0	A0A075B7D0	1	1	1		IGHV1OR15-1	tr|A0A075B7D0|A0A075B7D0_HUMAN Immunoglobulin heavy variable 1/OR15-1 (non-functional) (Fragment) OS=Homo sapiens OX=9606 GN=IGHV1OR15-1 PE=1 SV=1	1	1	1	1	1	1	1	11.1	11.1	11.1	13.012	117	117	0.0061523	1.1191	0	0	0	0	0	0	0	0	0	0	0	0	0	0	0	0	0	0	11.1	0	0	0		INPNSGGTNYAQK
A0A087WSZ2	A0A087WSZ2	5	1	1		ACTN3	tr|A0A087WSZ2|A0A087WSZ2_HUMAN Actinin alpha 3 OS=Homo sapiens OX=9606 GN=ACTN3 PE=1 SV=1	1	5	1	1	5	1	1	6.9	1.4	1.4	107.63	944	944	1	-2	3794.5	896.22	1623	3626.2	372.96	4993.8	3533.1	1120.2	1626.4	3483	915.5	4478.3	1	1	1	1	1	1	6.9	16140000	16140000	1		AGTQIENIEEDFR;CQLEINFNTLQTK;FAIQDISVEETSAK;GIGLCVPPARCWK;LMLLLEVISGER	+
Q8N5I9;J3KN91;A0A087WT30	Q8N5I9;J3KN91;A0A087WT30	1;1;1	1;1;1	1;1;1	Uncharacterized protein C12orf45	C12orf45	sp|Q8N5I9|NOPC1_HUMAN NOP protein chaperone 1 OS=Homo sapiens OX=9606 GN=NOPCHAP1 PE=1 SV=2;tr|J3KN91|J3KN91_HUMAN NOP protein chaperone 1 OS=Homo sapiens OX=9606 GN=NOPCHAP1 PE=1 SV=1;tr|A0A087WT30|A0A087WT30_HUMAN NOP protein chaperone 1 OS=Homo sapiens	3	1	1	1	1	1	1	4.3	4.3	4.3	20.123	185	185;67;211	0.0029522	1.5903	0	0	0	0	0	0	0	0	0	0	0	0	0	0	0	0	0	0	4.3	0	0	1		LLINSQPK
Q4V328;A0A994J4U4;A0A994J447;A0A994J3X9;A0A087WXA6;A0A994J436;A0A994J489;A0A994J6S6;A0A994J4J8;A0A994J7A3;A0A994J4B5;A0A994J724;A0A994J472;A0A994J4F7;A0A994J463;A0A994J4A2;A0A994J6V9;A0A994J4H5;A0A994J484;A0A994J6U6;A0A994J720;A0A994J4V2;A0A994J488;A0A994J783;A0A087WT45;A0A994J6P1;A0A994J7B3;A0A087WW92;A0A994J6M6;A0A994J3Y7;A0A994J745;A0A994J4V9;A0A994J4N3;A0A994J799;A0A994J4H0;A0A994J446;A0A994J…	Q4V328;A0A994J4U4;A0A994J447;A0A994J3X9;A0A087WXA6;A0A994J436;A0A994J489;A0A994J6S6;A0A994J4J8;A0A994J7A3;A0A994J4B5;A0A994J724;A0A994J472;A0A994J4F7;A0A994J463;A0A994J4A2;A0A994J6V9;A0A994J4H5;A0A994J484;A0A994J6U6;A0A994J720;A0A994J4V2;A0A994J488;A0A994J783;A0A087WT45;A0A994J6P1;A0A994J7B3;A0A087WW92;A0A994J6M6;A0A994J3Y7;A0A994J745;A0A994J4V9;A0A994J4N3;A0A994J799;A0A994J4H0;A0A994J446;A0A994J…	3;3;3;3;3;3;3;3;3;3;3;3;3;3;3;3;3;3;3;3;3;3;3;3;3;2;2;2;2;2;2;2;2;2;2;2;2;1;1;1;1;1;1;1;1;1;1;1;1	3;3;3;3;3;3;3;3;3;3;3;3;3;3;3;3;3;3;3;3;3;3;3;3;3;2;2;2;2;2;2;2;2;2;2;2;2;1;1;1;1;1;1;1;1;1;1;1;1	3;3;3;3;3;3;3;3;3;3;3;3;3;3;3;3;3;3;3;3;3;3;3;3;3;2;2;2;2;2;2;2;2;2;2;2;2;1;1;1;1;1;1;1;1;1;1;1;1	GRIP1-associated protein 1	GRIPAP1	sp|Q4V328|GRAP1_HUMAN GRIP1-associated protein 1 OS=Homo sapiens OX=9606 GN=GRIPAP1 PE=1 SV=2;tr|A0A994J4U4|A0A994J4U4_HUMAN GRIP1 associated protein 1 OS=Homo sapiens OX=9606 GN=GRIPAP1 PE=1 SV=1;tr|A0A994J447|A0A994J447_HUMAN GRIP1 associated protein 1 O	49	3	3	3	3	3	3	5.4	5.4	5.4	96.004	841	841;837;799;805;815;884;830;737;832;834;835;704;836;839;656;541;840;433;851;862;866;872;873;876;796;790;851;765;788;167;764;764;739;154;782;667;517;65;98;143;144;673;374;674;707;713;729;43;39	0	25.97	4298.9	3520.2	4456.2	3557.6	2652.4	6089.8	4002.7	3642.3	4442	3651.1	3134.8	5518.8	3	3	3	3	3	3	5.4	9889400	9889400	3		AQALSEEEFQR;EGAAGAGVAQAGPLVDGELLR;LLWEQLQGLESSK
P43003;A0A087X0U3;A0A087WT87;A0A7P0TAG7	P43003;A0A087X0U3;A0A087WT87;A0A7P0TAG7	1;1;1;1	1;1;1;1	1;1;1;1	Excitatory amino acid transporter 1;Amino acid transporter	SLC1A3	sp|P43003|EAA1_HUMAN Excitatory amino acid transporter 1 OS=Homo sapiens OX=9606 GN=SLC1A3 PE=1 SV=1;tr|A0A087X0U3|A0A087X0U3_HUMAN Amino acid transporter OS=Homo sapiens OX=9606 GN=SLC1A3 PE=1 SV=1;tr|A0A087WT87|A0A087WT87_HUMAN Amino acid transporter OS=	4	1	1	1	1	1	1	2.2	2.2	2.2	59.572	542	542;430;496;589	0	3.4955	1170.7	1027.6	1334.7	1097.6	652.74	1602.4	1090	1057.9	1329.1	1117.2	790.54	1452.7	1	1	1	1	1	1	2.2	2013500	2013500	1		VTAADAFLDLIR
P49753;A0A087WT95	P49753;A0A087WT95	5;5	5;5	1;1	Acyl-coenzyme A thioesterase 2, mitochondrial	ACOT2	sp|P49753|ACOT2_HUMAN Acyl-coenzyme A thioesterase 2, mitochondrial OS=Homo sapiens OX=9606 GN=ACOT2 PE=1 SV=6;tr|A0A087WT95|A0A087WT95_HUMAN Acyl-CoA thioesterase 2 OS=Homo sapiens OX=9606 GN=ACOT2 PE=1 SV=1	2	5	5	1	5	5	1	19	19	5	53.218	483	483;463	0	22.451	4185.6	3240.2	4521.6	3761.8	2702	5931.9	3897.2	3374.2	4487.2	3843.6	3179.4	5382.9	7	7	7	7	7	7	19	12075000	12075000	8		ADTLGELDLER;APALGGSFAGLEPMGLLWALEPEKPLVR;SEFYANEACK;TMETLHLEYFEEAMNYLLSHPEVK;TPLAVELEVLDGHDPDPGR
Q9NY61;A0A087WTH8;A0A7P0TAR0;A0A7P0T868;A0A7P0Z4N2;A0A7P0Z434;A0A7P0TBG4;A0A087WW41;A0A087WWS8;A0A7P0TBI0;A0A7P0Z4P2;A0A0J9YWE9	Q9NY61;A0A087WTH8;A0A7P0TAR0;A0A7P0T868;A0A7P0Z4N2;A0A7P0Z434;A0A7P0TBG4	5;5;5;5;4;4;3;2;2;2;2;1	5;5;5;5;4;4;3;2;2;2;2;1	5;5;5;5;4;4;3;2;2;2;2;1	Protein AATF	AATF	sp|Q9NY61|AATF_HUMAN Protein AATF OS=Homo sapiens OX=9606 GN=AATF PE=1 SV=1;tr|A0A087WTH8|A0A087WTH8_HUMAN Apoptosis antagonizing transcription factor OS=Homo sapiens OX=9606 GN=AATF PE=3 SV=2;tr|A0A7P0TAR0|A0A7P0TAR0_HUMAN Apoptosis antagonizing transcrip	12	5	5	5	5	5	5	12.1	12.1	12.1	63.132	560	560;514;536;540;474;503;288;55;154;373;397;98	0	15.191	11287	8169.3	11494	9584.2	5672.5	14680	10509	8559	11402	9750.6	6930.5	13294	6	6	6	6	6	6	12.1	19249000	19249000	6		AGPQPLALQLEQLLNPR;PSEADPEADPEEATAAR;QWLAIQK;SILTQIDHILMDK;TPGFSVQSISDFEK
Q8IWT0;A0A087WTK6;A0A087WUU3;F6SII6;S4R426;A0A087X1H4;A0A087X0V4	Q8IWT0;A0A087WTK6;A0A087WUU3;F6SII6;S4R426;A0A087X1H4;A0A087X0V4	1;1;1;1;1;1;1	1;1;1;1;1;1;1	1;1;1;1;1;1;1	Protein archease	ZBTB8OS	sp|Q8IWT0|ARCH_HUMAN Protein archease OS=Homo sapiens OX=9606 GN=ZBTB8OS PE=1 SV=2;tr|A0A087WTK6|A0A087WTK6_HUMAN Zinc finger and BTB domain containing 8 opposite strand OS=Homo sapiens OX=9606 GN=ZBTB8OS PE=1 SV=2;tr|A0A087WUU3|A0A087WUU3_HUMAN Zinc finge	7	1	1	1	1	1	1	10.2	10.2	10.2	19.491	167	167;44;49;64;76;81;160	0	3.6289	1590.7	2087.7	2061.5	1334.2	1601.2	1798.5	1481.1	2085.9	2081.2	1405.7	1707.2	1658.6	2	2	2	2	2	2	10.2	3675400	3675400	2		AQEEEDVRDYNLTEEQK
Q9BXK5;A0A087WTL4;A0A087WX97	Q9BXK5;A0A087WTL4;A0A087WX97	2;2;2	2;2;2	2;2;2	Bcl-2-like protein 13	BCL2L13	sp|Q9BXK5|B2L13_HUMAN Bcl-2-like protein 13 OS=Homo sapiens OX=9606 GN=BCL2L13 PE=1 SV=1;tr|A0A087WTL4|A0A087WTL4_HUMAN BCL2 like 13 OS=Homo sapiens OX=9606 GN=BCL2L13 PE=1 SV=1;tr|A0A087WX97|A0A087WX97_HUMAN BCL2 like 13 OS=Homo sapiens OX=9606 GN=BCL2L13	3	2	2	2	2	2	2	8.2	8.2	8.2	52.723	485	485;461;509	0	14.07	2897.7	2670.5	3115.4	2410.1	2119.7	3900.9	2698	2734.3	3118.4	2487.1	2409.2	3549.7	4	4	4	4	4	4	8.2	5441100	5441100	4		AATTEPTEVEEVVPALEPTETLLSEK;EESLVEELSPASEK
Q9Y6I9;A0A087WTU3;C9JL43;C9JUC3;C9J7N0;C9JXQ7;C9JHH5	Q9Y6I9;A0A087WTU3;C9JL43;C9JUC3;C9J7N0;C9JXQ7;C9JHH5	2;2;1;1;1;1;1	2;2;1;1;1;1;1	2;2;1;1;1;1;1	Testis-expressed sequence 264 protein	TEX264	sp|Q9Y6I9|TX264_HUMAN Testis-expressed protein 264 OS=Homo sapiens OX=9606 GN=TEX264 PE=1 SV=1;tr|A0A087WTU3|A0A087WTU3_HUMAN Testis expressed 264, ER-phagy receptor OS=Homo sapiens OX=9606 GN=TEX264 PE=1 SV=1;tr|C9JL43|C9JL43_HUMAN Testis expressed 264, E	7	2	2	2	2	2	2	8	8	8	34.188	313	313;239;104;139;151;215;216	0	6.2094	6487.8	4351.2	6415.8	5548.8	2877.9	8256.7	6040.8	4595.6	6353.6	5617.9	3612.7	7469	2	2	2	2	2	2	8	10212000	10212000	2		ETSAATLSPGASSR;LFTESCSISPK
Q96C36;A0A087WTV6;P32322;J3QKT4;E2QRB3;J3KR12	Q96C36;A0A087WTV6;P32322;J3QKT4;E2QRB3;J3KR12	2;2;1;1;1;1	2;2;1;1;1;1	2;2;1;1;1;1	Pyrroline-5-carboxylate reductase 2;Pyrroline-5-carboxylate reductase 1, mitochondrial;Pyrroline-5-carboxylate reductase	PYCR2;PYCR1	sp|Q96C36|P5CR2_HUMAN Pyrroline-5-carboxylate reductase 2 OS=Homo sapiens OX=9606 GN=PYCR2 PE=1 SV=1;tr|A0A087WTV6|A0A087WTV6_HUMAN Pyrroline-5-carboxylate reductase 2 OS=Homo sapiens OX=9606 GN=PYCR2 PE=1 SV=1;sp|P32322|P5CR1_HUMAN Pyrroline-5-carboxylate	6	2	2	2	2	2	2	6.2	6.2	6.2	33.637	320	320;246;319;242;288;359	0	11.06	7987.9	7011	9105	7335.5	5134.7	10972	7437.5	7217.8	9064.8	7502.1	6028.1	9965.4	2	2	2	2	2	2	6.2	33214000	33214000	2		SLALGGK;SLLINAVEASCIR
Q96T88;A0A087WVR3;A0A087WTW0;A0A087WWG9	Q96T88;A0A087WVR3;A0A087WTW0;A0A087WWG9	18;18;18;11	18;18;18;11	18;18;18;11	E3 ubiquitin-protein ligase UHRF1	UHRF1	sp|Q96T88|UHRF1_HUMAN E3 ubiquitin-protein ligase UHRF1 OS=Homo sapiens OX=9606 GN=UHRF1 PE=1 SV=1;tr|A0A087WVR3|A0A087WVR3_HUMAN E3 ubiquitin-protein ligase UHRF OS=Homo sapiens OX=9606 GN=UHRF1 PE=1 SV=1;tr|A0A087WTW0|A0A087WTW0_HUMAN E3 ubiquitin-protei	4	18	18	18	18	18	18	26.9	26.9	26.9	89.813	793	793;806;857;496	0	47.36	47707	37719	52016	34758	28249	57699	44419	39200	51524	36189	32679	52398	20	20	20	20	20	20	26.9	97139000	97139000	22		DSELSDTDSGCCLGQSESDK;ERDSELSDTDSGCCLGQSESDK;GFWYDAEISR;IIFVDEVFK;KSGPSCK;LGLTMQYPEGYLEALANR;LWNEVLASLK;MASATSSSQR;NDASEVVLAGER;QTHTVDSLSR;REEEEQQEGGFASPR;SAGGGPSR;SGFLVWR;TAEQSCDQK;VEETFQCICCQELVFRPITTVCQHNVCK;VEPYSLTAQQSSLIR;YAPAEGNR;YDDYPENGVVQMNSR
A0A087WU03	A0A087WU03	1	1	1		HNRNPDL	tr|A0A087WU03|A0A087WU03_HUMAN Heterogeneous nuclear ribonucleoprotein D like OS=Homo sapiens OX=9606 GN=HNRNPDL PE=1 SV=1	1	1	1	1	1	1	1	31.6	31.6	31.6	6.7215	57	57	0	3.7799	2824.3	351.21	2695.7	2335.5	206.88	3088.4	2629.7	489.22	2570.3	2330.5	423.97	2769.9	4	3	4	4	3	4	31.6	10462000	10462000	4		MEDMNEYSNIEEFAEGSK
P21926;A6NNI4;A0A2R8Y478;A0A7I2V3T0;A0A7I2V3T7;G8JLH6;A0A087WU13;F5GXT1	P21926;A6NNI4;A0A2R8Y478;A0A7I2V3T0;A0A7I2V3T7;G8JLH6;A0A087WU13;F5GXT1	1;1;1;1;1;1;1;1	1;1;1;1;1;1;1;1	1;1;1;1;1;1;1;1	CD9 antigen;Tetraspanin	CD9	sp|P21926|CD9_HUMAN CD9 antigen OS=Homo sapiens OX=9606 GN=CD9 PE=1 SV=4;tr|A6NNI4|A6NNI4_HUMAN CD9 molecule OS=Homo sapiens OX=9606 GN=CD9 PE=1 SV=1;tr|A0A2R8Y478|A0A2R8Y478_HUMAN CD9 molecule OS=Homo sapiens OX=9606 GN=CD9 PE=1 SV=1;tr|A0A7I2V3T0|A0A7I2V	8	1	1	1	1	1	1	11	11	11	25.416	228	228;159;159;216;218;251;255;270	0	10.571	2383.1	1721.2	2405.8	1989.1	1365.4	3110.6	2218.9	1803.4	2387.1	2031.1	1619.7	2821.3	3	3	3	3	3	3	11	12626000	12626000	3		AIHYALNCCGLAGGVEQFISDICPK
Q9BRJ2;A0A0G2JMS5;A0A087WU62;A0A087X2D5	Q9BRJ2;A0A0G2JMS5;A0A087WU62;A0A087X2D5	3;3;3;3	3;3;3;3	3;3;3;3	39S ribosomal protein L45, mitochondrial	MRPL45	sp|Q9BRJ2|RM45_HUMAN Large ribosomal subunit protein mL45 OS=Homo sapiens OX=9606 GN=MRPL45 PE=1 SV=2;tr|A0A0G2JMS5|A0A0G2JMS5_HUMAN Large ribosomal subunit protein mL45 OS=Homo sapiens OX=9606 GN=MRPL45 PE=1 SV=1;tr|A0A087WU62|A0A087WU62_HUMAN Large ribos	4	3	3	3	3	3	3	9.5	9.5	9.5	35.351	306	306;256;256;306	0	11.166	7864.9	5519.3	8079.3	6233.7	3788.3	10050	7323	5803.5	7992.4	6378.7	4562.9	9091.4	4	4	4	4	3	4	9.5	12383000	12383000	4		DVLEYVVFEK;IVPPWAPPK;LMYGQEDVPKDVLEYVVFEK
Q8WYA6;A0A087WUB9;A2A2P1	Q8WYA6;A0A087WUB9	7;7;2	7;7;2	7;7;2	Beta-catenin-like protein 1	CTNNBL1	sp|Q8WYA6|CTBL1_HUMAN Beta-catenin-like protein 1 OS=Homo sapiens OX=9606 GN=CTNNBL1 PE=1 SV=1;tr|A0A087WUB9|A0A087WUB9_HUMAN Catenin beta like 1 OS=Homo sapiens OX=9606 GN=CTNNBL1 PE=1 SV=1	3	7	7	7	7	7	7	14	14	14	65.173	563	563;568;166	0	20.572	20142	10546	18651	15610	7248	25564	18754	11486	18321	15827	9547.6	23055	8	8	8	8	8	8	14	52982000	52982000	8		EYAENIGDGR;FVDILGLR;ILGLLENF;LLQIIDRDGEEEEEEEEPLDESSVK;MDVGELLSYQPNR;MILTFEK;TIFPLFMK
Q9NRP0;A0A087WUD3	Q9NRP0;A0A087WUD3	1;1	1;1	1;1	Oligosaccharyltransferase complex subunit OSTC	OSTC	sp|Q9NRP0|OSTC_HUMAN Oligosaccharyltransferase complex subunit OSTC OS=Homo sapiens OX=9606 GN=OSTC PE=1 SV=1;tr|A0A087WUD3|A0A087WUD3_HUMAN Oligosaccharyltransferase complex subunit OS=Homo sapiens OX=9606 GN=OSTC PE=1 SV=1	2	1	1	1	1	1	1	8.1	8.1	8.1	16.829	149	149;83	0	4.9469	2723.1	1686.2	2697.1	2495.4	1305	3400.7	2535.5	1798.3	2663.7	2514.4	1610.7	3082.5	2	2	2	2	2	2	8.1	21962000	21962000	2		VPFLVLECPNLK
Q92797;A0A087WUE9;M0R3C7;M0R1C2;M0R180;M0QXP5	Q92797;A0A087WUE9;M0R3C7	5;5;3;1;1;1	5;5;3;1;1;1	5;5;3;1;1;1	Symplekin	SYMPK	sp|Q92797|SYMPK_HUMAN Symplekin OS=Homo sapiens OX=9606 GN=SYMPK PE=1 SV=2;tr|A0A087WUE9|A0A087WUE9_HUMAN Symplekin scaffold protein OS=Homo sapiens OX=9606 GN=SYMPK PE=1 SV=1;tr|M0R3C7|M0R3C7_HUMAN Symplekin scaffold protein OS=Homo sapiens OX=9606 GN=SYM	6	5	5	5	5	5	5	7.5	7.5	7.5	141.15	1274	1274;1058;673;115;137;142	0	17.243	13315	10680	13707	11369	7703.7	16707	12398	11072	13660	11595	9081	15173	9	9	9	9	9	9	7.5	47984000	47984000	9		LAGAGGR;LEPNLGEDDEDKDLEPGPSGTSK;LIHELAAVYTEAIADIK;LLGTQHGEGNSALSPLNPGELLIALHNIDSVK;VVDLLNQAALITNDSK
Q13485;K7EL18;K7EIJ2;K7ES96;K7EIU8;A0A087WUF3;K7ELK2	Q13485;K7EL18;K7EIJ2;K7ES96;K7EIU8;A0A087WUF3;K7ELK2	1;1;1;1;1;1;1	1;1;1;1;1;1;1	1;1;1;1;1;1;1	Mothers against decapentaplegic homolog 4;Mothers against decapentaplegic homolog	SMAD4	sp|Q13485|SMAD4_HUMAN Mothers against decapentaplegic homolog 4 OS=Homo sapiens OX=9606 GN=SMAD4 PE=1 SV=1;tr|K7EL18|K7EL18_HUMAN SMAD family member 4 (Fragment) OS=Homo sapiens OX=9606 GN=SMAD4 PE=1 SV=1;tr|K7EIJ2|K7EIJ2_HUMAN SMAD family member 4 (Fragme	7	1	1	1	1	1	1	1.6	1.6	1.6	60.438	552	552;126;140;320;456;486;493	0	2.3313	3918.6	3450.2	4388.2	3171.6	2386.4	5047.2	3648.6	3549.8	4368.2	3275.4	2785.7	4582.5	1	1	1	1	1	1	1.6	2637000	2637000	1		YCQYAFDLK
Q7L266;A0A087WZI5;A0A087WUG3	Q7L266;A0A087WZI5;A0A087WUG3	1;1;1	1;1;1	1;1;1	Isoaspartyl peptidase/L-asparaginase;Isoaspartyl peptidase/L-asparaginase alpha chain;Isoaspartyl peptidase/L-asparaginase beta chain	ASRGL1	sp|Q7L266|ASGL1_HUMAN Isoaspartyl peptidase/L-asparaginase OS=Homo sapiens OX=9606 GN=ASRGL1 PE=1 SV=2;tr|A0A087WZI5|A0A087WZI5_HUMAN Isoaspartyl peptidase/L-asparaginase (Fragment) OS=Homo sapiens OX=9606 GN=ASRGL1 PE=1 SV=6;tr|A0A087WUG3|A0A087WUG3_HUMAN	3	1	1	1	1	1	1	8.8	8.8	8.8	32.054	308	308;133;164	0	2.5819	1475.1	808.17	1222.5	1240.8	552.3	1817.9	1373.4	872.61	1212	1241.8	720.06	1642.1	1	1	1	1	1	1	8.8	3186100	3186100	1		TPHCFLTDQGAAQFAAAMGVPEIPGEK
O14979;A0A087WUK2;Q9ULL8;REV__A0A0B4J1R9;REV__Q8N0S2;REV__Q9ULL8	O14979;A0A087WUK2	13;13;1;1;1;1	12;12;1;1;1;1	12;12;1;1;1;1	Heterogeneous nuclear ribonucleoprotein D-like	HNRNPDL	sp|O14979|HNRDL_HUMAN Heterogeneous nuclear ribonucleoprotein D-like OS=Homo sapiens OX=9606 GN=HNRNPDL PE=1 SV=3;tr|A0A087WUK2|A0A087WUK2_HUMAN Heterogeneous nuclear ribonucleoprotein D like OS=Homo sapiens OX=9606 GN=HNRNPDL PE=1 SV=1	6	13	12	12	13	12	12	27.6	25.7	25.7	46.437	420	420;363;1493;318;351;1493	0	50.096	99779	86649	103620	91298	59913	121970	92904	89152	103740	92621	70155	110980	33	33	33	33	33	33	27.6	858450000	858450000	35		DAASVDK;DLTEYLSR;EYFGAFGEIENIELPMDTK;GFCFITYTDEEPVKK;GFGFVLFK;KVFVGGLSPDTSEEQIK;MFIGGLSWDTSK;NQQDDGK;QQQQQQK;RGFCFITYTDEEPVKK;TDPVTGR;VFVGGLSPDTSEEQIK;YHQIGSGK
P49720;A0A087WUL2;A0A087WXQ8;A0A087WY10	P49720;A0A087WUL2;A0A087WXQ8;A0A087WY10	5;5;4;4	5;5;4;4	5;5;4;4	Proteasome subunit beta type-3	PSMB3	sp|P49720|PSB3_HUMAN Proteasome subunit beta type-3 OS=Homo sapiens OX=9606 GN=PSMB3 PE=1 SV=2;tr|A0A087WUL2|A0A087WUL2_HUMAN Proteasome subunit beta type-3 (Fragment) OS=Homo sapiens OX=9606 GN=PSMB3 PE=1 SV=1;tr|A0A087WXQ8|A0A087WXQ8_HUMAN Proteasome 20S	4	5	5	5	5	5	5	35.6	35.6	35.6	22.949	205	205;145;107;112	0	20.526	30760	19875	29307	23018	13433	37159	28641	21070	28988	23517	16612	33606	10	10	10	10	10	10	35.6	80541000	80541000	10		FGIQAQMVTTDFQK;FGPYYTEPVIAGLDPK;IFPMGDR;LYIGLAGLATDVQTVAQR;QIKPYTLMSMVANLLYEK
A0A087WZG9;A0A087WUL4;A0A087WX23;Q86TG7;A0A087WXK2	A0A087WZG9;A0A087WUL4;A0A087WX23;Q86TG7;A0A087WXK2	4;4;4;3;3	4;4;4;3;3	4;4;4;3;3	Retrotransposon-derived protein PEG10	PEG10	tr|A0A087WZG9|A0A087WZG9_HUMAN Retrotransposon-derived protein PEG10 OS=Homo sapiens OX=9606 GN=PEG10 PE=1 SV=2;tr|A0A087WUL4|A0A087WUL4_HUMAN Paternally expressed 10 OS=Homo sapiens OX=9606 GN=PEG10 PE=1 SV=2;tr|A0A087WX23|A0A087WX23_HUMAN Paternally expr	5	4	4	4	4	4	4	13.9	13.9	13.9	40.489	359	359;741;783;708;707	0	17.014	22126	23781	25528	16745	15891	26664	20601	24065	25636	17522	17797	24310	10	10	10	10	10	10	13.9	64014000	64014000	10		EQVEPTPEDEDDDIELR;LTEENTTLR;QSEENNNLQSQVQK;SACVPNMTER
O60841;A0A087WUT6	O60841;A0A087WUT6	22;22	22;22	22;22	Eukaryotic translation initiation factor 5B	EIF5B	sp|O60841|IF2P_HUMAN Eukaryotic translation initiation factor 5B OS=Homo sapiens OX=9606 GN=EIF5B PE=1 SV=4;tr|A0A087WUT6|A0A087WUT6_HUMAN Eukaryotic translation initiation factor 5B OS=Homo sapiens OX=9606 GN=EIF5B PE=1 SV=1	2	22	22	22	22	22	22	25.3	25.3	25.3	138.83	1220	1220;1220	0	79.225	68308	57832	73670	57627	42154	90318	63602	59684	73394	59137	49377	81995	26	26	26	26	26	26	25.3	138820000	138820000	27		AETPTAAEDDNEGDKK;AMQEALAK;DPIVMGVTVEAGQVK;ETVAVKPTENNEEEFTSK;GLLLPPPMK;HKEVEAAQGVK;IFSAEIIYHLFDAFTK;IPGMLIIDTPGHESFSNLR;KFEEETVK;KIPQQLESK;KKIPQQLESK;KQDFDEDDILKELEELSLEAQGIK;LKEGDTIIVPGVEGPIVTQIR;LLQAQGVEVPSK;NKPGPNIESGNEDDDASFK;QGTPMCVPSK;QSFDDNDSEELEDKDSK;SPDSDVAATLK;TLAGLPLLVAYKEDEIPVLKDELIHELK;TSEVPYAGINIGPVHK;VKNQYEK;VTVDTGVIPASEEKAETPTAAEDDNEGDKK
Q9Y6K9;A0A8I5KQX5;C9J2V2;A0A087X0G7;A0A087WUW6;A0A087X1B1;A0A8I5KQX1;D3DWY0;C9JCG6;A0A8I5KRU9;C9JH59;A0A8I5KYQ7;A0A087X1K7;C9JN51	Q9Y6K9;A0A8I5KQX5;C9J2V2;A0A087X0G7;A0A087WUW6;A0A087X1B1;A0A8I5KQX1;D3DWY0	3;3;3;3;3;3;3;2;1;1;1;1;1;1	3;3;3;3;3;3;3;2;1;1;1;1;1;1	3;3;3;3;3;3;3;2;1;1;1;1;1;1	NF-kappa-B essential modulator	IKBKG	sp|Q9Y6K9|NEMO_HUMAN NF-kappa-B essential modulator OS=Homo sapiens OX=9606 GN=IKBKG PE=1 SV=2;tr|A0A8I5KQX5|A0A8I5KQX5_HUMAN NF-kappa-B essential modulator OS=Homo sapiens OX=9606 GN=IKBKG PE=1 SV=1;tr|C9J2V2|C9J2V2_HUMAN NF-kappa-B essential modulator OS	14	3	3	3	3	3	3	6.9	6.9	6.9	48.197	419	419;368;407;411;412;418;438;285;138;145;172;173;237;250	0	8.1257	11315	11638	12783	10668	8991.8	15531	10535	11815	12852	10929	10164	14163	4	4	4	4	4	4	6.9	20948000	20948000	4		ASCQESAR;CLEENQELR;ELLQEQLEQLQR
O75928;B4DGW0;A0A087WUY7	O75928;B4DGW0;A0A087WUY7	1;1;1	1;1;1	1;1;1	E3 SUMO-protein ligase PIAS2	PIAS2	sp|O75928|PIAS2_HUMAN E3 SUMO-protein ligase PIAS2 OS=Homo sapiens OX=9606 GN=PIAS2 PE=1 SV=3;tr|B4DGW0|B4DGW0_HUMAN Protein inhibitor of activated STAT 2 OS=Homo sapiens OX=9606 GN=PIAS2 PE=1 SV=1;tr|A0A087WUY7|A0A087WUY7_HUMAN Protein inhibitor of activa	3	1	1	1	1	1	1	1.3	1.3	1.3	68.24	621	621;282;536	0.0061665	1.1511	0	0	0	0	0	0	0	0	0	0	0	0	0	0	0	0	0	0	1.3	0	0	1		VSSQPCTK
Q01082;A0A087WUZ3;F8W6C1;A4QPE4	Q01082;A0A087WUZ3	44;44;12;1	44;44;12;1	42;42;11;0	Spectrin beta chain, non-erythrocytic 1	SPTBN1	sp|Q01082|SPTB2_HUMAN Spectrin beta chain, non-erythrocytic 1 OS=Homo sapiens OX=9606 GN=SPTBN1 PE=1 SV=2;tr|A0A087WUZ3|A0A087WUZ3_HUMAN Spectrin beta chain OS=Homo sapiens OX=9606 GN=SPTBN1 PE=1 SV=1	4	44	44	42	44	44	42	23.6	23.6	22.8	274.61	2364	2364;2366;690;934	0	133.29	145140	125370	152400	115500	93665	188610	135140	129080	152160	119120	108160	171340	60	60	60	60	60	60	23.6	270210000	270210000	60		AKDEQSAVSMLK;ALVADSHPESER;AQTLPTSVVTITSESSPGKR;DASVAEAWLLGQEPYLSSR;DTGNIGQER;DVEDEILWVGER;EAEKLESEHPDQAQAILSR;EIEELQSQAQALSQEGK;EIGQSVDEVEK;ELEAENYHDIK;ETASELLMR;EVAELTR;FANSLVGVQQQLQAFNTYR;FATDGEGYKPCDPQVIR;FESLEPEMNNQASR;FMELLEPLNER;GEQVSQNGLPAEQGSPR;GNLEVLLFTIQSK;GVNASAQK;HLLGVEDLLQK;HQILEQAVEDYAETVHQLSK;ITDLYTDLR;KFANSLVGVQQQLQAFNTYR;KNQTLQK;LLEVLSGER;LQAAYAGDK;LQALDTGWNELHK;LTTLELLEVR;LVSQDN…
Q99417;A0A087WV05	Q99417;A0A087WV05	2;2	2;2	2;2	C-Myc-binding protein	MYCBP	sp|Q99417|MYCBP_HUMAN c-Myc-binding protein OS=Homo sapiens OX=9606 GN=MYCBP PE=1 SV=3;tr|A0A087WV05|A0A087WV05_HUMAN c-Myc-binding protein OS=Homo sapiens OX=9606 PE=3 SV=1	2	2	2	2	2	2	2	35.9	35.9	35.9	11.967	103	103;110	0	5.4948	2268.3	1449.2	2285.5	2334.4	868.91	2958.4	2112	1540.1	2261.9	2326.9	1159.5	2675.3	3	3	3	3	3	3	35.9	57171000	57171000	3		HHLGAATPENPEIELLR;VLVALYEEPEKPNSALDFLK
O95684;A0A994J7S1;A0A994J500;A0A994J5H4;A0A994J527;A0A994J7D3;A0A994J518;A0A994J7R7;A0A994J4T6;A0A994J5H0;A0A087WV25;A0A994J523;A0A994J7S5;A0A994J5D2;A0A994J505;A0A994J4U0;A0A994J7C9;A0A994J4R0;A0A994J5F4;A0A994J7B9;A0A994J5E9;A0A994J4U5;A0A994J7B5;A0A994J7Q7;A0A994J5F6	O95684;A0A994J7S1;A0A994J500;A0A994J5H4;A0A994J527;A0A994J7D3;A0A994J518;A0A994J7R7;A0A994J4T6;A0A994J5H0;A0A087WV25;A0A994J523;A0A994J7S5;A0A994J5D2;A0A994J505;A0A994J4U0;A0A994J7C9;A0A994J4R0;A0A994J5F4;A0A994J7B9;A0A994J5E9;A0A994J4U5;A0A994J7B5;A0A994J7Q7;A0A994J5F6	1;1;1;1;1;1;1;1;1;1;1;1;1;1;1;1;1;1;1;1;1;1;1;1;1	1;1;1;1;1;1;1;1;1;1;1;1;1;1;1;1;1;1;1;1;1;1;1;1;1	1;1;1;1;1;1;1;1;1;1;1;1;1;1;1;1;1;1;1;1;1;1;1;1;1	FGFR1 oncogene partner	FGFR1OP	sp|O95684|CEP43_HUMAN Centrosomal protein 43 OS=Homo sapiens OX=9606 GN=CEP43 PE=1 SV=1;tr|A0A994J7S1|A0A994J7S1_HUMAN Centrosomal protein 43 OS=Homo sapiens OX=9606 GN=CEP43 PE=1 SV=1;tr|A0A994J500|A0A994J500_HUMAN Centrosomal protein 43 OS=Homo sapiens O	25	1	1	1	1	1	1	4	4	4	43.064	399	399;107;441;402;379;378;378;376;356;352;351;328;87;287;285;267;262;258;247;240;237;236;198;461;305	0	8.9973	430.62	608	498.69	368.27	347.67	525.53	400.95	603.8	511.04	381.49	385.01	480.67	3	3	3	3	3	3	4	793540	793540	3		AATAAAVVAEEDTELR
Q9Y3D8;A0A087WVD7;D6RDH4	Q9Y3D8;A0A087WVD7;D6RDH4	2;2;1	2;2;1	2;2;1	Adenylate kinase isoenzyme 6	AK6;TAF9	sp|Q9Y3D8|KAD6_HUMAN Adenylate kinase isoenzyme 6 OS=Homo sapiens OX=9606 GN=AK6 PE=1 SV=1;tr|A0A087WVD7|A0A087WVD7_HUMAN Adenylate kinase 6 OS=Homo sapiens OX=9606 GN=AK6 PE=1 SV=1;tr|D6RDH4|D6RDH4_HUMAN Adenylate kinase 6 OS=Homo sapiens OX=9606 GN=AK6 P	3	2	2	2	2	2	2	18	18	18	20.061	172	172;109;141	0	3.4905	2434.9	1297.8	2159.4	1767.8	933.87	2788	2267.1	1408.6	2125.8	1797.7	1179	2519.5	2	2	2	2	2	2	18	1577800	1577800	2		EEQLYDGYDEEYDCPILDEDR;VVDELDNQMR
O14646;A0A087WVF4;H0Y8V4;A0A994J7K7;REV__Q6ZQQ2	O14646;A0A087WVF4	8;8;1;1;1	8;8;1;1;1	8;8;1;1;1	Chromodomain-helicase-DNA-binding protein 1	CHD1	sp|O14646|CHD1_HUMAN Chromodomain-helicase-DNA-binding protein 1 OS=Homo sapiens OX=9606 GN=CHD1 PE=1 SV=2;tr|A0A087WVF4|A0A087WVF4_HUMAN DNA helicase OS=Homo sapiens OX=9606 GN=CHD1 PE=1 SV=2	5	8	8	8	8	8	8	7	7	7	196.69	1710	1710;1798;113;833;1576	0	37.766	11052	10941	12496	8022.5	8217.1	12869	10291	11142	12500	8428.7	9100	11750	19	19	19	19	19	19	7	40581000	40581000	19		AETHENEPGPLTVGDELLSQFK;GSVEEDILER;NASPEDVEYYNCQQELTDDLHK;NWEEIIPEDQR;RAETHENEPGPLTVGDELLSQFK;RLEEEER;SSVSDAPVHITASGEPVPISEESEELDQK;VANFSNMDEDDIELEPER
Q13043;A0A087WVN8;F5H5B4	Q13043;A0A087WVN8;F5H5B4	2;2;2	2;2;2	1;1;1	Serine/threonine-protein kinase 4;Serine/threonine-protein kinase 4 37kDa subunit;Serine/threonine-protein kinase 4 18kDa subunit	STK4	sp|Q13043|STK4_HUMAN Serine/threonine-protein kinase 4 OS=Homo sapiens OX=9606 GN=STK4 PE=1 SV=2;tr|A0A087WVN8|A0A087WVN8_HUMAN Serine/threonine-protein kinase 4 OS=Homo sapiens OX=9606 GN=STK4 PE=1 SV=2;tr|F5H5B4|F5H5B4_HUMAN Serine/threonine-protein kina	3	2	2	1	2	2	1	4.9	4.9	2.1	55.63	487	487;411;432	0	4.8513	6016.7	3897.3	5842.1	5043.4	2851.7	7889	5602.1	4131.7	5780.9	5116.9	3534.5	7136.4	2	2	2	2	2	2	4.9	11786000	11786000	2		AVGDEMGTVR;KPELWSDNFTDFVK
Q00610;A0A8V8TQ14;K7EJJ5;A0A087WVQ6;A0A8V8TR47;A0A8V8TRF0;A0A8V8TQK1;A0A8V8TRE8;A0A8V8TQK3;A0A8V8TQ18;J3KRF5;J3KS13;P53675;A0A087WX41;A0A8V8TQK7;J3QL20;F5H5N6	Q00610;A0A8V8TQ14;K7EJJ5;A0A087WVQ6;A0A8V8TR47;A0A8V8TRF0;A0A8V8TQK1;A0A8V8TRE8;A0A8V8TQK3;A0A8V8TQ18	65;65;65;65;65;65;64;63;62;58;29;20;14;14;6;2;1	65;65;65;65;65;65;64;63;62;58;29;20;14;14;6;2;1	65;65;65;65;65;65;64;63;62;58;29;20;14;14;6;2;1	Clathrin heavy chain 1;Clathrin heavy chain	CLTC	sp|Q00610|CLH1_HUMAN Clathrin heavy chain 1 OS=Homo sapiens OX=9606 GN=CLTC PE=1 SV=5;tr|A0A8V8TQ14|A0A8V8TQ14_HUMAN Clathrin heavy chain OS=Homo sapiens OX=9606 GN=CLTC PE=1 SV=1;tr|K7EJJ5|K7EJJ5_HUMAN Clathrin heavy chain OS=Homo sapiens OX=9606 GN=CLTC	17	65	65	65	65	65	65	49.2	49.2	49.2	191.61	1675	1675;1680;1682;1679;1679;1676;1651;1617;1579;1516;746;612;1640;1260;157;97;169	0	323.31	257900	183140	254160	199250	126670	322430	240130	192050	252110	203920	153230	291900	139	135	139	139	133	139	49.2	1583099999.9999998	1583099999.9999998	140		ADDPSSYMEVVQAANTSGNWEELVK;AFMTADLPNELIELLEK;AHIAQLCEK;ALEHFTDLYDIK;AVDVFFPPEAQNDFPVAMQISEK;AVNYFSK;AVVHTHLLNPEWLVNYFGSLSVEDSLECLR;AYEFAER;DAMQYASESK;DPELWGSVLLESNPYR;DPHLACVAYER;DTELAEELLQWFLQEEK;EAIDSYIK;ECFGACLFTCYDLLRPDVVLETAWR;EDKLECSEELGDLVK;EHLELFWSR;ENPYYDSR;ESNCYDPER;ESYVETELIFALAK;EVCFACVDGK;FDVNTSAVQVLIEHIGNLDR;FNALFAQGNYSEAAK;FQEHLQLQNLGINPANIGFSTLTMESDKFICIR;GQFSTDELVAEVEK;GQFSTDELVAE…
Q7L576;A0A087WVZ5;A0A0G2JR96;A0A0G2JQT1;A0A0G2JQH3	Q7L576;A0A087WVZ5;A0A0G2JR96;A0A0G2JQT1	8;8;5;5;1	8;8;5;5;1	4;4;1;1;1	Cytoplasmic FMR1-interacting protein 1	CYFIP1	sp|Q7L576|CYFP1_HUMAN Cytoplasmic FMR1-interacting protein 1 OS=Homo sapiens OX=9606 GN=CYFIP1 PE=1 SV=1;tr|A0A087WVZ5|A0A087WVZ5_HUMAN Cytoplasmic FMR1-interacting protein OS=Homo sapiens OX=9606 GN=CYFIP1 PE=1 SV=2;tr|A0A0G2JR96|A0A0G2JR96_HUMAN Cytoplas	5	8	8	4	8	8	4	8.1	8.1	4.1	145.18	1253	1253;1251;862;862;185	0	21.426	30830	18057	29173	24690	12395	41202	28705	19377	28766	25051	16033	37174	10	10	10	10	10	10	8.1	22059000	22059000	10		ALNLAYSSIYGSYR;FINMFAVLDELK;KFQILNDEIITILDK;LADQIFAYYK;NVIQSVLQAIR;QLQVVPLFGDMQIELAR;TVEVLEPEVTK;TVLPFSQEFQR
Q9ULU4;A0A087WYS3;H7C4X9;A0A087WVZ6	Q9ULU4;A0A087WYS3;H7C4X9;A0A087WVZ6	1;1;1;1	1;1;1;1	1;1;1;1	Protein kinase C-binding protein 1	ZMYND8	sp|Q9ULU4|ZMYD8_HUMAN MYND-type zinc finger-containing chromatin reader ZMYND8 OS=Homo sapiens OX=9606 GN=ZMYND8 PE=1 SV=2;tr|A0A087WYS3|A0A087WYS3_HUMAN Zinc finger MYND-type containing 8 OS=Homo sapiens OX=9606 GN=ZMYND8 PE=1 SV=1;tr|H7C4X9|H7C4X9_HUMAN	4	1	1	1	1	1	1	1.8	1.8	1.8	131.69	1186	1186;1087;1095;1136	0.005937	1.1989	1667.3	1896.1	1846.2	1173.9	1186.2	1852.8	1552.4	1909.4	1865.3	1233.6	1314.1	1691.9	1	1	1	1	1	1	1.8	2790500	2790500	1		SSQGSSSSTQSAPSETASASK
P19388;A0A087WVZ9;A0A0A0MQR7;A0A087WWX0	P19388;A0A087WVZ9;A0A0A0MQR7	3;3;3;1	3;3;3;1	3;3;3;1	DNA-directed RNA polymerases I, II, and III subunit RPABC1	POLR2E	sp|P19388|RPAB1_HUMAN DNA-directed RNA polymerases I, II, and III subunit RPABC1 OS=Homo sapiens OX=9606 GN=POLR2E PE=1 SV=4;tr|A0A087WVZ9|A0A087WVZ9_HUMAN DNA-directed RNA polymerase II subunit E OS=Homo sapiens OX=9606 GN=POLR2E PE=1 SV=1;tr|A0A0A0MQR7|A	4	3	3	3	3	3	3	24.8	24.8	24.8	24.551	210	210;184;204;134	0	8.9742	4085.6	3420.4	4833.7	3499.8	2500.6	5438.1	3804.1	3539.7	4786.3	3608.8	2939.3	4936.2	3	3	3	3	3	3	24.8	12423000	12423000	3		EEVTELLAR;GYLVTQDELDQTLEEFK;TDLTVLVAHNDDPTDQMFVFFPEEPK
P51668;A0A087WW00	P51668;A0A087WW00	2;2	1;1	1;1	Ubiquitin-conjugating enzyme E2 D1	UBE2D1	sp|P51668|UB2D1_HUMAN Ubiquitin-conjugating enzyme E2 D1 OS=Homo sapiens OX=9606 GN=UBE2D1 PE=1 SV=1;tr|A0A087WW00|A0A087WW00_HUMAN E2 ubiquitin-conjugating enzyme OS=Homo sapiens OX=9606 GN=UBE2D1 PE=1 SV=1	2	2	1	1	2	1	1	30.6	18.4	18.4	16.602	147	147;109	1	-2	276.89	189.14	325.73	312.95	116.16	432.31	257.81	200.07	320.9	313.23	157.89	390.27	1	1	1	1	1	1	30.6	1590900	1590900	1		IYHPNINSNGSICLDILR;VLLSICSLLCDPNPDDPLVPDIAQIYK	+
O75027;A0A2R8Y473;A0A590UJS8;B4DGL8;A0A087WW65;A0A5F9ZA98	O75027;A0A2R8Y473;A0A590UJS8;B4DGL8;A0A087WW65;A0A5F9ZA98	1;1;1;1;1;1	1;1;1;1;1;1	1;1;1;1;1;1	ATP-binding cassette sub-family B member 7, mitochondrial	ABCB7	sp|O75027|ABCB7_HUMAN Iron-sulfur clusters transporter ABCB7, mitochondrial OS=Homo sapiens OX=9606 GN=ABCB7 PE=1 SV=2;tr|A0A2R8Y473|A0A2R8Y473_HUMAN Iron-sulfur clusters transporter ABCB7, mitochondrial OS=Homo sapiens OX=9606 GN=ABCB7 PE=1 SV=1;tr|A0A590	6	1	1	1	1	1	1	1.5	1.5	1.5	82.64	752	752;651;693;702;713;757	0.0032	1.5175	3730.9	4875.8	4007.2	3254.6	2410.3	4911.1	3473.9	4861.4	4110.1	3331.2	2801.8	4463.6	1	1	1	1	1	1	1.5	5236500	5236500	1		VAIVGGSGSGK
Q99460;A0A087WW66;A0A7I2V523;A0A7I2V479;A0A7P0MW50;A0A7I2V5C8;A0A7I2V262;A0A7I2YQY1;A0A7I2V2K8;A0A7I2V641;A0A7I2V4X0;A0A7I2YQI9;A0A7I2V491;A0A7I2V4A5;C9J9M4;H7BZR6;F8WCE3	Q99460;A0A087WW66;A0A7I2V523;A0A7I2V479;A0A7P0MW50;A0A7I2V5C8;A0A7I2V262;A0A7I2YQY1;A0A7I2V2K8;A0A7I2V641;A0A7I2V4X0;A0A7I2YQI9;A0A7I2V491	20;20;19;19;18;18;18;18;17;17;14;14;13;4;4;3;1	20;20;19;19;18;18;18;18;17;17;14;14;13;4;4;3;1	20;20;19;19;18;18;18;18;17;17;14;14;13;4;4;3;1	26S proteasome non-ATPase regulatory subunit 1	PSMD1	sp|Q99460|PSMD1_HUMAN 26S proteasome non-ATPase regulatory subunit 1 OS=Homo sapiens OX=9606 GN=PSMD1 PE=1 SV=2;tr|A0A087WW66|A0A087WW66_HUMAN 26S proteasome non-ATPase regulatory subunit 1 OS=Homo sapiens OX=9606 GN=PSMD1 PE=1 SV=2;tr|A0A7I2V523|A0A7I2V52	17	20	20	20	20	20	20	30.5	30.5	30.5	105.84	953	953;914;924;893;893;923;909;909;892;817;806;710;608;358;203;163;48	0	54.627	65102	48252	64124	52526	33383	78216	60616	50393	63778	53555	39963	70943	36	36	36	36	36	36	30.5	208700000	208700000	36		DKDPILR;DNLEWLAR;DTSEDIEELVEPVAAHGPK;DTSPGSAYQEGGGLYALGLIHANHGGDIIDYLLNQLK;EALQLMATYLPK;IEEEEQEPEPPEPFEYIDD;KKEPEPNFQLLDNPAR;MEEADALIESLCR;MITSAAGIISLLDEDEPQLK;NAQAIEDMVGYAQETQHEK;NASNDIVR;QCVENADLPEGEK;QCVENADLPEGEKKPIDQR;QDVYDLLK;RLDVFEK;SNCKPSTFAYPAPLEVPK;TNLYQDDAVTGEAAGLALGLVMLGSK;VMPAQLK;VSTAVLSITAK;YGAAMALGICCAGTGNK
Q9UQN3;A0A087WW88;C9J0A7	Q9UQN3;A0A087WW88;C9J0A7	4;4;3	4;4;3	4;4;3	Charged multivesicular body protein 2b	CHMP2B	sp|Q9UQN3|CHM2B_HUMAN Charged multivesicular body protein 2b OS=Homo sapiens OX=9606 GN=CHMP2B PE=1 SV=1;tr|A0A087WW88|A0A087WW88_HUMAN Charged multivesicular body protein 2B OS=Homo sapiens OX=9606 GN=CHMP2B PE=1 SV=2;tr|C9J0A7|C9J0A7_HUMAN Charged multiv	3	4	4	4	4	4	4	17.8	17.8	17.8	23.906	213	213;229;183	0	7.2586	4224	8710.8	7144.7	2995.6	6260.7	4860.5	3933	8516.7	7287.9	3380.5	6397	4534.9	2	2	2	2	2	2	17.8	12092000	12092000	3		ATISDEEIER;SLPSASTSK;TLQTMQNFQK;VTSMSTQTK
O60333;O43896;A0A8Q3WM94;A0A8Q3WLB3;A0A087WWA3;Q4R9M9;A0A8Q3WLB2;A0A8Q3WL98;H7C0K6	O60333;O43896;A0A8Q3WM94;A0A8Q3WLB3;A0A087WWA3;Q4R9M9;A0A8Q3WLB2;A0A8Q3WL98;H7C0K6	2;2;2;2;2;2;2;1;1	2;2;2;2;2;2;2;1;1	1;1;1;1;1;1;1;0;0	Kinesin-like protein KIF1B;Kinesin-like protein KIF1C;Kinesin-like protein	KIF1B;KIF1C;KIF1Bbeta;KIF1A	sp|O60333|KIF1B_HUMAN Kinesin-like protein KIF1B OS=Homo sapiens OX=9606 GN=KIF1B PE=1 SV=5;sp|O43896|KIF1C_HUMAN Kinesin-like protein KIF1C OS=Homo sapiens OX=9606 GN=KIF1C PE=1 SV=3;tr|A0A8Q3WM94|A0A8Q3WM94_HUMAN Kinesin family member 1B OS=Homo sapiens	9	2	2	1	2	2	1	1.4	1.4	0.7	204.47	1816	1816;1103;1791;1791;1797;1809;1837;288;445	0	5.2123	3077.4	5031.7	4414.8	2002.5	3751.2	3448.2	2865.3	4967.5	4482	2228.2	3884.5	3194.4	2	2	2	2	2	2	1.4	6723400	6723400	2		EKEEADLLLEQQR;TVAATNMNETSSR
P13591;H7BYX6;A0A087WWD4	P13591;H7BYX6;A0A087WWD4	1;1;1	1;1;1	1;1;1	Neural cell adhesion molecule 1	NCAM1	sp|P13591|NCAM1_HUMAN Neural cell adhesion molecule 1 OS=Homo sapiens OX=9606 GN=NCAM1 PE=1 SV=3;tr|H7BYX6|H7BYX6_HUMAN Neural cell adhesion molecule 1 OS=Homo sapiens OX=9606 GN=NCAM1 PE=1 SV=2;tr|A0A087WWD4|A0A087WWD4_HUMAN Neural cell adhesion molecule	3	1	1	1	1	1	1	2.6	2.6	2.6	94.573	858	858;725;884	0.0011038	1.9282	302.81	300.14	382.59	301.63	163.31	493.39	281.94	306.19	381.18	307.75	206.25	445.69	1	1	1	1	1	1	2.6	642070	642070	1		EGEDAVIVCDVVSSLPPTIIWK
P78368;Q9Y6M4;Q9HCP0;A0A087WXD7;A0A087WWF5;K7ESB6;U3KQA5;A0A0U1RQT7;Q8IXA3;A0A8V8TKT3;A0A0U1RQY7;U3KQB3	P78368;Q9Y6M4;Q9HCP0;A0A087WXD7;A0A087WWF5;K7ESB6;U3KQA5;A0A0U1RQT7;Q8IXA3;A0A8V8TKT3;A0A0U1RQY7;U3KQB3	1;1;1;1;1;1;1;1;1;1;1;1	1;1;1;1;1;1;1;1;1;1;1;1	1;1;1;1;1;1;1;1;1;1;1;1	Casein kinase I isoform gamma-2;Casein kinase I isoform gamma-3;Casein kinase I isoform gamma-1	CSNK1G2;CSNK1G3;CSNK1G1;hCG_2004507	sp|P78368|KC1G2_HUMAN Casein kinase I isoform gamma-2 OS=Homo sapiens OX=9606 GN=CSNK1G2 PE=1 SV=1;sp|Q9Y6M4|KC1G3_HUMAN Casein kinase I isoform gamma-3 OS=Homo sapiens OX=9606 GN=CSNK1G3 PE=1 SV=2;sp|Q9HCP0|KC1G1_HUMAN Casein kinase I isoform gamma-1 OS=H	12	1	1	1	1	1	1	1.9	1.9	1.9	47.457	415	415;447;422;206;235;299;422;430;438;456;459;475	0.0081301	1.0261	0	0	0	0	0	0	0	0	0	0	0	0	0	0	0	0	0	0	1.9	0	0	1		EYIDPETK
O43617;A0A087WWM0;A6NKE1;A0A087WYS5	O43617;A0A087WWM0;A6NKE1	6;6;4;2	6;6;4;2	6;6;4;2	Trafficking protein particle complex subunit 3	TRAPPC3	sp|O43617|TPPC3_HUMAN Trafficking protein particle complex subunit 3 OS=Homo sapiens OX=9606 GN=TRAPPC3 PE=1 SV=1;tr|A0A087WWM0|A0A087WWM0_HUMAN Trafficking protein particle complex subunit OS=Homo sapiens OX=9606 GN=TRAPPC3 PE=1 SV=1;tr|A6NKE1|A6NKE1_HUMA	4	6	6	6	6	6	6	27.2	27.2	27.2	20.274	180	180;188;118;114	0	16.446	24243	21554	27188	18976	15368	30145	22572	22157	27066	19680	17685	27405	6	6	6	6	6	6	27.2	66587000	66587000	7		DYENDEDVNK;DYENDEDVNKQLDK;ETADVIAK;GDGVTEIR;LIEDFLAR;RIEDNLPAGEE
O43314;A0A087WWN8;H0Y9S9;A0A8V8TMN4;A0A087WZV0	O43314;A0A087WWN8;H0Y9S9;A0A8V8TMN4;A0A087WZV0	1;1;1;1;1	1;1;1;1;1	1;1;1;1;1	Inositol hexakisphosphate and diphosphoinositol-pentakisphosphate kinase 2	PPIP5K2	sp|O43314|VIP2_HUMAN Inositol hexakisphosphate and diphosphoinositol-pentakisphosphate kinase 2 OS=Homo sapiens OX=9606 GN=PPIP5K2 PE=1 SV=3;tr|A0A087WWN8|A0A087WWN8_HUMAN Diphosphoinositol pentakisphosphate kinase 2 (Fragment) OS=Homo sapiens OX=9606 GN=P	5	1	1	1	1	1	1	1.7	1.7	1.7	140.41	1243	1243;357;398;1185;1278	0	3.369	3043.6	2592.8	3498.3	2728.8	1841.7	4236.1	2833.9	2677.2	3474.7	2795.8	2190.2	3841.9	2	2	2	2	2	2	1.7	6397200	6397200	2		ASSKPATSGPSSAVVPNTSSR
Q96T37;A0A494C001;A0A499FJY3;A0A087WWP4	Q96T37;A0A494C001;A0A499FJY3;A0A087WWP4	4;4;4;4	4;4;4;4	4;4;4;4	Putative RNA-binding protein 15	RBM15	sp|Q96T37|RBM15_HUMAN RNA-binding protein 15 OS=Homo sapiens OX=9606 GN=RBM15 PE=1 SV=2;tr|A0A494C001|A0A494C001_HUMAN RNA binding motif protein 15 OS=Homo sapiens OX=9606 GN=RBM15 PE=1 SV=2;tr|A0A499FJY3|A0A499FJY3_HUMAN RNA binding motif protein 15 OS=Ho	4	4	4	4	4	4	4	6.3	6.3	6.3	107.19	977	977;896;925;933	0	20.932	5461.4	5170.8	6311.6	4784.6	3827.8	7477.3	5085.1	5288	6300.1	4930.5	4405.5	6798.9	4	4	4	4	4	4	6.3	23040000	23040000	4		ISELGSQLSDEAVEDGLFHEFK;SDGSAPSTSTASSK;TAATSVPAYEPLDSLDR;VDFADTEHR
P21912;A0A087WWT1;A0A087WXX8	P21912;A0A087WWT1;A0A087WXX8	6;6;5	6;6;5	6;6;5	Succinate dehydrogenase [ubiquinone] iron-sulfur subunit, mitochondrial	SDHB	sp|P21912|SDHB_HUMAN Succinate dehydrogenase [ubiquinone] iron-sulfur subunit, mitochondrial OS=Homo sapiens OX=9606 GN=SDHB PE=1 SV=3;tr|A0A087WWT1|A0A087WWT1_HUMAN Succinate dehydrogenase [ubiquinone] iron-sulfur subunit, mitochondrial OS=Homo sapiens OX	3	6	6	6	6	6	6	22.5	22.5	22.5	31.629	280	280;266;223	0	20.621	20471	16760	23560	17823	12078	28173	19060	17374	23346	18304	14390	25542	8	8	8	8	8	8	22.5	72963000	72963000	8		DLVPDLSNFYAQYK;KDESQEGK;KKDESQEGK;LQDPFSLYR;QQYLQSIEER;WDPDKAGDKPHMQTYEVDLNK
A0A087WWU8;D6R904;A0A494C0G0;Q5VU61;H0YL80;H0YKP3	A0A087WWU8	21;9;5;4;4;4	21;9;5;4;4;4	5;5;1;4;0;0		TPM3	tr|A0A087WWU8|A0A087WWU8_HUMAN Tropomyosin 3 OS=Homo sapiens OX=9606 GN=TPM3 PE=1 SV=1	6	21	21	5	21	21	5	69.2	69.2	16.7	26.42	227	227;95;87;49;155;157	0	117.24	148280	133220	149500	139820	91563	179090	138060	136580	150350	141290	106670	163140	78	78	78	78	78	78	69.2	1293000000	1293000000	79		AELAESR;AGITTIEAVK;AGITTIEAVKR;ALKDEEK;CLSAAEEK;CTKEEHLCTQR;EMDEQIR;EQAEAEVASLNR;HIAEEADR;IQLVEEELDR;IQLVEEELDRAQER;IQVLQQQADDAEER;KIQVLQQQADDAEER;KLVIIEGDLER;KYEEVAR;LATALQK;MELQEIQLK;MLDQTLLDLNEM;RIQLVEEELDR;TIDDLEDK;TIDDLEDKLK
Q8TBM8;H7BZK3;A0A087WWX2	Q8TBM8;H7BZK3;A0A087WWX2	1;1;1	1;1;1	1;1;1	DnaJ homolog subfamily B member 14	DNAJB14	sp|Q8TBM8|DJB14_HUMAN DnaJ homolog subfamily B member 14 OS=Homo sapiens OX=9606 GN=DNAJB14 PE=1 SV=1;tr|H7BZK3|H7BZK3_HUMAN DnaJ heat shock protein family (Hsp40) member B14 (Fragment) OS=Homo sapiens OX=9606 GN=DNAJB14 PE=1 SV=1;tr|A0A087WWX2|A0A087WWX2_	3	1	1	1	1	1	1	4	4	4	42.515	379	379;105;109	0.0074074	1.0886	2222.1	1982	2328.1	2222.7	1305.4	2623.2	2069	2034.5	2335.6	2237.2	1537.5	2390.5	1	1	1	1	1	1	4	2847500	2847500	1		KPSGSGDQSKPNCTK
P40692;E7EUC9;H0Y4N0;A0A669KBB4;H0Y806;A0A669KBK2;H0Y818;A0A669KAW3;A0A087WX20	P40692;E7EUC9;H0Y4N0;A0A669KBB4;H0Y806;A0A669KBK2;H0Y818;A0A669KAW3;A0A087WX20	1;1;1;1;1;1;1;1;1	1;1;1;1;1;1;1;1;1	1;1;1;1;1;1;1;1;1	DNA mismatch repair protein Mlh1	MLH1	sp|P40692|MLH1_HUMAN DNA mismatch repair protein Mlh1 OS=Homo sapiens OX=9606 GN=MLH1 PE=1 SV=1;tr|E7EUC9|E7EUC9_HUMAN MutL homolog 1 OS=Homo sapiens OX=9606 GN=MLH1 PE=1 SV=2;tr|H0Y4N0|H0Y4N0_HUMAN MutL homolog 1 OS=Homo sapiens OX=9606 GN=MLH1 PE=1 SV=2;	9	1	1	1	1	1	1	1.3	1.3	1.3	84.6	756	756;327;520;568;611;633;687;701;725	0	2.6943	4249.1	4016.4	5059.2	3347.1	2917.9	4905.8	3956.4	4110.1	5034.2	3489.1	3282.1	4475.8	1	1	1	1	1	1	1.3	4183000	4183000	1		NQSLEGDTTK
O95299;E7ESZ7;A0A087WXC5;A0A7I2V594;A0A7I2YQU0;A0A7I2V419;A0A7I2V4N8;A0A7I2V2N6;H7C2X4;H7C1Y7;A0A7I2V5B2;A0A7I2V5U7;A0A7I2V2X3;A0A7I2V458;A0A7I2V2W9;A0A7I2V438;A0A7I2V5L0;A0A7I2V327;A0A7I2V3H5;A0A7I2V2F6;Q8N1B9;C9J6X0;A0A7I2V3D4;A0A7I2V2I6;H7C2W5	O95299;E7ESZ7;A0A087WXC5;A0A7I2V594;A0A7I2YQU0;A0A7I2V419;A0A7I2V4N8;A0A7I2V2N6;H7C2X4;H7C1Y7;A0A7I2V5B2;A0A7I2V5U7;A0A7I2V2X3;A0A7I2V458;A0A7I2V2W9;A0A7I2V438;A0A7I2V5L0;A0A7I2V327;A0A7I2V3H5	6;6;6;6;5;4;4;4;4;4;4;4;4;4;4;4;4;4;3;2;1;1;1;1;1	6;6;6;6;5;4;4;4;4;4;4;4;4;4;4;4;4;4;3;2;1;1;1;1;1	6;6;6;6;5;4;4;4;4;4;4;4;4;4;4;4;4;4;3;2;1;1;1;1;1	NADH dehydrogenase [ubiquinone] 1 alpha subcomplex subunit 10, mitochondrial	NDUFA10	sp|O95299|NDUAA_HUMAN NADH dehydrogenase [ubiquinone] 1 alpha subcomplex subunit 10, mitochondrial OS=Homo sapiens OX=9606 GN=NDUFA10 PE=1 SV=1;tr|E7ESZ7|E7ESZ7_HUMAN NADH dehydrogenase [ubiquinone] 1 alpha subcomplex subunit 10, mitochondrial OS=Homo sapi	25	6	6	6	6	6	6	19.4	19.4	19.4	40.75	355	355;390;371;354;321;345;388;384;375;362;361;358;344;339;335;317;297;393;297;236;201;244;203;202;129	0	16.972	15149	13297	18394	11407	8967.1	18752	14105	13705	18205	11937	10426	17024	7	7	7	7	7	7	19.4	29328000	29328000	7		ITSAYLQDIENAYK;KYSPGYNTEVGDK;SNDGNSYR;SVTICDYLPPHLVIYIDVPVPEVQR;VVEDIEYLK;YSPGYNTEVGDK
P18621;A0A087WXM6;J3QQT2;J3KRX5;A0A0A6YYL6;J3QLC8;A0A0A0MRF8;J3KRB3;A0A087WWH0;J3QS96;A0A087WY81;J3KSJ0	P18621;A0A087WXM6;J3QQT2;J3KRX5;A0A0A6YYL6;J3QLC8;A0A0A0MRF8;J3KRB3;A0A087WWH0;J3QS96;A0A087WY81	9;9;9;9;9;8;8;7;7;7;5;1	9;9;9;9;9;8;8;7;7;7;5;1	9;9;9;9;9;8;8;7;7;7;5;1	60S ribosomal protein L17	RPL17;RPL17-C18orf32	sp|P18621|RL17_HUMAN Large ribosomal subunit protein uL22 OS=Homo sapiens OX=9606 GN=RPL17 PE=1 SV=3;tr|A0A087WXM6|A0A087WXM6_HUMAN Large ribosomal subunit protein uL22 (Fragment) OS=Homo sapiens OX=9606 GN=RPL17 PE=1 SV=1;tr|J3QQT2|J3QQT2_HUMAN Large ribo	12	9	9	9	9	9	9	50.5	50.5	50.5	21.397	184	184;169;171;174;228;174;190;129;131;138;97;56	0	30.144	73545	61780	83043	63185	42025	93598	68477	63859	82477	64795	49786	84963	76	76	76	76	76	76	50.5	672540000	672540000	84		EQIVPKPEEEVAQK;GLDVDSLVIEHIQVNK;INPYMSSPCHIEMILTEK;KSAEFLLHMLK;NAESNAELK;QWGWTQGR;SAEFLLHMLK;YNGGVGR;YSLDPENPTK
Q5TBB1;A0A087WXR7;A0A2R8Y7R8;A0A2R8YEH2;A0A2R8Y6Y1;A0A2R8YGP2;A0A2R8Y4S2;A0A2R8Y687;A0A2R8Y6Q6;A0A2R8YCJ4;A0A2R8Y6M7;A0A087WZJ6;A0A2R8Y761;A0A2R8YCX2;A0A2R8Y7Q3;A0A2R8YEU9;A0A2R8Y883;A0A2R8YCP1;A0A2R8YE60;A0A2R8YEC1;A0A2R8Y459;A0A2R8YEB4;A0A2R8Y4Y9	Q5TBB1;A0A087WXR7;A0A2R8Y7R8;A0A2R8YEH2;A0A2R8Y6Y1;A0A2R8YGP2;A0A2R8Y4S2;A0A2R8Y687;A0A2R8Y6Q6;A0A2R8YCJ4;A0A2R8Y6M7;A0A087WZJ6;A0A2R8Y761;A0A2R8YCX2;A0A2R8Y7Q3;A0A2R8YEU9;A0A2R8Y883;A0A2R8YCP1;A0A2R8YE60;A0A2R8YEC1;A0A2R8Y459	3;3;3;3;3;3;3;3;3;3;3;3;3;3;2;2;2;2;2;2;2;1;1	3;3;3;3;3;3;3;3;3;3;3;3;3;3;2;2;2;2;2;2;2;1;1	3;3;3;3;3;3;3;3;3;3;3;3;3;3;2;2;2;2;2;2;2;1;1	Ribonuclease H2 subunit B	RNASEH2B	sp|Q5TBB1|RNH2B_HUMAN Ribonuclease H2 subunit B OS=Homo sapiens OX=9606 GN=RNASEH2B PE=1 SV=1;tr|A0A087WXR7|A0A087WXR7_HUMAN Ribonuclease H2 subunit B OS=Homo sapiens OX=9606 GN=RNASEH2B PE=1 SV=3;tr|A0A2R8Y7R8|A0A2R8Y7R8_HUMAN Ribonuclease H2 subunit B OS	23	3	3	3	3	3	3	13.1	13.1	13.1	35.138	312	312;282;355;324;320;309;229;238;300;293;263;289;289;273;268;104;266;254;243;227;164;128;92	0	5.1425	4512.8	3863.7	4680.7	3745.8	2623.2	5731.3	4201.9	3980.6	4677.1	3833.5	3089.3	5202.6	2	2	2	2	2	2	13.1	30272000	30272000	3		KVNQTVAALK;LSDEPVEAK;VQSTAFFSGDQASTDKEEDYIR
Q96CW1;A0A8I5KWD3;C9JJD3;C9JTK4;H7C4C3;A0A087WY71;C9JGT8;C9JPV8;E9PFW3	Q96CW1;A0A8I5KWD3;C9JJD3;C9JTK4;H7C4C3;A0A087WY71;C9JGT8;C9JPV8;E9PFW3	3;3;3;3;3;3;3;3;3	3;3;3;3;3;3;3;3;3	3;3;3;3;3;3;3;3;3	AP-2 complex subunit mu	AP2M1	sp|Q96CW1|AP2M1_HUMAN AP-2 complex subunit mu OS=Homo sapiens OX=9606 GN=AP2M1 PE=1 SV=2;tr|A0A8I5KWD3|A0A8I5KWD3_HUMAN AP-2 complex subunit mu OS=Homo sapiens OX=9606 GN=AP2M1 PE=1 SV=1;tr|C9JJD3|C9JJD3_HUMAN AP-2 complex subunit mu OS=Homo sapiens OX=960	9	3	3	3	3	3	3	6	6	6	49.654	435	435;364;383;393;432;434;437;458;460	0	4.123	12407	10739	13535	10538	8159.3	15682	11553	11062	13491	10825	9388	14269	4	4	4	4	4	4	6	37073000	37073000	4		DIILPFR;GTADETSK;SNFKPSLLAQK
P61077;A0A087WY85;P62837;D6RFM0;D6RAH7;H9KV45;D6RAW0;D6RA11;Q9Y2X8;D6R9F6;D6R933;D6RGD0;D6R980;D6RIZ3;C9J9H9	P61077;A0A087WY85;P62837;D6RFM0;D6RAH7;H9KV45;D6RAW0;D6RA11	4;4;3;3;3;3;2;2;1;1;1;1;1;1;1	4;4;3;3;3;3;2;2;1;1;1;1;1;1;1	3;3;2;2;2;2;1;1;0;1;1;1;1;1;0	Ubiquitin-conjugating enzyme E2 D3;Ubiquitin-conjugating enzyme E2 D2	UBE2D3;UBE2D2	sp|P61077|UB2D3_HUMAN Ubiquitin-conjugating enzyme E2 D3 OS=Homo sapiens OX=9606 GN=UBE2D3 PE=1 SV=1;tr|A0A087WY85|A0A087WY85_HUMAN Ubiquitin-conjugating enzyme E2 D3 OS=Homo sapiens OX=9606 GN=UBE2D3 PE=1 SV=1;sp|P62837|UB2D2_HUMAN Ubiquitin-conjugating e	15	4	4	3	4	4	3	40.8	40.8	28.6	16.687	147	147;148;147;98;118;141;72;96;147;35;48;49;55;78;122	0	18.724	11436	8216.5	11167	9047.5	5670.6	14555	10648	8608.7	11093	9236.4	6892.2	13176	13	13	13	13	13	13	40.8	102250000	102250000	13		ELSDLAR;IYHPNINSNGSICLDILR;SQWSPALTISK;VLLSICSLLCDPNPDDPLVPEIAR
P09132;A0A087WYR0;D6RBG4;A0A2R8Y4M3;A0A2U3TZN1;A0A087WWU9	P09132;A0A087WYR0;D6RBG4;A0A2R8Y4M3;A0A2U3TZN1;A0A087WWU9	3;3;2;2;2;2	3;3;2;2;2;2	3;3;2;2;2;2	Signal recognition particle 19 kDa protein	SRP19	sp|P09132|SRP19_HUMAN Signal recognition particle 19 kDa protein OS=Homo sapiens OX=9606 GN=SRP19 PE=1 SV=3;tr|A0A087WYR0|A0A087WYR0_HUMAN Signal recognition particle 19 kDa protein OS=Homo sapiens OX=9606 GN=SRP19 PE=1 SV=1;tr|D6RBG4|D6RBG4_HUMAN Signal r	6	3	3	3	3	3	3	23.6	23.6	23.6	16.156	144	144;120;43;77;101;104	0	9.5905	14953	13171	16985	13472	9358.8	19287	13923	13554	16913	13784	10937	17535	7	7	7	7	7	7	23.6	85323000	85323000	7		FICIYPAYLNNK;SPADQDR;TGGADQSLQQGEGSK
C9JVG3;A0A087WYS1;A0A7I2YQ74;A0A7I2V676;C9JNZ1;A0A7I2V4T0;C9JWG0;F2Z3P4;C9JQU9;Q16851;A0A7I2V2Q3;C9JUW1;C9JTZ5;F2Z3H1;F8WC70;E7EUC7;C9J3M0	C9JVG3;A0A087WYS1;A0A7I2YQ74;A0A7I2V676;C9JNZ1;A0A7I2V4T0;C9JWG0;F2Z3P4;C9JQU9;Q16851;A0A7I2V2Q3;C9JUW1;C9JTZ5;F2Z3H1;F8WC70;E7EUC7;C9J3M0	2;2;2;2;2;2;2;1;1;1;1;1;1;1;1;1;1	2;2;2;2;2;2;2;1;1;1;1;1;1;1;1;1;1	2;2;2;2;2;2;2;1;1;1;1;1;1;1;1;1;1	UTP--glucose-1-phosphate uridylyltransferase	UGP2	tr|C9JVG3|C9JVG3_HUMAN UTP--glucose-1-phosphate uridylyltransferase (Fragment) OS=Homo sapiens OX=9606 GN=UGP2 PE=1 SV=8;tr|A0A087WYS1|A0A087WYS1_HUMAN UTP--glucose-1-phosphate uridylyltransferase OS=Homo sapiens OX=9606 GN=UGP2 PE=1 SV=2;tr|A0A7I2YQ74|A0A	17	2	2	2	2	2	2	18.2	18.2	18.2	19.341	170	170;463;460;296;212;181;150;48;175;508;144;135;104;76;52;517;38	0	17.133	1589.9	1926	1980.5	1387.6	1419.9	2029.4	1480.4	1933.9	1995.6	1446.7	1557.6	1858.2	3	3	3	3	3	3	18.2	3796200	3796200	3		NENTFLDLTVQQIEHLNK;SQDGASQFQEVIR
P20338;A0A087WYT5	P20338;A0A087WYT5	1;1	1;1	1;1	Ras-related protein Rab-4A	RAB4A	sp|P20338|RAB4A_HUMAN Ras-related protein Rab-4A OS=Homo sapiens OX=9606 GN=RAB4A PE=1 SV=3;tr|A0A087WYT5|A0A087WYT5_HUMAN RAB4A, member RAS oncogene family OS=Homo sapiens OX=9606 GN=RAB4A PE=1 SV=1	2	1	1	1	1	1	1	4.6	4.6	4.6	24.389	218	218;113	0	2.7663	4558.7	3455.2	4466.3	3105.5	2614	4899.4	4244.6	3599.7	4440.4	3224.6	2984.6	4457.8	1	1	1	1	1	1	4.6	5841100	5841100	1		IESGELDPER
A0A087WZ13;Q8IY67;K7EKR9	A0A087WZ13;Q8IY67	9;6;3	9;6;3	9;6;3	Ribonucleoprotein PTB-binding 1	RAVER1	tr|A0A087WZ13|A0A087WZ13_HUMAN Ribonucleoprotein, PTB binding 1 OS=Homo sapiens OX=9606 GN=RAVER1 PE=1 SV=1;sp|Q8IY67|RAVR1_HUMAN Ribonucleoprotein PTB-binding 1 OS=Homo sapiens OX=9606 GN=RAVER1 PE=1 SV=1	3	9	9	9	9	9	9	22.6	22.6	22.6	77.843	739	739;606;101	0	40.763	26256	19292	26047	19726	13551	31724	24447	20169	25862	20267	16140	28756	19	19	19	19	19	19	22.6	72967000	72967000	19		ALSAVHSPTFCQLACGQDGQLK;DSGPLPTPPGVSLLGEPPKDYR;GKPPPLLPSVLGPAGGDR;GLPGDVTNQEVHDLLSDYELK;IPLNPYLNLHSLLPASNLAGK;LPPGFNDVDALCR;RAPEEELPPLDPEEIR;RPAEGPPTNPPAPGGGSSSSK;SGAEVEAGDAAER
Q9H6U8;H0YCW6;A0A087WZ62	Q9H6U8;H0YCW6;A0A087WZ62	1;1;1	1;1;1	1;1;1	Alpha-1,2-mannosyltransferase ALG9	ALG9	sp|Q9H6U8|ALG9_HUMAN Alpha-1,2-mannosyltransferase ALG9 OS=Homo sapiens OX=9606 GN=ALG9 PE=1 SV=2;tr|H0YCW6|H0YCW6_HUMAN Mannosyltransferase (Fragment) OS=Homo sapiens OX=9606 GN=ALG9 PE=3 SV=1;tr|A0A087WZ62|A0A087WZ62_HUMAN Mannosyltransferase OS=Homo sap	3	1	1	1	1	1	1	2.6	2.6	2.6	69.863	611	611;207;844	0	3.0866	502.56	1530.3	1143.9	256.11	1386.9	577.18	467.94	1478.1	1172.7	345.34	1358.3	557.24	1	1	1	1	1	1	2.6	1933100	1933100	1		IVPTDMNDQNLEEPSR
Q93052;A0A087WZF1	Q93052;A0A087WZF1	2;2	2;2	2;2	Lipoma-preferred partner	LPP	sp|Q93052|LPP_HUMAN Lipoma-preferred partner OS=Homo sapiens OX=9606 GN=LPP PE=1 SV=1;tr|A0A087WZF1|A0A087WZF1_HUMAN LIM domain containing preferred translocation partner in lipoma OS=Homo sapiens OX=9606 GN=LPP PE=1 SV=1	2	2	2	2	2	2	2	5.2	5.2	5.2	65.746	612	612;590	0	2.6141	4949.8	5050.9	5349.9	4861.2	3671.2	6727.2	4608.8	5127.5	5397	4939.1	4204.7	6130.5	2	2	2	2	2	2	5.2	3219400	3219400	2		GQPFYAVEK;SLDGIPFTVDAGGLIHCIEDFHK
O00584;A0A804HKZ2;A0A804HJZ7;H0YAE9;D6REQ6;A0A087WZM2;D6RHI9	O00584;A0A804HKZ2;A0A804HJZ7;H0YAE9;D6REQ6;A0A087WZM2;D6RHI9	1;1;1;1;1;1;1	1;1;1;1;1;1;1	1;1;1;1;1;1;1	Ribonuclease T2	RNASET2	sp|O00584|RNT2_HUMAN Ribonuclease T2 OS=Homo sapiens OX=9606 GN=RNASET2 PE=1 SV=2;tr|A0A804HKZ2|A0A804HKZ2_HUMAN Ribonuclease T2 OS=Homo sapiens OX=9606 GN=RNASET2 PE=1 SV=1;tr|A0A804HJZ7|A0A804HJZ7_HUMAN Ribonuclease T2 OS=Homo sapiens OX=9606 GN=RNASET2	7	1	1	1	1	1	1	3.9	3.9	3.9	29.48	256	256;164;174;185;218;218;253	0	3.5171	2539.7	2214.4	3273.2	2479.8	1441.6	4141.5	2364.7	2286.5	3235.9	2540.6	1795.1	3742.7	1	1	1	1	1	1	3.9	2000300	2000300	1		ELDLNSVLLK
O43837;A0A087WZN1;A0A087X2E5;A0A0D9SG66	O43837;A0A087WZN1;A0A087X2E5;A0A0D9SG66	4;4;3;2	4;4;3;2	4;4;3;2	Isocitrate dehydrogenase [NAD] subunit beta, mitochondrial;Isocitrate dehydrogenase [NAD] subunit, mitochondrial	IDH3B	sp|O43837|IDH3B_HUMAN Isocitrate dehydrogenase [NAD] subunit beta, mitochondrial OS=Homo sapiens OX=9606 GN=IDH3B PE=1 SV=2;tr|A0A087WZN1|A0A087WZN1_HUMAN Isocitrate dehydrogenase [NAD] subunit, mitochondrial OS=Homo sapiens OX=9606 GN=IDH3B PE=1 SV=1;tr|A	4	4	4	4	4	4	4	16.9	16.9	16.9	42.183	385	385;387;376;145	0	21.095	10104	6231.2	10088	9641.9	4401.6	13601	9408	6649.9	9962.4	9680.9	5657.9	12299	7	7	7	7	7	7	16.9	14124000	14124000	7		DMGGYSTTTDFIK;EQTEGEYSSLEHESAR;LGDGLFLQCCEEVAELYPK;NIANPTAMLLSASNMLR
O95139;A0A087WZX2	O95139;A0A087WZX2	2;2	2;2	2;2	NADH dehydrogenase [ubiquinone] 1 beta subcomplex subunit 6	NDUFB6	sp|O95139|NDUB6_HUMAN NADH dehydrogenase [ubiquinone] 1 beta subcomplex subunit 6 OS=Homo sapiens OX=9606 GN=NDUFB6 PE=1 SV=3;tr|A0A087WZX2|A0A087WZX2_HUMAN NADH dehydrogenase [ubiquinone] 1 beta subcomplex subunit 6 OS=Homo sapiens OX=9606 GN=NDUFB6 PE=1	2	2	2	2	2	2	2	10.9	10.9	10.9	15.489	128	128;97	0.0049816	1.3535	6768.2	5637.2	7231.3	5347.5	3903.3	8138.8	6301.9	5826	7196.9	5507.1	4555.4	7393.9	3	3	3	3	3	3	10.9	16255000	16255000	3		DQELSPR;EFPDQHH
Q9Y496;J3KPF9;A0A087X011;E9PES4;C9J9X2	Q9Y496;J3KPF9;A0A087X011;E9PES4	3;3;3;3;1	2;2;2;2;1	2;2;2;2;1	Kinesin-like protein KIF3A;Kinesin-like protein	KIF3A	sp|Q9Y496|KIF3A_HUMAN Kinesin-like protein KIF3A OS=Homo sapiens OX=9606 GN=KIF3A PE=1 SV=4;tr|J3KPF9|J3KPF9_HUMAN Kinesin-like protein OS=Homo sapiens OX=9606 GN=KIF3A PE=1 SV=1;tr|A0A087X011|A0A087X011_HUMAN Kinesin-like protein OS=Homo sapiens OX=9606 G	5	3	2	2	3	2	2	4.9	3.3	3.3	80.04	699	699;702;725;726;169	0	9.2528	5850.8	4378.7	6571	4950.4	3195.5	7725.5	5447.7	4579.6	6491.1	5079.8	3839.8	7001.1	2	2	2	2	2	2	4.9	4097800	4097800	2		EIEGLLENIR;LHLVDLAGSER;TFTFDTVFGPESK
Q6ZRS2;A0A087X0E3;A0A0C4DFX4	Q6ZRS2;A0A087X0E3;A0A0C4DFX4	2;2;2	2;2;2	2;2;2	Helicase SRCAP	SRCAP	sp|Q6ZRS2|SRCAP_HUMAN Helicase SRCAP OS=Homo sapiens OX=9606 GN=SRCAP PE=1 SV=3;tr|A0A087X0E3|A0A087X0E3_HUMAN Snf2 related CREBBP activator protein (Fragment) OS=Homo sapiens OX=9606 GN=SRCAP PE=1 SV=1;tr|A0A0C4DFX4|A0A0C4DFX4_HUMAN Snf2 related CREBBP ac	3	2	2	2	2	2	2	0.6	0.6	0.6	343.55	3230	3230;1610;3053	0	2.6447	4753.5	4380.6	5536.3	3666.1	2956.3	6047.3	4426	4491.3	5508	3818.8	3422.1	5491.9	3	3	3	3	3	3	0.6	389590000	389590000	3		EGELPLEELLR;LTLTGAQVR
Q5T8P6;A0A087X0H9	Q5T8P6;A0A087X0H9	3;3	3;3	3;3	RNA-binding protein 26	RBM26	sp|Q5T8P6|RBM26_HUMAN RNA-binding protein 26 OS=Homo sapiens OX=9606 GN=RBM26 PE=1 SV=3;tr|A0A087X0H9|A0A087X0H9_HUMAN RNA binding motif protein 26 OS=Homo sapiens OX=9606 GN=RBM26 PE=1 SV=1	2	3	3	3	3	3	3	3.2	3.2	3.2	113.6	1007	1007;1009	0	5.5134	11216	7874.2	12179	9883.1	5374.2	15443	10443	8288.4	12026	10060	6724.3	13964	3	3	3	3	3	3	3.2	25915000	25915000	3		KQEILEK;TLLVSTSAVDNNEAQK;VQFGNENTK
Q07157;A0A0G2JNH2;A0A7I2V5U5;G5E9E7;A0A087X0K9;G3V1L9;H0YKB1	Q07157;A0A0G2JNH2;A0A7I2V5U5;G5E9E7;A0A087X0K9;G3V1L9;H0YKB1	4;4;4;4;4;4;2	4;4;4;4;4;4;2	4;4;4;4;4;4;2	Tight junction protein ZO-1	TJP1	sp|Q07157|ZO1_HUMAN Tight junction protein ZO-1 OS=Homo sapiens OX=9606 GN=TJP1 PE=1 SV=3;tr|A0A0G2JNH2|A0A0G2JNH2_HUMAN Tight junction protein ZO-1 OS=Homo sapiens OX=9606 GN=TJP1 PE=1 SV=1;tr|A0A7I2V5U5|A0A7I2V5U5_HUMAN Tight junction protein 1 OS=Homo s	7	4	4	4	4	4	4	2.3	2.3	2.3	195.46	1748	1748;1676;1688;1692;1768;1861;383	0	6.3595	8798.2	8850.2	9144.1	7362.3	6097.8	11129	8192	8989.8	9225.2	7560	6945	10134	3	3	3	3	3	3	2.3	13663000	13663000	5		EISQDSLAAR;ESPYGLSFNK;GGPAEGQLQENDR;HADDHTPK
Q7Z739;A0A087X0Q1;A0A024R7W5;A0A087WY31;Q9BYJ9;A0A087X0C3;S4R373	Q7Z739;A0A087X0Q1;A0A024R7W5;A0A087WY31	5;5;4;4;2;1;1	2;2;1;1;0;1;1	2;2;1;1;0;1;1	YTH domain-containing family protein 3	YTHDF3	sp|Q7Z739|YTHD3_HUMAN YTH domain-containing family protein 3 OS=Homo sapiens OX=9606 GN=YTHDF3 PE=1 SV=1;tr|A0A087X0Q1|A0A087X0Q1_HUMAN YTH domain-containing family protein OS=Homo sapiens OX=9606 GN=YTHDF3 PE=1 SV=1;tr|A0A024R7W5|A0A024R7W5_HUMAN YTH doma	7	5	2	2	5	2	2	7.4	3.1	3.1	63.86	585	585;583;534;588;559;41;52	0	4.3596	5524.4	4967.4	6046.8	5126.3	3424.7	7007.2	5143.8	5099	6044.7	5216	4008.2	6374.1	2	2	2	2	2	2	7.4	20039000	20039000	2		AINNYNPK;DFDWNLK;DTQEVPLEK;SATSVDQRPK;SYSEDDIHR
Q9UMY4;A0A087X0R6	Q9UMY4;A0A087X0R6	2;2	1;1	1;1	Sorting nexin-12	SNX12	sp|Q9UMY4|SNX12_HUMAN Sorting nexin-12 OS=Homo sapiens OX=9606 GN=SNX12 PE=1 SV=4;tr|A0A087X0R6|A0A087X0R6_HUMAN Sorting nexin 12 OS=Homo sapiens OX=9606 GN=SNX12 PE=1 SV=1	2	2	1	1	2	1	1	14.2	8.6	8.6	18.884	162	162;172	0	3.2117	5508.2	6942.8	6390	4344.7	5342.4	6855.5	5128.7	6945.3	6485.8	4571.1	5756.5	6289.7	9	9	9	9	9	9	14.2	1487700	1487700	9		GDEGIFEESFIEER;QGLEQFINK
Q04206;Q2TAM5;E9PKH5;A0A087X0W8;E9PJR1;E9PRX2;E9PNV4;E9PMD5;E9PI38;E9PQS6;E9PKV4	Q04206;Q2TAM5;E9PKH5;A0A087X0W8;E9PJR1;E9PRX2;E9PNV4;E9PMD5;E9PI38;E9PQS6;E9PKV4	2;2;2;2;1;1;1;1;1;1;1	2;2;2;2;1;1;1;1;1;1;1	2;2;2;2;1;1;1;1;1;1;1	Transcription factor p65	RELA	sp|Q04206|TF65_HUMAN Transcription factor p65 OS=Homo sapiens OX=9606 GN=RELA PE=1 SV=2;tr|Q2TAM5|Q2TAM5_HUMAN RELA protein OS=Homo sapiens OX=9606 GN=RELA PE=1 SV=1;tr|E9PKH5|E9PKH5_HUMAN RELA proto-oncogene, NF-kB subunit (Fragment) OS=Homo sapiens OX=96	11	2	2	2	2	2	2	5.3	5.3	5.3	60.218	551	551;377;418;448;89;95;153;161;185;208;237	0	5.9577	3743.8	4400.5	4237.4	2074.7	3032.6	4264.3	3485.9	4422.1	4275.3	2268.8	3276.9	3895.8	3	3	3	3	3	3	5.3	7559800	7559800	3		DGFYEAELCPDR;ELSEPMEFQYLPDTDDR
O96017;H0Y820;A0A087X102;A0A7P0MUT5;H0Y4V6	O96017;H0Y820;A0A087X102;A0A7P0MUT5;H0Y4V6	2;2;2;2;1	2;2;2;2;1	2;2;2;2;1	Serine/threonine-protein kinase Chk2	CHEK2	sp|O96017|CHK2_HUMAN Serine/threonine-protein kinase Chk2 OS=Homo sapiens OX=9606 GN=CHEK2 PE=1 SV=1;tr|H0Y820|H0Y820_HUMAN Checkpoint kinase 2 (Fragment) OS=Homo sapiens OX=9606 GN=CHEK2 PE=1 SV=1;tr|A0A087X102|A0A087X102_HUMAN Checkpoint kinase 2 OS=Homo	5	2	2	2	2	2	2	5.5	5.5	5.5	60.914	543	543;276;323;476;144	0	6.2831	6919.2	6462.6	7647.6	5432.5	4813.1	9490.5	6442.4	6612.2	7641.6	5645.7	5517.3	8620.3	2	2	2	2	2	2	5.5	15803000	15803000	2		DLKPENVLLSSQEEDCLIK;EGEAEGAETTK
Q92599;A0A087X142;A6NMH6;A6NFQ9;F8W8I8	Q92599;A0A087X142;A6NMH6;A6NFQ9;F8W8I8	3;3;3;3;3	1;1;1;1;1	1;1;1;1;1	Septin-8	SEPT8	sp|Q92599|SEPT8_HUMAN Septin-8 OS=Homo sapiens OX=9606 GN=SEPTIN8 PE=1 SV=4;tr|A0A087X142|A0A087X142_HUMAN Septin OS=Homo sapiens OX=9606 GN=SEPTIN8 PE=1 SV=1;tr|A6NMH6|A6NMH6_HUMAN Septin OS=Homo sapiens OX=9606 GN=SEPTIN8 PE=1 SV=1;tr|A6NFQ9|A6NFQ9_HUMAN	5	3	1	1	3	1	1	7.9	2.3	2.3	55.756	483	483;426;430;440;460	0	5.0493	2173.5	1880.4	2362.9	1635	1364.2	2615.6	2023.8	1936.9	2352.6	1698.1	1562.9	2378.6	1	1	1	1	1	1	7.9	7798100	7798100	1		ELEEETNAFNR;QYPWGVVQVENENHCDFVK;SLDLVTMK
Q16718;A0A7I2V2W4;A0A087X1G1;A0A7I2V3L8;A0A024R772;A0A087WXR5;H7BYD0;F8WAS3;C9IZN5	Q16718;A0A7I2V2W4;A0A087X1G1;A0A7I2V3L8;A0A024R772;A0A087WXR5;H7BYD0	5;5;5;5;3;3;3;2;2	5;5;5;5;3;3;3;2;2	5;5;5;5;3;3;3;2;2	NADH dehydrogenase [ubiquinone] 1 alpha subcomplex subunit 5	NDUFA5	sp|Q16718|NDUA5_HUMAN NADH dehydrogenase [ubiquinone] 1 alpha subcomplex subunit 5 OS=Homo sapiens OX=9606 GN=NDUFA5 PE=1 SV=3;tr|A0A7I2V2W4|A0A7I2V2W4_HUMAN NADH dehydrogenase [ubiquinone] 1 alpha subcomplex subunit 5 OS=Homo sapiens OX=9606 GN=NDUFA5 PE=	9	5	5	5	5	5	5	52.6	52.6	52.6	13.459	116	116;101;101;145;59;77;125;70;98	0	20.909	10343	12067	12690	9536.9	7917.2	13454	9630	12146	12778	9832.4	8939.3	12276	14	14	14	14	14	14	52.6	24480000	24480000	14		ILDVLEEIPK;KLEDQLQGGQLEEVILQAEHELNLAR;KYTEQITNEK;LEDQLQGGQLEEVILQAEHELNLAR;LWEPLVEEPPADQWK
O75608;A0A087X1K9;E5RGR0;B4DP64;E5RJ48	O75608;A0A087X1K9;E5RGR0;B4DP64	3;3;3;2;1	3;3;3;2;1	3;3;3;2;1	Acyl-protein thioesterase 1	LYPLA1	sp|O75608|LYPA1_HUMAN Acyl-protein thioesterase 1 OS=Homo sapiens OX=9606 GN=LYPLA1 PE=1 SV=1;tr|A0A087X1K9|A0A087X1K9_HUMAN Acyl-protein thioesterase 1 OS=Homo sapiens OX=9606 GN=LYPLA1 PE=1 SV=1;tr|E5RGR0|E5RGR0_HUMAN Acyl-protein thioesterase 1 (Fragmen	5	3	3	3	3	3	3	22.2	22.2	22.2	24.669	230	230;166;197;196;90	0	11.727	5457	3287.1	5878.7	4599.5	2236.8	7732.9	5081	3524.5	5767.5	4688.8	2923.5	6973.8	4	4	4	4	4	4	22.2	11529000	11529000	4		DISILQCHGDCDPLVPLMFGSLTVEK;LAGVTALSCWLPLR;TLVNPANVTFK
Q9Y2H6;A0A087X1M6;G5E9X3	Q9Y2H6;A0A087X1M6;G5E9X3	1;1;1	1;1;1	1;1;1	Fibronectin type-III domain-containing protein 3A	FNDC3A	sp|Q9Y2H6|FND3A_HUMAN Fibronectin type-III domain-containing protein 3A OS=Homo sapiens OX=9606 GN=FNDC3A PE=1 SV=4;tr|A0A087X1M6|A0A087X1M6_HUMAN Fibronectin type III domain containing 3A OS=Homo sapiens OX=9606 GN=FNDC3A PE=1 SV=1;tr|G5E9X3|G5E9X3_HUMAN	3	1	1	1	1	1	1	1.7	1.7	1.7	131.85	1198	1198;326;684	0	4.0684	2142.2	1399.4	1880.4	1691.1	922.88	2620.9	1994.6	1479.3	1871.4	1710.3	1152	2370.3	1	1	1	1	1	1	1.7	1515400	1515400	1		AFEALLSNIVKPVASDIQAR
O75818;F8WC38;X6RLL4;A0A087X1N3	O75818;F8WC38;X6RLL4;A0A087X1N3	1;1;1;1	1;1;1;1	1;1;1;1	Ribonuclease P protein subunit p40	RPP40	sp|O75818|RPP40_HUMAN Ribonuclease P protein subunit p40 OS=Homo sapiens OX=9606 GN=RPP40 PE=1 SV=3;tr|F8WC38|F8WC38_HUMAN Ribonuclease P/MRP subunit p40 OS=Homo sapiens OX=9606 GN=RPP40 PE=1 SV=1;tr|X6RLL4|X6RLL4_HUMAN Ribonuclease P/MRP subunit p40 OS=Ho	4	1	1	1	1	1	1	5	5	5	41.833	363	363;113;303;321	0.0079061	1.0701	2038	1016.2	1980.9	1481.1	741.43	2462.5	1897.6	1116.1	1936.2	1515.1	959.14	2221.9	1	1	1	1	1	1	5	1462600	1462600	1		NLPLHELITPEFISTFIK
Q9H9Q2;A0A087X1P5;J3QT73;J3KQ34;J3QT95;J3KQ41;J3KQV6;J3QT67;J3QT66;J3QT50;J3QT43	Q9H9Q2;A0A087X1P5;J3QT73;J3KQ34	5;5;4;4;2;2;1;1;1;1;1	5;5;4;4;2;2;1;1;1;1;1	4;4;4;4;1;1;0;0;0;0;0	COP9 signalosome complex subunit 7b	COPS7B	sp|Q9H9Q2|CSN7B_HUMAN COP9 signalosome complex subunit 7b OS=Homo sapiens OX=9606 GN=COPS7B PE=1 SV=1;tr|A0A087X1P5|A0A087X1P5_HUMAN COP9 signalosome subunit 7B OS=Homo sapiens OX=9606 GN=COPS7B PE=1 SV=1;tr|J3QT73|J3QT73_HUMAN COP9 signalosome subunit 7B	11	5	5	4	4	4	4	30.3	30.3	23.1	29.622	264	264;209;172;230;150;278;54;62;62;78;103	0	22.635	12644	12320	14536	11439	8952.9	17144	11773	12567	14544	11747	10290	15600	11	11	11	11	11	11	23.1	37974000	37974000	12		ATASSSAQEMEQQLAER;ECPPHAEQR;TLHEWCDGCEAVLLGIEQQVLR;TQQQVEAEVTNIK
Q9UL46;A0A087X1Z3;H0YM70;H0YKU2	Q9UL46;A0A087X1Z3;H0YM70	5;5;4;1	5;5;4;1	5;5;4;1	Proteasome activator complex subunit 2	PSME2	sp|Q9UL46|PSME2_HUMAN Proteasome activator complex subunit 2 OS=Homo sapiens OX=9606 GN=PSME2 PE=1 SV=4;tr|A0A087X1Z3|A0A087X1Z3_HUMAN Proteasome activator complex subunit 2 OS=Homo sapiens OX=9606 GN=PSME2 PE=1 SV=1;tr|H0YM70|H0YM70_HUMAN Proteasome activ	4	5	5	5	5	5	5	33.1	33.1	33.1	27.401	239	239;254;228;85	0	17.241	9416.6	5416.9	8839.1	7419.3	3651.8	12090	8767.7	5825.4	8711.2	7527.2	4727.2	10910	12	12	12	12	12	12	33.1	17581000	17581000	12		AFYAELYHIISSNLEK;IIYLNQLLQEDSLNVADLTSLR;QNLFQEAEEFLYR;TKVEAFQTTISK;VLSLLALVKPEVWTLK
Q2M389;A0A087X256	Q2M389;A0A087X256	3;3	3;3	3;3	WASH complex subunit 7	KIAA1033	sp|Q2M389|WASC4_HUMAN WASH complex subunit 4 OS=Homo sapiens OX=9606 GN=WASHC4 PE=1 SV=2;tr|A0A087X256|A0A087X256_HUMAN WASH complex subunit 4 OS=Homo sapiens OX=9606 GN=WASHC4 PE=1 SV=1	2	3	3	3	3	3	3	2.6	2.6	2.6	136.4	1173	1173;1174	0	2.8921	10617	9285.7	12056	7521.5	6955.5	13179	9885.1	9562.1	11971	7905.4	7915.5	11979	3	3	3	3	3	3	2.6	4554800	4554800	3		LGEPSEIDQR;QQNVQSASQDEK;SIFANVEAK
O43251;A0A6Q8PHA3;F8VZG9;A0A8Q3WKT3;B7Z1U7;A0A8Q3SI58;A0A6Q8PFM4;A0A8Q3SI75;A0A994J531;A0A804HJM2;A0A087X2B1;A0A6Q8PH77;I3L1D4;B0QYY4;A0A0G2JRA5;B0QYV1;A0A804HKG7;Q9NWB1;A0A286YEU2;A0A0G2JSB3;F8VZY7;A0A6Q8PGE0;F8VR27;S4R469;A0A8Q3SI19;B0QYY7;A0A0G2JRD1;A0A8I5KWJ3;S4R3K7;A0A8Q3SI31;F8VRS4;A0A8Q3SI20;A0A3B3ITL7;J3QRF4;J3QQZ2;A6NFN3;B0QYY6	O43251;A0A6Q8PHA3;F8VZG9;A0A8Q3WKT3;B7Z1U7;A0A8Q3SI58;A0A6Q8PFM4;A0A8Q3SI75;A0A994J531;A0A804HJM2;A0A087X2B1;A0A6Q8PH77;I3L1D4;B0QYY4;A0A0G2JRA5;B0QYV1;A0A804HKG7;Q9NWB1;A0A286YEU2;A0A0G2JSB3;F8VZY7;A0A6Q8PGE0;F8VR27;S4R469;A0A8Q3SI19;B0QYY7;A0A0G2JRD1;A0A8I5KWJ3;S4R3K7;A0A8Q3SI31;F8VRS4;A0A8Q3SI20;A0A3B3ITL7;J3QRF4;J3QQZ2;A6NFN3;B0QYY6	2;2;2;2;2;2;2;2;2;2;2;2;2;2;2;2;2;2;2;2;2;2;2;2;2;2;1;1;1;1;1;1;1;1;1;1;1	2;2;2;2;2;2;2;2;2;2;2;2;2;2;2;2;2;2;2;2;2;2;2;2;2;2;1;1;1;1;1;1;1;1;1;1;1	2;2;2;2;2;2;2;2;2;2;2;2;2;2;2;2;2;2;2;2;2;2;2;2;2;2;1;1;1;1;1;1;1;1;1;1;1	RNA binding protein fox-1 homolog 2;RNA binding protein fox-1 homolog;RNA binding protein fox-1 homolog 1;RNA binding protein fox-1 homolog 3	RBFOX2;RBFOX1;RBFOX3	sp|O43251|RFOX2_HUMAN RNA binding protein fox-1 homolog 2 OS=Homo sapiens OX=9606 GN=RBFOX2 PE=1 SV=3;tr|A0A6Q8PHA3|A0A6Q8PHA3_HUMAN RNA binding protein fox-1 homolog 1 OS=Homo sapiens OX=9606 GN=RBFOX1 PE=1 SV=1;tr|F8VZG9|F8VZG9_HUMAN RNA binding fox-1 ho	37	2	2	2	2	2	2	5.6	5.6	5.6	41.373	390	390;351;466;447;425;417;415;406;377;376;375;374;372;370;389;357;349;397;582;186;263;354;262;234;187;200;227;359;230;134;391;169;314;358;328;312;128	0	5.59	4868.8	4404.9	5534.4	4268.1	3111	6346.9	4533.4	4521.9	5516.8	4381.4	3620.2	5769.3	2	2	2	2	2	2	5.6	7356100	7356100	2		FRDPDLR;GFGFVTFENSADADR
Q9ULT8;H0YJP0;A0A8I5QJU2;A0A087X2H1;A0A8I5KU01;H0YJD4;A0A8I5KUD6;G3V4V5	Q9ULT8;H0YJP0;A0A8I5QJU2;A0A087X2H1;A0A8I5KU01;H0YJD4;A0A8I5KUD6	6;6;6;6;5;5;4;2	6;6;6;6;5;5;4;2	6;6;6;6;5;5;4;2	E3 ubiquitin-protein ligase HECTD1	HECTD1	sp|Q9ULT8|HECD1_HUMAN E3 ubiquitin-protein ligase HECTD1 OS=Homo sapiens OX=9606 GN=HECTD1 PE=1 SV=4;tr|H0YJP0|H0YJP0_HUMAN E3 ubiquitin-protein ligase OS=Homo sapiens OX=9606 GN=HECTD1 PE=1 SV=3;tr|A0A8I5QJU2|A0A8I5QJU2_HUMAN E3 ubiquitin-protein ligase O	8	6	6	6	6	6	6	3.4	3.4	3.4	289.37	2610	2610;2520;2563;2608;2247;2329;1176;391	0	24.153	9520.3	11052	11029	7221.6	7847.2	11034	8864.3	11120	11128	7585.5	8518.8	10103	6	6	6	6	5	6	3.4	13214000	13214000	6		MAAAGGTVSGPSSACKPGR;MIHFCSEALLK;STTGAPSTTADSK;TAFSENEDDESRPAVALIR;TDLGAWLCDDNFPDDESR;TSAAAGSSSR
P62333;A0A087X2I1;H0YJC0;H0YJS8;H0YJX2;H0YJE9;H0YJT1	P62333;A0A087X2I1;H0YJC0;H0YJS8	12;12;8;6;3;1;1	12;12;8;6;3;1;1	12;12;8;6;3;1;1	26S protease regulatory subunit 10B	PSMC6	sp|P62333|PRS10_HUMAN 26S proteasome regulatory subunit 10B OS=Homo sapiens OX=9606 GN=PSMC6 PE=1 SV=1;tr|A0A087X2I1|A0A087X2I1_HUMAN Proteasome 26S subunit, ATPase 6 OS=Homo sapiens OX=9606 GN=PSMC6 PE=1 SV=1;tr|H0YJC0|H0YJC0_HUMAN Proteasome 26S subunit,	7	12	12	12	12	12	12	42.7	42.7	42.7	44.172	389	389;403;262;194;67;70;97	0	48.559	38609	33549	39841	32569	23040	47984	35949	34512	39865	33280	26935	43605	26	26	26	26	26	26	42.7	146870000	146870000	27		ALQSVGQIVGEVLK;AVASQLDCNFLK;DHQPCIIFMDEIDAIGGR;EVDPLVYNMSHEDPGNVSYSEIGGLSEQIR;EVIELPLTNPELFQR;FSEGTSADR;GCLLYGPPGTGK;KIHIDLPNEQAR;LSDGFNGADLR;TLMELLNQMDGFDTLHR;VVSSSIVDK;YIGESAR
Q9Y508;A0A096LNV3;A0A096LP02;A0A096LNT1;A0A096LNN8;A0A096LPF9	Q9Y508;A0A096LNV3;A0A096LP02	4;4;4;1;1;1	4;4;4;1;1;1	4;4;4;1;1;1	E3 ubiquitin-protein ligase RNF114	RNF114	sp|Q9Y508|RN114_HUMAN E3 ubiquitin-protein ligase RNF114 OS=Homo sapiens OX=9606 GN=RNF114 PE=1 SV=1;tr|A0A096LNV3|A0A096LNV3_HUMAN E3 ubiquitin-protein ligase RNF114 (Fragment) OS=Homo sapiens OX=9606 GN=RNF114 PE=1 SV=1;tr|A0A096LP02|A0A096LP02_HUMAN E3	6	4	4	4	4	4	4	22.8	22.8	22.8	25.694	228	228;188;206;49;70;83	0	14.597	13625	10632	15276	10501	7550.4	17688	12686	11070	15106	10881	8969.5	16026	5	5	5	5	5	5	22.8	30860000	30860000	5		DCGGAAQLAGPAAEADPLGR;KPVCGVCR;QIESTETSCHGCR;YTFPCPYCPEK
P30566;A0A7P0Z472;A0A7P0T9A7;A0A096LNY6;A0A0A6YY92;A0A1B0GTJ7;A0A1B0GWJ0;A0A7P0T8E4;A0A1B0GTG9;A0A096LNY5;A0A1B0GWF8;A0A096LP92;A0A096LPA2;A0A096LP76;A0A096LNY4;A0A096LP72;A0A1W2PRX2;B4DEP1;V9GY96;A0A096LNT0	P30566;A0A7P0Z472;A0A7P0T9A7;A0A096LNY6;A0A0A6YY92;A0A1B0GTJ7;A0A1B0GWJ0;A0A7P0T8E4;A0A1B0GTG9;A0A096LNY5;A0A1B0GWF8	15;15;15;15;15;15;15;15;11;11;10;6;4;3;2;2;2;2;2;1	15;15;15;15;15;15;15;15;11;11;10;6;4;3;2;2;2;2;2;1	15;15;15;15;15;15;15;15;11;11;10;6;4;3;2;2;2;2;2;1	Adenylosuccinate lyase	ADSL	sp|P30566|PUR8_HUMAN Adenylosuccinate lyase OS=Homo sapiens OX=9606 GN=ADSL PE=1 SV=2;tr|A0A7P0Z472|A0A7P0Z472_HUMAN Adenylosuccinate lyase OS=Homo sapiens OX=9606 GN=ADSL PE=1 SV=1;tr|A0A7P0T9A7|A0A7P0T9A7_HUMAN Adenylosuccinate lyase OS=Homo sapiens OX=9	20	15	15	15	15	15	15	45.2	45.2	45.2	54.889	484	484;526;513;498;498;480;480;469;467;381;403;273;133;102;164;149;142;127;57;81	0	89.63	40423	43433	48315	31265	30870	50805	37638	43976	48407	32794	34346	46328	26	26	26	26	25	26	45.2	326520000	326520000	26		AAGGDHGSPDSYR;AFIITGQTYTR;ASLPTLGFTHFQPAQLTTVGK;ASQQVQR;CCLWIQDLCMDLQNLK;EMEEPFEK;FLEEEVYPLLKPYESVMK;GTTGTQASFLQLFEGDDHKVEQLDK;HLMTLVMDPLQTASVQWFER;IQVDAYFSPIHSQLDHLLDPSSFTGR;QEGGDNDLIER;QQIGSSAMPYK;TLDDSANR;VLSQQAASVVK;YASPEMCFVFSDR
Q96SU4;A0A096LPC8	Q96SU4;A0A096LPC8	1;1	1;1	1;1	Oxysterol-binding protein-related protein 9	OSBPL9	sp|Q96SU4|OSBL9_HUMAN Oxysterol-binding protein-related protein 9 OS=Homo sapiens OX=9606 GN=OSBPL9 PE=1 SV=2;tr|A0A096LPC8|A0A096LPC8_HUMAN Oxysterol binding protein like 9 (Fragment) OS=Homo sapiens OX=9606 GN=OSBPL9 PE=1 SV=1	2	1	1	1	1	1	1	2.3	2.3	2.3	83.184	736	736;129	0	2.2755	1553.6	1222.2	1620.7	1302.4	935.3	1963.3	1446.5	1269.8	1611.8	1333	1093.6	1783.6	3	3	3	3	3	3	2.3	3406500	3406500	3		LFHEDGECWVYDEPLLK
Q9NNW7;A0A096LPK7;A0A182DWF2;A0A182DWF3;A0A096LPD9;E7EWK1;D3YTF8;A0A0U1RQX0	Q9NNW7;A0A096LPK7;A0A182DWF2;A0A182DWF3;A0A096LPD9;E7EWK1;D3YTF8	3;3;3;3;2;2;2;1	2;2;2;2;1;1;1;1	2;2;2;2;1;1;1;1	Thioredoxin reductase 2, mitochondrial	TXNRD2	sp|Q9NNW7|TRXR2_HUMAN Thioredoxin reductase 2, mitochondrial OS=Homo sapiens OX=9606 GN=TXNRD2 PE=1 SV=3;tr|A0A096LPK7|A0A096LPK7_HUMAN thioredoxin-disulfide reductase OS=Homo sapiens OX=9606 GN=TXNRD2 PE=1 SV=1;tr|A0A182DWF2|A0A182DWF2_HUMAN thioredoxin-d	8	3	2	2	3	2	2	8.4	5.5	5.5	56.506	524	524;463;494;523;306;338;501;362	0	9.0095	2702.5	2538.2	3227.5	2341.4	1877.9	3848.7	2516.3	2599.1	3213	2421.8	2175	3495.2	2	2	2	2	2	2	8.4	3394800	3394800	3		AGVDTSPDTQK;DYDLLVVGGGSGGLACAK;WGLGGTCVNVGCIPK
Q9BY42;A0A0A0MQR2;A2A2L5;A2A2L6	Q9BY42;A0A0A0MQR2	5;5;2;1	5;5;2;1	5;5;2;1	Protein RTF2 homolog	RTFDC1	sp|Q9BY42|RTF2_HUMAN Replication termination factor 2 OS=Homo sapiens OX=9606 GN=RTF2 PE=1 SV=3;tr|A0A0A0MQR2|A0A0A0MQR2_HUMAN Replication termination factor 2 OS=Homo sapiens OX=9606 GN=RTF2 PE=1 SV=1	4	5	5	5	5	5	5	20.3	20.3	20.3	33.886	306	306;336;277;230	0	11.304	18173	18574	21149	13733	11956	23071	16920	18874	21160	14357	13678	20970	7	7	7	7	7	7	20.3	43623000	43623000	7		AAESVSKPDVSEEAPGPSK;AGKPPCGATK;DAVIEFLLDK;SIADSEESEAYK;STAMNESSSGK
Q53H96;B5MD87;A0A0A0MQS1	Q53H96;B5MD87;A0A0A0MQS1	1;1;1	1;1;1	1;1;1	Pyrroline-5-carboxylate reductase 3;Pyrroline-5-carboxylate reductase	PYCRL	sp|Q53H96|P5CR3_HUMAN Pyrroline-5-carboxylate reductase 3 OS=Homo sapiens OX=9606 GN=PYCR3 PE=1 SV=3;tr|B5MD87|B5MD87_HUMAN Pyrroline-5-carboxylate reductase 3 OS=Homo sapiens OX=9606 GN=PYCR3 PE=1 SV=2;tr|A0A0A0MQS1|A0A0A0MQS1_HUMAN Pyrroline-5-carboxylat	3	1	1	1	1	1	1	4	4	4	28.663	274	274;137;286	0	2.7754	2956.7	2078.9	2845.7	2753.8	1392.4	4235.6	2753	2182.8	2832.4	2769.7	1769.9	3827.8	1	1	1	1	1	1	4	4298500	4298500	1		IAAQTLLGTAK
Q9UNZ5;K7ESE5;A0A0A0MQS3	Q9UNZ5;K7ESE5;A0A0A0MQS3	3;3;3	3;3;3	3;3;3	Leydig cell tumor 10 kDa protein homolog	C19orf53	sp|Q9UNZ5|L10K_HUMAN Leydig cell tumor 10 kDa protein homolog OS=Homo sapiens OX=9606 GN=C19orf53 PE=1 SV=1;tr|K7ESE5|K7ESE5_HUMAN Chromosome 19 open reading frame 53 OS=Homo sapiens OX=9606 GN=C19orf53 PE=1 SV=1;tr|A0A0A0MQS3|A0A0A0MQS3_HUMAN Chromosome 1	3	3	3	3	3	3	3	19.2	19.2	19.2	10.576	99	99;56;80	0	4.4538	9520.3	10308	10823	7572.1	6780.3	10938	8864.3	10423	10891	7864.2	7581	9988.8	3	3	3	3	3	3	19.2	33353000	33353000	3		GAAAATSSK;KGAAAATSSK;KIEHDVVMK
Q9BV38;U3KQC1;A0A0A0MQU0;K7EIR0;K7EML4;U3KQK3;A0A087X237;K7EKX5	Q9BV38;U3KQC1;A0A0A0MQU0;K7EIR0	7;7;7;6;2;1;1;1	7;7;7;6;2;1;1;1	7;7;7;6;2;1;1;1	WD repeat-containing protein 18	WDR18	sp|Q9BV38|WDR18_HUMAN WD repeat-containing protein 18 OS=Homo sapiens OX=9606 GN=WDR18 PE=1 SV=2;tr|U3KQC1|U3KQC1_HUMAN WD repeat-containing protein 18 (Fragment) OS=Homo sapiens OX=9606 GN=WDR18 PE=1 SV=1;tr|A0A0A0MQU0|A0A0A0MQU0_HUMAN WD repeat-containin	8	7	7	7	7	7	7	22.2	22.2	22.2	47.405	432	432;394;429;409;268;48;144;152	0	43.5	23063	17793	24053	19160	12614	29332	21474	18523	23894	19590	15049	26601	8	8	8	8	8	8	22.2	66483000	66483000	8		GLALLNGEYLLAAQLGK;GPVTNAAILLAPVSMLSSDFRPSLPLPHFNK;HLLGAEHGDEPR;LWDVQSK;SFHPEQDAGK;SVLGGQDQLR;VTELEDEVR
Q27J81;A0A6Q8PHS8;A0A0A0MQU1;A0A6Q8PFW4;A0A6Q8PF29;A0A6Q8PH25;A0A6Q8PGN3;A0A6Q8PHG2;A0A6Q8PH71;A0A6Q8PHA2;A0A6Q8PF44;A0A087X118;A0A6Q8PGC7	Q27J81;A0A6Q8PHS8;A0A0A0MQU1;A0A6Q8PFW4;A0A6Q8PF29;A0A6Q8PH25;A0A6Q8PGN3;A0A6Q8PHG2;A0A6Q8PH71;A0A6Q8PHA2;A0A6Q8PF44;A0A087X118	4;4;4;4;4;4;4;4;4;4;3;2;1	4;4;4;4;4;4;4;4;4;4;3;2;1	4;4;4;4;4;4;4;4;4;4;3;2;1	Inverted formin-2	INF2	sp|Q27J81|INF2_HUMAN Inverted formin-2 OS=Homo sapiens OX=9606 GN=INF2 PE=1 SV=2;tr|A0A6Q8PHS8|A0A6Q8PHS8_HUMAN Inverted formin 2 (Fragment) OS=Homo sapiens OX=9606 GN=INF2 PE=1 SV=1;tr|A0A0A0MQU1|A0A0A0MQU1_HUMAN Inverted formin 2 (Fragment) OS=Homo sapie	13	4	4	4	4	4	4	5.5	5.5	5.5	135.62	1249	1249;614;717;981;1133;1160;1241;1250;1255;1281;1222;1048;1051	0	20.318	7746	7572	8471.3	6278.9	5169.3	9548.4	7212.2	7715.6	8496.3	6483.3	5898.1	8692.8	5	5	5	5	5	5	5.5	14303000	14303000	5		ALDELFEAIEQK;ATEPVATSNPAGDPVGSTR;GWDLVDAVTPGPQPTLEQLEEGGPRPLER;QQLAEEEAR
Q9NYB9;E7EUA1;F8WAU3;F8WCD7;F8WAZ8;F8WBL5;A0A0A0MQU9;F8WEB9;E9PEZ7;E7EW77;E7EP65;A0A0C4DG21;A0A7D9NKC8;F8WAL6	Q9NYB9;E7EUA1;F8WAU3;F8WCD7;F8WAZ8;F8WBL5;A0A0A0MQU9;F8WEB9;E9PEZ7;E7EW77;E7EP65;A0A0C4DG21;A0A7D9NKC8;F8WAL6	1;1;1;1;1;1;1;1;1;1;1;1;1;1	1;1;1;1;1;1;1;1;1;1;1;1;1;1	1;1;1;1;1;1;1;1;1;1;1;1;1;1	Abl interactor 2	ABI2	sp|Q9NYB9|ABI2_HUMAN Abl interactor 2 OS=Homo sapiens OX=9606 GN=ABI2 PE=1 SV=1;tr|E7EUA1|E7EUA1_HUMAN Abl interactor 2 OS=Homo sapiens OX=9606 GN=ABI2 PE=1 SV=1;tr|F8WAU3|F8WAU3_HUMAN Abl interactor 2 OS=Homo sapiens OX=9606 GN=ABI2 PE=1 SV=1;tr|F8WCD7|F8	14	1	1	1	1	1	1	2.9	2.9	2.9	55.663	513	513;44;53;59;75;87;104;108;458;480;486;507;513;542	0.0019141	1.8218	0	0	41.153	0	0	0	0	0	41.153	0	0	0	0	0	1	0	0	0	2.9	160810	160810	1		AELQMLLEEEIPGGR
Q9P2K5;A0A0A0MQW0;A0A0A0MR39;H0YN19	Q9P2K5;A0A0A0MQW0;A0A0A0MR39;H0YN19	2;2;2;1	2;2;2;1	2;2;2;1	Myelin expression factor 2	MYEF2	sp|Q9P2K5|MYEF2_HUMAN Myelin expression factor 2 OS=Homo sapiens OX=9606 GN=MYEF2 PE=1 SV=3;tr|A0A0A0MQW0|A0A0A0MQW0_HUMAN Myelin expression factor 2 OS=Homo sapiens OX=9606 GN=MYEF2 PE=1 SV=1;tr|A0A0A0MR39|A0A0A0MR39_HUMAN Myelin expression factor 2 OS=Ho	4	2	2	2	2	2	2	2.5	2.5	2.5	64.121	600	600;576;600;290	0.0079001	1.0679	10969	7111.8	11373	9661	4598.2	14381	10213	7548.8	11220	9779.6	5903.4	12996	2	2	2	2	2	2	2.5	298340000	298340000	2		ALETMNK;SVPHEEYR
Q9NR56;A0A0A0MQX8;C9JP00;H7C4T5;A0A7P0T9I3;A0A994J506;A0A8I5KU79;A0A994J509;O95205;Q5VZF2;Q86VM6;C9JCX1;C9J4T8;B1AKI6;A0A8V8TNS0;H7C4Y1;A0A8V8TM16;Q9NUK0;B1AKI2	Q9NR56;A0A0A0MQX8;C9JP00;H7C4T5;A0A7P0T9I3;A0A994J506;A0A8I5KU79;A0A994J509;O95205;Q5VZF2;Q86VM6	3;3;3;3;2;2;2;2;2;2;2;1;1;1;1;1;1;1;1	3;3;3;3;2;2;2;2;2;2;2;1;1;1;1;1;1;1;1	3;3;3;3;2;2;2;2;2;2;2;1;1;1;1;1;1;1;1	Muscleblind-like protein 1;Muscleblind-like protein 2	MBNL1;MBLL;MBNL2	sp|Q9NR56|MBNL1_HUMAN Muscleblind-like protein 1 OS=Homo sapiens OX=9606 GN=MBNL1 PE=1 SV=2;tr|A0A0A0MQX8|A0A0A0MQX8_HUMAN Muscleblind like splicing regulator 1 OS=Homo sapiens OX=9606 GN=MBNL1 PE=1 SV=1;tr|C9JP00|C9JP00_HUMAN Muscleblind like splicing reg	19	3	3	3	3	3	3	10.6	10.6	10.6	41.817	388	388;400;348;329;391;385;164;379;255;373;343;155;58;342;312;210;321;354;327	0	7.7104	8750.4	8007.2	8675	8234.8	5255	11603	8147.5	8193.6	8744.3	8317.5	6234.4	10539	3	3	3	3	3	3	10.6	30112000	30112000	3		FAHPADSTMIDTNDNTVTVCMDYIK;NNLIQQK;VIACFDSLK
E7ESU0;A0A8I5KV50;A0A0A0MR08;A0A8I5KXK1;O94966;A0A590UK03;A0A8I5KRW4;A0A8V8TN96;A0A8I5KT08	E7ESU0;A0A8I5KV50;A0A0A0MR08;A0A8I5KXK1;O94966;A0A590UK03;A0A8I5KRW4;A0A8V8TN96;A0A8I5KT08	3;3;3;3;2;2;2;2;2	3;3;3;3;2;2;2;2;2	3;3;3;3;2;2;2;2;2	Ubiquitin carboxyl-terminal hydrolase;Ubiquitin carboxyl-terminal hydrolase 19	USP19	tr|E7ESU0|E7ESU0_HUMAN Ubiquitin carboxyl-terminal hydrolase 19 (Fragment) OS=Homo sapiens OX=9606 GN=USP19 PE=1 SV=2;tr|A0A8I5KV50|A0A8I5KV50_HUMAN Ubiquitin specific peptidase 19 OS=Homo sapiens OX=9606 GN=USP19 PE=1 SV=1;tr|A0A0A0MR08|A0A0A0MR08_HUMAN U	9	3	3	3	3	3	3	2.8	2.8	2.8	130.91	1180	1180;1270;1406;1421;1318;1185;1191;1348;1369	0	9.4961	14355	11687	14000	11363	7608	17396	13366	12087	14001	11608	9044.1	15780	4	4	4	4	4	4	2.8	17822000	17822000	4		ELECAEDPGSAGEAAR;GAVGGAK;VGYCNQLCQK
Q9UPT5;A0A0A0MRE1;B4DJ07;A0A0A0MSB8	Q9UPT5;A0A0A0MRE1;B4DJ07;A0A0A0MSB8	1;1;1;1	1;1;1;1	1;1;1;1	Exocyst complex component 7	EXOC7	sp|Q9UPT5|EXOC7_HUMAN Exocyst complex component 7 OS=Homo sapiens OX=9606 GN=EXOC7 PE=1 SV=3;tr|A0A0A0MRE1|A0A0A0MRE1_HUMAN Exocyst complex component 7 (Fragment) OS=Homo sapiens OX=9606 GN=EXOC7 PE=1 SV=1;tr|B4DJ07|B4DJ07_HUMAN Exocyst complex component 7	4	1	1	1	1	1	1	1.4	1.4	1.4	83.381	735	735;617;656;693	0	2.6748	2933.3	2344.9	3302.7	2406.8	1662.2	3918.9	2731.2	2435.7	3271.1	2480.1	1981.3	3551.5	1	1	1	1	1	1	1.4	1172700	1172700	1		ALEDFADNIK
Q8IXJ6;F8WF57;F8WDM4;C9JR33;C9J3U7;F8WCF4;C9JZQ0;B5MCS1;A0A0A0MRF5;E7EWX6	Q8IXJ6;F8WF57;F8WDM4;C9JR33;C9J3U7;F8WCF4;C9JZQ0;B5MCS1;A0A0A0MRF5;E7EWX6	2;2;2;2;2;2;2;2;2;2	2;2;2;2;2;2;2;2;2;2	2;2;2;2;2;2;2;2;2;2	NAD-dependent protein deacetylase sirtuin-2	SIRT2	sp|Q8IXJ6|SIR2_HUMAN NAD-dependent protein deacetylase sirtuin-2 OS=Homo sapiens OX=9606 GN=SIRT2 PE=1 SV=2;tr|F8WF57|F8WF57_HUMAN Sirtuin 2 OS=Homo sapiens OX=9606 GN=SIRT2 PE=1 SV=1;tr|F8WDM4|F8WDM4_HUMAN Sirtuin 2 OS=Homo sapiens OX=9606 GN=SIRT2 PE=1 S	10	2	2	2	2	2	2	6.4	6.4	6.4	43.182	389	389;39;52;73;78;111;130;169;234;237	0	6.8612	5133.4	3452.5	4780.1	4610.8	2337	7016.7	4779.7	3641.1	4754.9	4637.9	2962.9	6342.7	2	2	2	2	2	2	6.4	5713100	5713100	2		LLDELTLEGVAR;NLFSQTLSLGSQK
Q99996;A0A7P0TAX3;A0A7P0TBH8;A0A7P0TBI4;A0A7P0Z4N5;A0A7P0T928;A0A7P0T9A9;A0A7P0T8N5;A0A7P0Z4Q5;A0A7P0TAD6;A0A7P0T939;A0A7P0TAA2;A0A0A0MRF6;A0A7P0TAJ1;A0A2R8Y590;H7BYL6;A0A7P0T9E2	Q99996;A0A7P0TAX3;A0A7P0TBH8;A0A7P0TBI4;A0A7P0Z4N5;A0A7P0T928;A0A7P0T9A9;A0A7P0T8N5;A0A7P0Z4Q5;A0A7P0TAD6;A0A7P0T939;A0A7P0TAA2;A0A0A0MRF6;A0A7P0TAJ1;A0A2R8Y590;H7BYL6;A0A7P0T9E2	2;2;2;2;2;2;2;2;2;2;2;2;2;1;1;1;1	2;2;2;2;2;2;2;2;2;2;2;2;2;1;1;1;1	2;2;2;2;2;2;2;2;2;2;2;2;2;1;1;1;1	A-kinase anchor protein 9	AKAP9	sp|Q99996|AKAP9_HUMAN A-kinase anchor protein 9 OS=Homo sapiens OX=9606 GN=AKAP9 PE=1 SV=4;tr|A0A7P0TAX3|A0A7P0TAX3_HUMAN A-kinase anchoring protein 9 OS=Homo sapiens OX=9606 GN=AKAP9 PE=1 SV=1;tr|A0A7P0TBH8|A0A7P0TBH8_HUMAN A-kinase anchoring protein 9 OS	17	2	2	2	2	2	2	0.7	0.7	0.7	452.98	3907	3907;3827;3923;3920;3915;3889;3876;3860;3848;3821;3773;3116;3931;1120;2122;1571;903	0.0021698	1.7239	3800.5	3234.5	4295.8	3010.8	2391.4	4969.3	3538.7	3339.1	4265.3	3121.5	2776.4	4511.7	2	2	2	2	2	2	0.7	2928100	2928100	2		NEEVQQLHMQLEIQK;VTEEGTELSQR
Q86WJ1;A0A494C179;A0A0A0MRH8;A0A494C1P7;A0A0A0MSH9;A0A494C1F7	Q86WJ1;A0A494C179;A0A0A0MRH8;A0A494C1P7;A0A0A0MSH9;A0A494C1F7	1;1;1;1;1;1	1;1;1;1;1;1	1;1;1;1;1;1	Chromodomain-helicase-DNA-binding protein 1-like	CHD1L	sp|Q86WJ1|CHD1L_HUMAN Chromodomain-helicase-DNA-binding protein 1-like OS=Homo sapiens OX=9606 GN=CHD1L PE=1 SV=3;tr|A0A494C179|A0A494C179_HUMAN Chromodomain helicase DNA binding protein 1 like OS=Homo sapiens OX=9606 GN=CHD1L PE=1 SV=1;tr|A0A0A0MRH8|A0A0A	6	1	1	1	1	1	1	1.1	1.1	1.1	101	897	897;516;745;792;825;880	0	2.8541	1614.1	1930.3	2065.4	1327.3	1443.8	2130	1502.9	1940.8	2074.2	1397	1584.7	1947.2	1	1	1	1	1	1	1.1	3317000	3317000	1		VLSPEELEDR
Q86VF7;A0A0A0MRM2	Q86VF7;A0A0A0MRM2	1;1	1;1	1;1	Nebulin-related-anchoring protein	NRAP	sp|Q86VF7|NRAP_HUMAN Nebulin-related-anchoring protein OS=Homo sapiens OX=9606 GN=NRAP PE=1 SV=2;tr|A0A0A0MRM2|A0A0A0MRM2_HUMAN Nebulin related anchoring protein OS=Homo sapiens OX=9606 GN=NRAP PE=1 SV=1	2	1	1	1	1	1	1	0.9	0.9	0.9	197.07	1730	1730;1731	1	-2	0	0	0	0	0	0	0	0	0	0	0	0	0	0	0	0	0	0	0.9	0	0	0		GSFPAMITPAYQNAK	+
A0A0A0MRM8;A0A1Y0BRN3;Q9UM54;A0A590UJ40;A0A590UK22;A0A590UKB0;A0A590UJ75;A0A0D9SGC1;A0A590UK86;A0A590UK71;A0A5F9ZI03;A0A590UJY4;Q5JVM0	A0A0A0MRM8;A0A1Y0BRN3;Q9UM54;A0A590UJ40;A0A590UK22;A0A590UKB0;A0A590UJ75;A0A0D9SGC1;A0A590UK86;A0A590UK71;A0A5F9ZI03;A0A590UJY4	10;10;9;9;7;7;7;7;6;5;5;5;1	10;10;9;9;7;7;7;7;6;5;5;5;1	10;10;9;9;7;7;7;7;6;5;5;5;1	Unconventional myosin-VI	MYO6	tr|A0A0A0MRM8|A0A0A0MRM8_HUMAN Unconventional myosin-VI OS=Homo sapiens OX=9606 GN=MYO6 PE=1 SV=1;tr|A0A1Y0BRN3|A0A1Y0BRN3_HUMAN Unconventional myosin-VI OS=Homo sapiens OX=9606 GN=MYO6 PE=1 SV=1;sp|Q9UM54|MYO6_HUMAN Unconventional myosin-VI OS=Homo sapien	13	10	10	10	10	10	10	10.5	10.5	10.5	145.01	1253	1253;1285;1294;1294;878;924;926;962;690;634;661;664;174	0	51.692	27853	25574	31913	23413	19618	38665	25934	26222	31806	24225	22550	35135	14	14	14	14	14	14	10.5	51333000	51333000	14		ALGLNENDYK;DDEGFIIR;DTINTSCDIELLAACR;EGLGVNEVHYVDNQDCIDLIEAK;IVEANPLLEAFGNAK;QFEEIWER;SVTDYAQQNPAAQIPAR;TQLNLLLDK;VMLTTAGGTK;YLTESYGTGQDIDDR
A0A0A0MRM9;Q14978;S4R349;S4R3C2;S4R402;S4R341	A0A0A0MRM9;Q14978	25;24;8;3;2;2	25;24;8;3;2;2	25;24;8;3;2;2	Nucleolar and coiled-body phosphoprotein 1	NOLC1	tr|A0A0A0MRM9|A0A0A0MRM9_HUMAN Nucleolar and coiled-body phosphoprotein 1 (Fragment) OS=Homo sapiens OX=9606 GN=NOLC1 PE=1 SV=1;sp|Q14978|NOLC1_HUMAN Nucleolar and coiled-body phosphoprotein 1 OS=Homo sapiens OX=9606 GN=NOLC1 PE=1 SV=2	6	25	25	25	25	25	25	35.3	35.3	35.3	74.543	708	708;699;258;281;46;73	0	75.645	161060	138850	168020	134660	91928	194390	149960	142970	167910	137650	107400	176640	62	62	62	62	61	62	35.3	817720000	817720000	68		AALSLPAK;AATTPTRK;AAVVVSK;ANGTSALTAQNGK;ATGATQQDANASSLLDIYSFWLK;ATTKPPPAK;DNQLSEVANK;EAETPQAK;GAAGDWGER;GVKPQAK;KLQANGPVAK;KQNEAAK;KVWTITSVR;LQTPNTFPK;MVATTKPK;NKPGPYSSVPPPSAPPPK;NKPGPYSSVPPPSAPPPKK;NSEEEEEEK;NSSNKPAVTTK;QPVGGGQK;SLGTQPPKK;VADNSFDAK;VAGGAAPSKPASAK;VREEEIEVDSR;VVPSDLYPLVLGFLR
Q9NZT2;A0A0A0MRN5	Q9NZT2;A0A0A0MRN5	8;8	8;8	8;8	Opioid growth factor receptor	OGFR	sp|Q9NZT2|OGFR_HUMAN Opioid growth factor receptor OS=Homo sapiens OX=9606 GN=OGFR PE=1 SV=3;tr|A0A0A0MRN5|A0A0A0MRN5_HUMAN Opioid growth factor receptor OS=Homo sapiens OX=9606 GN=OGFR PE=1 SV=1	2	8	8	8	8	8	8	21.7	21.7	21.7	73.324	677	677;625	0	25.615	31205	28021	31787	27271	20514	43292	29055	28734	31910	27841	23940	39308	12	12	12	12	12	12	21.7	50699000	50699000	12		DEPAESPSETPGPR;EQPPTEPGPQSASEVEK;FFLEETLVR;PAGPAGDEPAESPSETPGPR;SSQEIQER;SVEPQDAGPLER;TGTQEVGGQDPGEAVQPCR;VDEGPQPR
Q6YP21;A0A0A0MRN7	Q6YP21;A0A0A0MRN7	3;3	3;3	3;3	Kynurenine--oxoglutarate transaminase 3	CCBL2	sp|Q6YP21|KAT3_HUMAN Kynurenine--oxoglutarate transaminase 3 OS=Homo sapiens OX=9606 GN=KYAT3 PE=1 SV=1;tr|A0A0A0MRN7|A0A0A0MRN7_HUMAN Kynurenine--oxoglutarate transaminase 3 (Fragment) OS=Homo sapiens OX=9606 GN=KYAT3 PE=1 SV=1	2	3	3	3	3	3	3	7.9	7.9	7.9	51.4	454	454;262	0	11.697	9434.3	7591.8	9792.8	8070.6	4731.6	12398	8784.3	7868.8	9755.7	8215.7	5796.5	11225	3	3	3	3	3	3	7.9	13620000	13620000	3		ALSYLYEK;IAAIDSLNQYTR;WSSSDWTLDPQELESK
Q8IWC1;A0A0A0MRP0	Q8IWC1;A0A0A0MRP0	1;1	1;1	1;1	MAP7 domain-containing protein 3	MAP7D3	sp|Q8IWC1|MA7D3_HUMAN MAP7 domain-containing protein 3 OS=Homo sapiens OX=9606 GN=MAP7D3 PE=1 SV=2;tr|A0A0A0MRP0|A0A0A0MRP0_HUMAN MAP7 domain containing 3 (Fragment) OS=Homo sapiens OX=9606 GN=MAP7D3 PE=1 SV=1	2	1	1	1	1	1	1	1	1	1	98.428	876	876;802	0.0029396	1.5479	4392.8	4823.5	4044.7	1893.4	2066	3296.7	4090.1	4858.8	4121.5	2054.2	2286.6	3006.7	1	1	1	1	1	1	1	2565100	2565100	1		DGQQQNETK
P28370;B7ZLQ5;A0A0A0MRP6	P28370;B7ZLQ5;A0A0A0MRP6	7;7;7	1;1;1	1;1;1	Probable global transcription activator SNF2L1	SMARCA1	sp|P28370|SMCA1_HUMAN Probable global transcription activator SNF2L1 OS=Homo sapiens OX=9606 GN=SMARCA1 PE=1 SV=2;tr|B7ZLQ5|B7ZLQ5_HUMAN SMARCA1 protein OS=Homo sapiens OX=9606 GN=SMARCA1 PE=1 SV=1;tr|A0A0A0MRP6|A0A0A0MRP6_HUMAN SWI/SNF related, matrix ass	3	7	1	1	7	1	1	6.4	1.4	1.4	122.6	1054	1054;1070;1058	1	-2	212.71	255.85	294.15	162.04	149.34	215.73	198.05	257.44	293.71	171.67	164.8	197.65	3	3	3	3	3	3	6.4	249890	249890	3		KANYAVDAYFR;LFELLEK;LLNILMQLR;NYTEEEDR;NYTEEEDRFLICMLHK;RTEQEEDEELLSESR;VLIFSQMTR	+
Q7Z7C8;A0A0A0MRR3;A0A8I5KXI2;A0A8I5QJI2;A0A8I5KVM3;A0A8I5QL44	Q7Z7C8;A0A0A0MRR3;A0A8I5KXI2;A0A8I5QJI2;A0A8I5KVM3;A0A8I5QL44	1;1;1;1;1;1	1;1;1;1;1;1	1;1;1;1;1;1	Transcription initiation factor TFIID subunit 8	TAF8	sp|Q7Z7C8|TAF8_HUMAN Transcription initiation factor TFIID subunit 8 OS=Homo sapiens OX=9606 GN=TAF8 PE=1 SV=1;tr|A0A0A0MRR3|A0A0A0MRR3_HUMAN Transcription initiation factor TFIID subunit 8 OS=Homo sapiens OX=9606 GN=TAF8 PE=1 SV=1;tr|A0A8I5KXI2|A0A8I5KXI2	6	1	1	1	1	1	1	4.8	4.8	4.8	34.262	310	310;174;213;219;318;319	0	2.8737	1584.2	1099.2	1267.4	1479.8	839.85	2127.4	1475	1152.2	1276.9	1476	1025.6	1928.1	1	1	1	1	1	1	4.8	4037100	4037100	1		ADAAATAGAGGSGTR
P09234;A0A0A0MRR7;Q5TAL2	P09234;A0A0A0MRR7	4;4;1	4;4;1	4;4;1	U1 small nuclear ribonucleoprotein C	SNRPC	sp|P09234|RU1C_HUMAN U1 small nuclear ribonucleoprotein C OS=Homo sapiens OX=9606 GN=SNRPC PE=1 SV=1;tr|A0A0A0MRR7|A0A0A0MRR7_HUMAN U1 small nuclear ribonucleoprotein C OS=Homo sapiens OX=9606 GN=SNRPC PE=1 SV=1	3	4	4	4	4	4	4	28.9	28.9	28.9	17.394	159	159;180;118	0	11.854	13260	10213	15139	12867	7156.5	17356	12346	10652	14985	13044	8692.4	15749	6	6	6	6	6	6	28.9	145370000	145370000	6		FYCDYCDTYLTHDSPSVR;KTHCSGR;TTAAFQQGK;WMEEQAQSLIDK
Q8IZP0;B6VEX4;A0A0A0MRT6	Q8IZP0;B6VEX4;A0A0A0MRT6	1;1;1	1;1;1	1;1;1	Abl interactor 1	ABI1	sp|Q8IZP0|ABI1_HUMAN Abl interactor 1 OS=Homo sapiens OX=9606 GN=ABI1 PE=1 SV=4;tr|B6VEX4|B6VEX4_HUMAN Abl interactor 1 OS=Homo sapiens OX=9606 GN=ABI1 PE=1 SV=1;tr|A0A0A0MRT6|A0A0A0MRT6_HUMAN Abl interactor 1 OS=Homo sapiens OX=9606 GN=ABI1 PE=1 SV=1	3	1	1	1	1	1	1	3	3	3	55.08	508	508;393;475	0	2.7677	254.23	63.435	259.99	220.88	47.158	303.09	236.71	80.325	249.82	221.61	78.607	272.57	1	1	1	1	1	1	3	294590	294590	1		AELQMLLEEEIPSGK
Q7KZI7;A0A7I2V3R3;A0AA34QVG3;A0A7I2YQR3;A0A0A0MRU9;E7ETY4;E9PC69	Q7KZI7;A0A7I2V3R3;A0AA34QVG3;A0A7I2YQR3;A0A0A0MRU9;E7ETY4;E9PC69	1;1;1;1;1;1;1	1;1;1;1;1;1;1	1;1;1;1;1;1;1	Serine/threonine-protein kinase MARK2	MARK2	sp|Q7KZI7|MARK2_HUMAN Serine/threonine-protein kinase MARK2 OS=Homo sapiens OX=9606 GN=MARK2 PE=1 SV=2;tr|A0A7I2V3R3|A0A7I2V3R3_HUMAN non-specific serine/threonine protein kinase OS=Homo sapiens OX=9606 GN=MARK2 PE=1 SV=1;tr|A0AA34QVG3|A0AA34QVG3_HUMAN non	7	1	1	1	1	1	1	1.4	1.4	1.4	87.91	788	788;561;676;718;732;763;778	0.0032009	1.5195	0	0	0	0	0	0	0	0	0	0	0	0	0	0	0	0	0	0	1.4	0	0	1		EEIQDSLVGQR
Q9P2S5;A0A0A0MRV3	Q9P2S5;A0A0A0MRV3	1;1	1;1	1;1	WD repeat-containing protein WRAP73	WRAP73	sp|Q9P2S5|WRP73_HUMAN WD repeat-containing protein WRAP73 OS=Homo sapiens OX=9606 GN=WRAP73 PE=1 SV=1;tr|A0A0A0MRV3|A0A0A0MRV3_HUMAN WD repeat containing, antisense to TP73 OS=Homo sapiens OX=9606 GN=WRAP73 PE=1 SV=1	2	1	1	1	1	1	1	2.6	2.6	2.6	51.588	460	460;435	0	2.2674	0	0	0	0	0	0	0	0	0	0	0	0	0	0	0	0	0	0	2.6	0	0	1		LFAVLEQLSPVR
Q9H6R4;A0A0A0MRW6	Q9H6R4;A0A0A0MRW6	5;5	5;5	5;5	Nucleolar protein 6	NOL6	sp|Q9H6R4|NOL6_HUMAN Nucleolar protein 6 OS=Homo sapiens OX=9606 GN=NOL6 PE=1 SV=2;tr|A0A0A0MRW6|A0A0A0MRW6_HUMAN Nucleolar protein 6 OS=Homo sapiens OX=9606 GN=NOL6 PE=1 SV=1	2	5	5	5	5	5	5	6.2	6.2	6.2	127.59	1146	1146;1008	0	18.303	21805	18153	24125	17701	13007	27680	20302	18774	23964	18247	15218	25133	7	7	7	7	7	7	6.2	26886000	26886000	7		ETSSTGEEALVAAVR;GATGEPEVMEPALEGTGK;GQSPAGDGSPEPPTPR;LAELLTQQHGLQCR;TLAEPPAK
Q8WUA7;F8WDP1;A0A0A0MRY0	Q8WUA7;F8WDP1;A0A0A0MRY0	1;1;1	1;1;1	1;1;1	TBC1 domain family member 22A	TBC1D22A	sp|Q8WUA7|TB22A_HUMAN TBC1 domain family member 22A OS=Homo sapiens OX=9606 GN=TBC1D22A PE=1 SV=2;tr|F8WDP1|F8WDP1_HUMAN TBC1 domain family member 22A OS=Homo sapiens OX=9606 GN=TBC1D22A PE=1 SV=1;tr|A0A0A0MRY0|A0A0A0MRY0_HUMAN TBC1 domain family member 22	3	1	1	1	1	1	1	4.3	4.3	4.3	59.12	517	517;237;487	0	11.488	975.66	1087.7	1270.2	557.92	756.36	1178.5	908.44	1099.7	1265	615.59	828.17	1073.9	1	1	1	1	1	1	4.3	3133400	3133400	1		SVSESHTSCPAESASDAAPLQR
P54252;G3V526;F5H211;A0A2R8Y3X7;G3V3R7;A0A0A0MS38;G3V4U9;E9PJN5;S4R399;C9JQV6;G3V328;G3V2G1;G3V3A6;D3VVP3;G3V4F4;G3V4F5;G3V2G2;G3V3T6;G3V3S5;G3V390;G3V4B1;D6R9I5;A0A2R8Y888;G3V5H3	P54252;G3V526;F5H211;A0A2R8Y3X7;G3V3R7;A0A0A0MS38;G3V4U9;E9PJN5;S4R399;C9JQV6;G3V328;G3V2G1;G3V3A6;D3VVP3;G3V4F4;G3V4F5;G3V2G2;G3V3T6;G3V3S5;G3V390;G3V4B1;D6R9I5;A0A2R8Y888;G3V5H3	2;2;2;2;2;2;2;2;2;1;1;1;1;1;1;1;1;1;1;1;1;1;1;1	2;2;2;2;2;2;2;2;2;1;1;1;1;1;1;1;1;1;1;1;1;1;1;1	2;2;2;2;2;2;2;2;2;1;1;1;1;1;1;1;1;1;1;1;1;1;1;1	Ataxin-3	ATXN3	sp|P54252|ATX3_HUMAN Ataxin-3 OS=Homo sapiens OX=9606 GN=ATXN3 PE=1 SV=5;tr|G3V526|G3V526_HUMAN ubiquitinyl hydrolase 1 OS=Homo sapiens OX=9606 GN=ATXN3 PE=1 SV=1;tr|F5H211|F5H211_HUMAN ubiquitinyl hydrolase 1 OS=Homo sapiens OX=9606 GN=ATXN3 PE=1 SV=2;tr|	24	2	2	2	2	2	2	15.8	15.8	15.8	41.25	361	361;200;370;351;329;310;278;205;202;291;260;223;78;79;159;150;150;126;114;110;110;99;87;161	0.0016465	1.8668	675.92	664.37	736.03	510.43	563.97	794.37	629.35	676.6	738.12	534.18	615.72	727.19	3	3	3	3	3	3	15.8	2015000	2015000	3		QEGSLCAQHCLNNLLQGEYFSPVELSSIAHQLDEEER;VLEANDGSGMLDEDEEDLQR
P15151;A0A9L9PXN8;A0A9L9PY64;A0A9L9PXB8;A0A0A0MSA9;A0A0C4DG49;A0A9L9PX39	P15151;A0A9L9PXN8;A0A9L9PY64;A0A9L9PXB8;A0A0A0MSA9;A0A0C4DG49;A0A9L9PX39	1;1;1;1;1;1;1	1;1;1;1;1;1;1	1;1;1;1;1;1;1	Poliovirus receptor	PVR	sp|P15151|PVR_HUMAN Poliovirus receptor OS=Homo sapiens OX=9606 GN=PVR PE=1 SV=2;tr|A0A9L9PXN8|A0A9L9PXN8_HUMAN PVR cell adhesion molecule OS=Homo sapiens OX=9606 GN=PVR PE=1 SV=1;tr|A0A9L9PY64|A0A9L9PY64_HUMAN PVR cell adhesion molecule OS=Homo sapiens OX	7	1	1	1	1	1	1	3.1	3.1	3.1	45.302	417	417;285;331;335;392;417;439	0	2.6327	3722.5	3013.2	3960	3137.9	1933.4	4785.1	3466	3122.7	3939.3	3205.2	2338.9	4335.9	1	1	1	1	1	1	3.1	6894300	6894300	1		VLAKPQNTAEVQK
Q16836;A0A1W2PQC2;A0A1W2PQ78;A0A1W2PRT2;A0A804HLB5;A0A804HJW7;A0A1W2PQV5;A0A804HKJ2;A0A1W2PNM1;A0A0A0MSE2;A0A0D9SFP2;E9PF18	Q16836;A0A1W2PQC2;A0A1W2PQ78;A0A1W2PRT2;A0A804HLB5;A0A804HJW7;A0A1W2PQV5;A0A804HKJ2;A0A1W2PNM1;A0A0A0MSE2;A0A0D9SFP2;E9PF18	2;2;2;2;2;2;2;2;2;2;2;2	2;2;2;2;2;2;2;2;2;2;2;2	2;2;2;2;2;2;2;2;2;2;2;2	Hydroxyacyl-coenzyme A dehydrogenase, mitochondrial	HADH	sp|Q16836|HCDH_HUMAN Hydroxyacyl-coenzyme A dehydrogenase, mitochondrial OS=Homo sapiens OX=9606 GN=HADH PE=1 SV=3;tr|A0A1W2PQC2|A0A1W2PQC2_HUMAN Hydroxyacyl-CoA dehydrogenase (Fragment) OS=Homo sapiens OX=9606 GN=HADH PE=1 SV=1;tr|A0A1W2PQ78|A0A1W2PQ78_HU	12	2	2	2	2	2	2	5.4	5.4	5.4	34.293	314	314;165;176;183;201;245;245;249;267;317;318;390	0	3.9935	12135	14157	17470	9874.2	10701	17849	11299	14286	17379	10518	11864	16258	3	3	3	3	2	3	5.4	18954000	18954000	3		TFESLVDFSK;TPMTSQK
O00471;F8W9B8;A0A0A0MSI8	O00471;F8W9B8;A0A0A0MSI8	1;1;1	1;1;1	1;1;1	Exocyst complex component 5	EXOC5	sp|O00471|EXOC5_HUMAN Exocyst complex component 5 OS=Homo sapiens OX=9606 GN=EXOC5 PE=1 SV=1;tr|F8W9B8|F8W9B8_HUMAN Exocyst complex component 5 OS=Homo sapiens OX=9606 GN=EXOC5 PE=1 SV=1;tr|A0A0A0MSI8|A0A0A0MSI8_HUMAN Exocyst complex component 5 OS=Homo sa	3	1	1	1	1	1	1	2.5	2.5	2.5	81.852	708	708;643;711	1	-2	421.9	415.23	468.53	296.77	358.91	569.65	392.83	422.96	468.92	314.5	395.38	519.24	2	2	2	2	2	2	2.5	553670	553670	2		LLEEFVNHIQELQIMDER	+
Q76FK4;F5H7D5;F5H797;F5H8B8;F5H692;A0A0A0MSJ1;F5GWN9;F8WE42;F5H101	Q76FK4;F5H7D5;F5H797;F5H8B8;F5H692;A0A0A0MSJ1;F5GWN9;F8WE42;F5H101	1;1;1;1;1;1;1;1;1	1;1;1;1;1;1;1;1;1	1;1;1;1;1;1;1;1;1	Nucleolar protein 8	NOL8	sp|Q76FK4|NOL8_HUMAN Nucleolar protein 8 OS=Homo sapiens OX=9606 GN=NOL8 PE=1 SV=1;tr|F5H7D5|F5H7D5_HUMAN Nucleolar protein 8 (Fragment) OS=Homo sapiens OX=9606 GN=NOL8 PE=1 SV=1;tr|F5H797|F5H797_HUMAN Nucleolar protein 8 (Fragment) OS=Homo sapiens OX=9606	9	1	1	1	1	1	1	1.1	1.1	1.1	131.61	1167	1167;52;109;145;146;257;413;969;1085	0	2.8106	0	0	0	0	0	0	0	0	0	0	0	0	0	0	0	0	0	0	1.1	0	0	0		EESTTGNANLLEK
Q8ND83;C9JP03;Q5T6P2;C9JD09;C9JUW9;X6RDJ2;X6RGK9;A0A0C4DFN6;A0A994J5K0;A0A0A0MSS3;Q5T6P1	Q8ND83;C9JP03;Q5T6P2;C9JD09;C9JUW9;X6RDJ2;X6RGK9;A0A0C4DFN6;A0A994J5K0;A0A0A0MSS3;Q5T6P1	1;1;1;1;1;1;1;1;1;1;1	1;1;1;1;1;1;1;1;1;1;1	1;1;1;1;1;1;1;1;1;1;1	SLAIN motif-containing protein 1	SLAIN1	sp|Q8ND83|SLAI1_HUMAN SLAIN motif-containing protein 1 OS=Homo sapiens OX=9606 GN=SLAIN1 PE=1 SV=3;tr|C9JP03|C9JP03_HUMAN SLAIN motif family member 1 (Fragment) OS=Homo sapiens OX=9606 GN=SLAIN1 PE=1 SV=1;tr|Q5T6P2|Q5T6P2_HUMAN SLAIN motif family member 1	11	1	1	1	1	1	1	1.2	1.2	1.2	60.594	568	568;99;111;135;147;205;240;349;476;590;640	0.0047244	1.3636	3329.3	2650.1	3918.6	2103	1715	4405.9	3099.9	2756.3	3861.1	2237.9	2053.2	3980.9	1	1	1	1	1	1	1.2	6224600	6224600	1		LQEESLR
P22570;A0A0A0MTN9;J3QQX3;A0A0A0MTR6;A0A0C4DFN8;A0A0C4DGN7;A0A0A0MSZ4;A0A0A0MT64	P22570;A0A0A0MTN9;J3QQX3;A0A0A0MTR6;A0A0C4DFN8;A0A0C4DGN7;A0A0A0MSZ4;A0A0A0MT64	1;1;1;1;1;1;1;1	1;1;1;1;1;1;1;1	1;1;1;1;1;1;1;1	NADPH:adrenodoxin oxidoreductase, mitochondrial	FDXR	sp|P22570|ADRO_HUMAN NADPH:adrenodoxin oxidoreductase, mitochondrial OS=Homo sapiens OX=9606 GN=FDXR PE=1 SV=3;tr|A0A0A0MTN9|A0A0A0MTN9_HUMAN NADPH:adrenodoxin oxidoreductase, mitochondrial OS=Homo sapiens OX=9606 GN=FDXR PE=1 SV=1;tr|J3QQX3|J3QQX3_HUMAN N	8	1	1	1	1	1	1	1.6	1.6	1.6	53.836	491	491;439;463;483;491;497;522;534	0.0054432	1.2483	2653.5	4784.6	3351.7	2545.4	3304.2	3764.8	2470.7	4693	3482.6	2660.5	3516.7	3467.4	1	1	1	1	1	1	1.6	3972600	3972600	1		LDAEEVAR
Q12972;A0A0A0MT09	Q12972;A0A0A0MT09	2;2	2;2	2;2	Nuclear inhibitor of protein phosphatase 1;Activator of RNA decay	PPP1R8	sp|Q12972|PP1R8_HUMAN Nuclear inhibitor of protein phosphatase 1 OS=Homo sapiens OX=9606 GN=PPP1R8 PE=1 SV=2;tr|A0A0A0MT09|A0A0A0MT09_HUMAN Protein phosphatase 1 regulatory subunit 8 (Fragment) OS=Homo sapiens OX=9606 GN=PPP1R8 PE=1 SV=1	2	2	2	2	2	2	2	8.5	8.5	8.5	38.478	351	351;205	0	6.3065	7516.1	9676.7	9243.6	4300	7583.8	8953.1	6998.2	9673.9	9328.2	4768.3	8018.6	8216.5	3	3	3	3	3	3	8.5	11361000	11361000	3		MGGEDDELK;VTFSEDDEIINPEDVDPSVGR
Q9UPN6;A0A0A0MT33	Q9UPN6;A0A0A0MT33	6;6	3;3	3;3	Protein SCAF8	SCAF8	sp|Q9UPN6|SCAF8_HUMAN SR-related and CTD-associated factor 8 OS=Homo sapiens OX=9606 GN=SCAF8 PE=1 SV=1;tr|A0A0A0MT33|A0A0A0MT33_HUMAN SR-related CTD associated factor 8 OS=Homo sapiens OX=9606 GN=SCAF8 PE=1 SV=1	2	6	3	3	6	3	3	5.4	3.4	3.4	140.52	1271	1271;1349	0	4.7403	4003.5	3181.4	4031	3287.1	2282.7	4988.3	3727.7	3300	4019	3359.1	2689.7	4528.5	3	3	3	3	3	3	5.4	6376600	6376600	3		FSNNIISTFQNLYR;GFGQEVHR;IAWALNK;SDTVADIESEPVVESTETEGT;VLNLWQK;VPGLYVIDSIVR
P26440;A0A0A0MT83;H0YLC3;A0A0S2Z4K7;A0A087WVD3;H0YN10;H7C4G6	P26440;A0A0A0MT83;H0YLC3;A0A0S2Z4K7	3;3;2;2;1;1;1	3;3;2;2;1;1;1	3;3;2;2;1;1;1	Isovaleryl-CoA dehydrogenase, mitochondrial	IVD	sp|P26440|IVD_HUMAN Isovaleryl-CoA dehydrogenase, mitochondrial OS=Homo sapiens OX=9606 GN=IVD PE=1 SV=2;tr|A0A0A0MT83|A0A0A0MT83_HUMAN Isovaleryl-CoA dehydrogenase, mitochondrial OS=Homo sapiens OX=9606 GN=IVD PE=1 SV=2;tr|H0YLC3|H0YLC3_HUMAN Isovaleryl-C	7	3	3	3	3	3	3	7	7	7	46.65	426	426;423;243;393;211;212;307	0	7.537	20453	10794	16444	19175	6995	27133	19044	11708	16333	19003	9608.9	24480	4	4	4	4	4	4	7	10293000	10293000	4		FLQEHLAPK;GVYVLMSGLDLER;QYVYNVAK
Q8NI36;A0A0A0MTB8	Q8NI36;A0A0A0MTB8	11;11	11;11	11;11	WD repeat-containing protein 36	WDR36	sp|Q8NI36|WDR36_HUMAN WD repeat-containing protein 36 OS=Homo sapiens OX=9606 GN=WDR36 PE=1 SV=1;tr|A0A0A0MTB8|A0A0A0MTB8_HUMAN WD repeat domain 36 OS=Homo sapiens OX=9606 GN=WDR36 PE=1 SV=1	2	11	11	11	11	11	11	14.3	14.3	14.3	105.32	951	951;895	0	41.468	36621	22269	33690	30422	14853	46970	34097	23767	33344	30704	19070	42429	9	9	9	9	9	9	14.3	54787000	54787000	9		EPLLVTNGADNALR;ESGPSGIETELR;FNETLMK;KGLQNTMSVR;LLYTFPGWK;LSCSTWNYQK;NLLNLDVIK;SAPFFIPTIPGLVPR;YAAPEQNNDPQQSK;YDTALNLLK;YYGQNGQQILSASQDGTLQSFSTVHEK
Q15392;A0A0A0MTI1	Q15392;A0A0A0MTI1	3;3	3;3	3;3	Delta(24)-sterol reductase	DHCR24	sp|Q15392|DHC24_HUMAN Delta(24)-sterol reductase OS=Homo sapiens OX=9606 GN=DHCR24 PE=1 SV=2;tr|A0A0A0MTI1|A0A0A0MTI1_HUMAN 24-dehydrocholesterol reductase OS=Homo sapiens OX=9606 GN=DHCR24 PE=1 SV=1	2	3	3	3	3	3	3	5.8	5.8	5.8	60.101	516	516;528	0	6.204	15265	8995.5	13293	9751.5	6550.6	16416	14214	9629	13137	10042	7896.3	14860	3	3	3	3	3	3	5.8	14848000	14848000	3		EGLEYIPLR;HVENYLK;LNSIGNYYKPWFFK
Q9BY67;A0A0A0MTJ8;X5DQS5;A0A087X0T8;F5H125;H0YG94	Q9BY67;A0A0A0MTJ8;X5DQS5;A0A087X0T8	6;6;6;4;2;2	6;6;6;4;2;2	6;6;6;4;2;2	Cell adhesion molecule 1	CADM1	sp|Q9BY67|CADM1_HUMAN Cell adhesion molecule 1 OS=Homo sapiens OX=9606 GN=CADM1 PE=1 SV=2;tr|A0A0A0MTJ8|A0A0A0MTJ8_HUMAN Cell adhesion molecule 1 (Fragment) OS=Homo sapiens OX=9606 GN=CADM1 PE=1 SV=1;tr|X5DQS5|X5DQS5_HUMAN Cell adhesion molecule 1 (Fragmen	6	6	6	6	6	6	6	21.7	21.7	21.7	48.509	442	442;413;443;346;182;188	0	38.112	15117	12535	15503	12191	8987.1	18362	14076	12951	15470	12503	10453	16688	7	7	7	7	7	7	21.7	24353000	24353000	7		CEASNIVGK;EGDALELTCEAIGKPQPVMVTWVR;GADDAADADTAIINAEGGQNNSEEK;GADDAADADTAIINAEGGQNNSEEKK;SDDSVIQLLNPNR;YFCQLYTDPPQESYTTITVLVPPR
Q13617;A0A0A0MTN0;A0A8I5QJI3;A0A8I5KYP8;A0A8I5KUA9;A0A8I5KQQ5;A0A8I5KVR3;A0A8I5KU22;A0A0D9SET6;Q5T2B5;A0A8I5KYZ8;A0A8I5KXB2;A0A8I5KYA3;A0A8I5KPX0;A0A8I5KUA0;A0A8I5KY75;A0A8I5KS98;A0A8I5KTY5;A0A8I5KVE2;A0A8I5KWB8;A0A8I5KTY2;A0A8I5KV54;A0A8I5KYM7;A0A8I5KSW7;Q5T2B7;A0A8I5KR51;A0A8I5QKN3	Q13617;A0A0A0MTN0;A0A8I5QJI3;A0A8I5KYP8;A0A8I5KUA9;A0A8I5KQQ5;A0A8I5KVR3;A0A8I5KU22;A0A0D9SET6;Q5T2B5	6;6;6;6;6;6;6;5;5;5;2;2;1;1;1;1;1;1;1;1;1;1;1;1;1;1;1	6;6;6;6;6;6;6;5;5;5;2;2;1;1;1;1;1;1;1;1;1;1;1;1;1;1;1	6;6;6;6;6;6;6;5;5;5;2;2;1;1;1;1;1;1;1;1;1;1;1;1;1;1;1	Cullin-2	CUL2	sp|Q13617|CUL2_HUMAN Cullin-2 OS=Homo sapiens OX=9606 GN=CUL2 PE=1 SV=2;tr|A0A0A0MTN0|A0A0A0MTN0_HUMAN Cullin 2 OS=Homo sapiens OX=9606 GN=CUL2 PE=1 SV=1;tr|A0A8I5QJI3|A0A8I5QJI3_HUMAN Cullin 2 OS=Homo sapiens OX=9606 GN=CUL2 PE=1 SV=1;tr|A0A8I5KYP8|A0A8I5	27	6	6	6	6	6	6	9.4	9.4	9.4	86.982	745	745;758;758;753;742;716;682;711;706;694;472;394;78;256;49;249;242;240;238;204;166;148;141;112;90;87;249	0	23.233	25653	13689	24134	19789	9058.3	31142	23886	14874	23704	20078	11884	28101	7	7	7	7	7	7	9.4	26617000	26617000	9		DTPQEMEQTR;FVQLINTVLNGDQHFMSALDK;LTSFITVFK;QACGYEFTSK;VVDFDETWNK;YIDDKDVFQK
P36969;K7ERP4;A0A0A0MTT1;A0A9L9PXS3;R4GNE4;K7EJ20;K7ENB4;K7EKX7;Q6PJX4	P36969;K7ERP4;A0A0A0MTT1;A0A9L9PXS3;R4GNE4;K7EJ20;K7ENB4;K7EKX7	3;3;3;3;3;3;2;2;1	3;3;3;3;3;3;2;2;1	3;3;3;3;3;3;2;2;1	Phospholipid hydroperoxide glutathione peroxidase, mitochondrial;Glutathione peroxidase	GPX4	sp|P36969|GPX4_HUMAN Phospholipid hydroperoxide glutathione peroxidase GPX4 OS=Homo sapiens OX=9606 GN=GPX4 PE=1 SV=3;tr|K7ERP4|K7ERP4_HUMAN Glutathione peroxidase (Fragment) OS=Homo sapiens OX=9606 GN=GPX4 PE=1 SV=1;tr|A0A0A0MTT1|A0A0A0MTT1_HUMAN Glutathi	9	3	3	3	3	3	3	14.7	14.7	14.7	22.174	197	197;155;166;195;234;242;180;255;69	0	8.6573	17359	12383	18040	15262	10197	22240	16163	13000	17870	15541	12041	20198	3	3	3	3	3	3	14.7	14494000	14494000	3		GILGNAIK;ILAFPCNQFGK;QEPGSNEEIK
O75676;A0A0A6YYC0;E9PJN1	O75676;A0A0A6YYC0;E9PJN1	1;1;1	1;1;1	1;1;1	Ribosomal protein S6 kinase alpha-4;Ribosomal protein S6 kinase	RPS6KA4	sp|O75676|KS6A4_HUMAN Ribosomal protein S6 kinase alpha-4 OS=Homo sapiens OX=9606 GN=RPS6KA4 PE=1 SV=1;tr|A0A0A6YYC0|A0A0A6YYC0_HUMAN Ribosomal protein S6 kinase A4 (Fragment) OS=Homo sapiens OX=9606 GN=RPS6KA4 PE=1 SV=5;tr|E9PJN1|E9PJN1_HUMAN Ribosomal pr	3	1	1	1	1	1	1	1	1	1	85.605	772	772;704;765	0.0054716	1.3147	2313.4	1789.6	2330.3	1561.1	1122.1	2591.7	2154	1861.4	2315	1620.5	1330.2	2349.1	1	1	1	1	1	1	1	1174600	1174600	1		AGGHDAGK
Q96JP5;A0A0A6YYC7	Q96JP5;A0A0A6YYC7	1;1	1;1	1;1	E3 ubiquitin-protein ligase ZFP91	ZFP91;ZFP91-CNTF	sp|Q96JP5|ZFP91_HUMAN E3 ubiquitin-protein ligase ZFP91 OS=Homo sapiens OX=9606 GN=ZFP91 PE=1 SV=1;tr|A0A0A6YYC7|A0A0A6YYC7_HUMAN HCG2042749, isoform CRA_d OS=Homo sapiens OX=9606 GN=ZFP91-CNTF PE=4 SV=1	2	1	1	1	1	1	1	4.4	4.4	4.4	63.444	570	570;529	0	7.7703	622.94	615.33	706.22	567.26	436.93	875.41	580.02	626.8	707.88	581.69	505.62	795.72	1	1	1	1	1	1	4.4	7709100	7709100	1		AAPEEPQQRPPEAVAAAPAGTTSSR
Q6IBW4;A0A0A6YYG7;H0YC55	Q6IBW4;A0A0A6YYG7;H0YC55	2;2;1	2;2;1	2;2;1	Condensin-2 complex subunit H2	NCAPH2	sp|Q6IBW4|CNDH2_HUMAN Condensin-2 complex subunit H2 OS=Homo sapiens OX=9606 GN=NCAPH2 PE=1 SV=1;tr|A0A0A6YYG7|A0A0A6YYG7_HUMAN Condensin-2 complex subunit H2 OS=Homo sapiens OX=9606 GN=NCAPH2 PE=1 SV=1;tr|H0YC55|H0YC55_HUMAN Condensin-2 complex subunit H2	3	2	2	2	2	2	2	6.6	6.6	6.6	68.226	605	605;589;141	0	5.0424	1615	1926.5	2317.3	1305	1349.1	2235.3	1503.7	1940.8	2308.3	1387.9	1502.9	2037.3	2	2	2	2	2	2	6.6	6450400	6450400	2		EAADLDAVPMSLSYEELVR;ETPDPWQSLDPFDSLESKPFK
P59998;F8WDD7;F8WCF6;A0A0A6YYG9;H7C0A3;F8WE39;R4GN08	P59998;F8WDD7;F8WCF6;A0A0A6YYG9;H7C0A3	4;4;4;4;2;1;1	4;4;4;4;2;1;1	4;4;4;4;2;1;1	Actin-related protein 2/3 complex subunit 4	ARPC4;ARPC4-TTLL3	sp|P59998|ARPC4_HUMAN Actin-related protein 2/3 complex subunit 4 OS=Homo sapiens OX=9606 GN=ARPC4 PE=1 SV=3;tr|F8WDD7|F8WDD7_HUMAN Actin related protein 2/3 complex subunit 4 OS=Homo sapiens OX=9606 GN=ARPC4 PE=3 SV=1;tr|F8WCF6|F8WCF6_HUMAN Actin-related	7	4	4	4	4	4	4	20.8	20.8	20.8	19.667	168	168;113;181;625;167;47;77	0	9.1247	18177	12123	17962	11779	9243.1	19733	16924	12812	17728	12273	10779	17905	5	5	5	5	5	5	20.8	107730000	107730000	5		AENFFILR;ELLLQPVTISR;HNKPEVEVR;QADEIEK
Q9NQ55;A0A0A6YYI3;A0A0B4J1V8;A8MV53;H7C446;C9J3W3	Q9NQ55;A0A0A6YYI3;A0A0B4J1V8;A8MV53;H7C446	6;6;6;5;4;1	6;6;6;5;4;1	6;6;6;5;4;1	Suppressor of SWI4 1 homolog	PPAN;PPAN-P2RY11	sp|Q9NQ55|SSF1_HUMAN Suppressor of SWI4 1 homolog OS=Homo sapiens OX=9606 GN=PPAN PE=1 SV=1;tr|A0A0A6YYI3|A0A0A6YYI3_HUMAN Protein PPAN-P2RY11 OS=Homo sapiens OX=9606 GN=PPAN-P2RY11 PE=4 SV=1;tr|A0A0B4J1V8|A0A0B4J1V8_HUMAN HCG2039996 OS=Homo sapiens OX=960	6	6	6	6	6	6	6	14.8	14.8	14.8	53.193	473	473;520;794;420;208;210	0	28.02	21485	16646	23161	17456	12042	27510	20004	17332	22961	17937	14286	24949	8	8	8	8	8	8	14.8	73582000	73582000	8		CLLIDYNPDSQELDFR;LTEIGPR;MTLQLIK;NLEAYAANPHSFVFTR;QAQQAQNVQR;VGGSDEEASGIPSR
P49914;A0A0A6YYL1;A0A0U1RQM3;H3BMB9;A0A0U1RR23	P49914;A0A0A6YYL1;A0A0U1RQM3;H3BMB9;A0A0U1RR23	2;2;2;1;1	2;2;2;1;1	2;2;2;1;1	5-formyltetrahydrofolate cyclo-ligase	MTHFS;ST20-MTHFS	sp|P49914|MTHFS_HUMAN 5-formyltetrahydrofolate cyclo-ligase OS=Homo sapiens OX=9606 GN=MTHFS PE=1 SV=2;tr|A0A0A6YYL1|A0A0A6YYL1_HUMAN 5-formyltetrahydrofolate cyclo-ligase OS=Homo sapiens OX=9606 GN=ST20-MTHFS PE=3 SV=1;tr|A0A0U1RQM3|A0A0U1RQM3_HUMAN 5-for	5	2	2	2	2	2	2	11.8	11.8	11.8	23.255	203	203;179;232;39;122	0	3.8482	3016.5	2475.1	3039.3	2601.3	1996.2	4019.8	2808.7	2559.2	3037.2	2656.5	2312.1	3653.5	2	2	2	2	2	2	11.8	2559700	2559700	2		IESPEEISLLPK;VDEVLYEDSSTA
A0A0A6YYL4;Q9Y3D7;I3L1U7;I3L0X9;I3L3T0	A0A0A6YYL4	5;1;1;1;1	5;1;1;1;1	1;1;1;1;1	Coronin	CORO7-PAM16	tr|A0A0A6YYL4|A0A0A6YYL4_HUMAN Coronin OS=Homo sapiens OX=9606 GN=PAM16 PE=1 SV=1	5	5	5	1	5	5	1	11.5	11.5	2.2	114.16	1048	1048;125;129;137;145	0	21.487	4291.2	3939.8	4698.9	3796.5	2537.4	5633.6	3995.6	4036.6	4699.9	3878	3003.7	5114	4	4	4	4	4	4	11.5	17060000	17060000	4		GLNLTTPGESDGFCANK;LPDTALPTLQNGAAVTDLAWDPFDPHR;SAAASNLSGLSLQEAQQILNVSK;SSCSLIAFNSDRPGVLGIVPLQGQGEDK;VFLYELLPESPFFLECNSFTSPDPHK
O15392;K7EP76;K7ELG2;K7EMW2;A0A0B4J1S3;H3BLT4	O15392;K7EP76;K7ELG2;K7EMW2;A0A0B4J1S3;H3BLT4	1;1;1;1;1;1	1;1;1;1;1;1	1;1;1;1;1;1	Baculoviral IAP repeat-containing protein 5	BIRC5	sp|O15392|BIRC5_HUMAN Baculoviral IAP repeat-containing protein 5 OS=Homo sapiens OX=9606 GN=BIRC5 PE=1 SV=3;tr|K7EP76|K7EP76_HUMAN Baculoviral IAP repeat-containing protein 5 (Fragment) OS=Homo sapiens OX=9606 GN=BIRC5 PE=1 SV=1;tr|K7ELG2|K7ELG2_HUMAN Bac	6	1	1	1	1	1	1	17.6	17.6	17.6	16.389	142	142;52;83;121;142;165	0.0011056	1.9437	907.53	1485.6	1246.2	771.21	1096.5	1202.6	845	1465.7	1272.6	821.93	1159.8	1108.4	1	1	1	1	1	1	17.6	3177200	3177200	1		MAEAGFIHCPTENEPDLAQCFFCFK
Q9NRZ9;A0A0B4J1V9;A0A087WSW7;F6RPV8;B1ALG6	Q9NRZ9;A0A0B4J1V9;A0A087WSW7;F6RPV8	8;8;7;4;3	8;8;7;4;3	8;8;7;4;3	Lymphoid-specific helicase	HELLS	sp|Q9NRZ9|HELLS_HUMAN Lymphoid-specific helicase OS=Homo sapiens OX=9606 GN=HELLS PE=1 SV=1;tr|A0A0B4J1V9|A0A0B4J1V9_HUMAN Helicase, lymphoid specific OS=Homo sapiens OX=9606 GN=HELLS PE=1 SV=1;tr|A0A087WSW7|A0A087WSW7_HUMAN Helicase, lymphoid-specific, is	5	8	8	8	8	8	8	11.3	11.3	11.3	97.073	838	838;884;700;431;192	0	24.503	19381	16050	20345	13413	10028	20898	18046	16592	20237	13943	11686	18982	9	9	9	9	9	9	11.3	54474000	54474000	10		ENEDENSSSTNLCVEDLQK;FFFDPVR;GGQSGLNLSK;IDDFPNELEK;ILENSEDSSPECLF;KQEIFYTAIVNR;MEQQQLEEQK;VISDKDLELLLDR
Q9BXJ9;A0A8V8TQ34;A0A0B4J1W3;A0A8V8TPI7;A0A8V8TQT7;Q6N069;D6RAP7;A0A8V8TR41	Q9BXJ9;A0A8V8TQ34;A0A0B4J1W3;A0A8V8TPI7	17;17;17;13;6;2;1;1	17;17;17;13;6;2;1;1	17;17;17;13;6;2;1;1	N-alpha-acetyltransferase 15, NatA auxiliary subunit	NAA15	sp|Q9BXJ9|NAA15_HUMAN N-alpha-acetyltransferase 15, NatA auxiliary subunit OS=Homo sapiens OX=9606 GN=NAA15 PE=1 SV=1;tr|A0A8V8TQ34|A0A8V8TQ34_HUMAN N-alpha-acetyltransferase 15, NatA auxiliary subunit OS=Homo sapiens OX=9606 GN=NAA15 PE=1 SV=1;tr|A0A0B4J1	8	17	17	17	17	17	17	24	24	24	101.27	866	866;822;865;817;428;864;123;196	0	49.964	81891	71570	86332	63585	50696	100240	76248	73612	86205	65659	58452	91123	30	30	30	30	30	30	24	238870000	238870000	30		AIELATTLDESLTNR;ASWIGYAIAYHLLEDYEMAAK;DLSDTVR;EAAEIYR;EAEEMCSK;EEAYELVR;GLTLNCLGK;ITVNGDSSAEAEELANEI;IYEEAWTK;LEDAADVYR;LFGATNPK;LFPYALAFMPPGYEEDMK;NFNETFLK;NLQTCMEVLEALYDGSLGDCK;NSDSLPHR;TQQTSPDKVDYEYSELLLYQNQVLR;VETPLEEAIK
Q16629;A0A0B4J1Z1;C9JAB2;F8WEA1	Q16629;A0A0B4J1Z1;C9JAB2	6;6;6;2	5;5;5;2	5;5;5;2	Serine/arginine-rich splicing factor 7	SRSF7	sp|Q16629|SRSF7_HUMAN Serine/arginine-rich splicing factor 7 OS=Homo sapiens OX=9606 GN=SRSF7 PE=1 SV=1;tr|A0A0B4J1Z1|A0A0B4J1Z1_HUMAN Serine and arginine rich splicing factor 7 OS=Homo sapiens OX=9606 GN=SRSF7 PE=1 SV=1;tr|C9JAB2|C9JAB2_HUMAN Serine and a	4	6	5	5	6	5	5	23.9	23.9	23.9	27.366	238	238;137;235;51	0	14.931	17349	15293	18562	17256	10903	21706	16153	15720	18581	17428	12761	19770	8	8	8	8	8	8	23.9	211440000	211440000	9		CYECGEK;NPPGFAFVEFEDPR;NPPGFAFVEFEDPRDAEDAVR;RPFDPNDR;VELSTGMPR;VYVGNLGTGAGK
P61803;F5H895;A0A0B4J239;F5GXX5	P61803;F5H895;A0A0B4J239;F5GXX5	1;1;1;1	1;1;1;1	1;1;1;1	Dolichyl-diphosphooligosaccharide--protein glycosyltransferase subunit DAD1	DAD1	sp|P61803|DAD1_HUMAN Dolichyl-diphosphooligosaccharide--protein glycosyltransferase subunit DAD1 OS=Homo sapiens OX=9606 GN=DAD1 PE=1 SV=3;tr|F5H895|F5H895_HUMAN Defender against cell death 1 OS=Homo sapiens OX=9606 GN=DAD1 PE=1 SV=1;tr|A0A0B4J239|A0A0B4J2	4	1	1	1	1	1	1	8.8	8.8	8.8	12.497	113	113;65;78;85	0	2.8844	485.46	523.93	507.33	356.29	400.87	566.98	452.01	529.28	513.26	372.83	437.51	518.88	1	1	1	1	1	1	8.8	1273500	1273500	2		SASVVSVISR
Q9UHJ6;A0A0B4J2A0	Q9UHJ6;A0A0B4J2A0	1;1	1;1	1;1	Sedoheptulokinase	SHPK;TRPV1	sp|Q9UHJ6|SHPK_HUMAN Sedoheptulokinase OS=Homo sapiens OX=9606 GN=SHPK PE=1 SV=4;tr|A0A0B4J2A0|A0A0B4J2A0_HUMAN Carbohydrate kinase FGGY N-terminal domain-containing protein OS=Homo sapiens OX=9606 PE=3 SV=1	2	1	1	1	1	1	1	4.6	4.6	4.6	51.504	478	478;478	0	4.5622	0	0	0	0	0	0	0	0	0	0	0	0	0	0	0	0	0	0	4.6	0	0	1		GIVQNLHSMLPIQQLQEWGVER
P13693;Q5W0H4;A0A0B4J2C3;J3KPG2;E9PJF7;H0YCX0;Q56UQ5;Q9HAU6	P13693;Q5W0H4;A0A0B4J2C3;J3KPG2;E9PJF7	7;7;7;6;4;2;1;1	7;7;7;6;4;2;1;1	7;7;7;6;4;2;1;1	Translationally-controlled tumor protein	TPT1	sp|P13693|TCTP_HUMAN Translationally-controlled tumor protein OS=Homo sapiens OX=9606 GN=TPT1 PE=1 SV=1;tr|Q5W0H4|Q5W0H4_HUMAN Translationally-controlled tumor protein OS=Homo sapiens OX=9606 GN=TPT1 PE=1 SV=1;tr|A0A0B4J2C3|A0A0B4J2C3_HUMAN Translationally	8	7	7	7	7	7	7	40.1	40.1	40.1	19.595	172	172;188;197;160;162;77;140;139	0	39.579	61733	54770	71620	50268	34967	72593	57479	56337	71168	51884	39953	65985	28	27	28	28	27	28	40.1	283090000	283090000	29		DGLEMEK;DLISHDEMFSDIYK;EDGVTPYMIFFK;EIADGLCLEVEGK;GKLEEQRPER;LEEQRPER;VKPFMTGAAEQIK
P0DPI2;A0A0B4J2D5;H7C2G3;H7C1F6;A0A2R8YDR7;F2Z2Q0;A0A096LP12;A0A2R8Y6K9	P0DPI2;A0A0B4J2D5;H7C2G3;H7C1F6;A0A2R8YDR7;F2Z2Q0;A0A096LP12	8;8;7;6;4;4;4;3	8;8;7;6;4;4;4;3	8;8;7;6;4;4;4;3		C21orf33	sp|P0DPI2|GAL3A_HUMAN Glutamine amidotransferase-like class 1 domain-containing protein 3, mitochondrial OS=Homo sapiens OX=9606 GN=GATD3 PE=1 SV=1;sp|A0A0B4J2D5|GAL3B_HUMAN Putative glutamine amidotransferase-like class 1 domain-containing protein 3B, mit	8	8	8	8	8	8	8	43.3	43.3	43.3	28.17	268	268;268;191;184;190;217;224;163	0	42.424	19987	18502	24278	18456	13001	28728	18610	18976	24142	18960	15330	26069	10	10	10	10	10	10	43.3	170900000	170900000	11		EFHQAGKPIGLCCIAPVLAAK;EVVEAHVDQK;GQPSEGESR;GVEVTVGHEQEEGGKWPYAGTAEAIK;ITDLANLSAANHDAAIFPGGFGAAK;NLSTFAVDGK;NVLTESAR;VLELTGK
Q15345;A0A0B4J2G4;A0A087WTU1;A0A087X0S7;A0A087WTI9	Q15345;A0A0B4J2G4;A0A087WTU1	5;5;4;2;1	5;5;4;2;1	5;5;4;2;1	Leucine-rich repeat-containing protein 41	LRRC41	sp|Q15345|LRC41_HUMAN Leucine-rich repeat-containing protein 41 OS=Homo sapiens OX=9606 GN=LRRC41 PE=1 SV=3;tr|A0A0B4J2G4|A0A0B4J2G4_HUMAN Leucine-rich repeat-containing protein 41 OS=Homo sapiens OX=9606 GN=LRRC41 PE=1 SV=1;tr|A0A087WTU1|A0A087WTU1_HUMAN	5	5	5	5	5	5	5	11.3	11.3	11.3	88.649	812	812;790;620;521;227	0	30.453	5535.6	4001	6110.5	4257.9	2784.7	7095.4	5154.2	4199.1	6026.4	4398.4	3371.4	6422	5	5	5	5	5	5	11.3	12679000	12679000	5		ALHLSDLFSPLPILELTR;ASGSLQQLSLDSATFASPQDFGLVLQTLK;FMEAFFSHVLR;LFQNWLDQDAVTAR;RSPSAPAATSSASSSTSSYK
O43708;G3V267;G3V5T0;A0A0C4DFM0;G3V4T6;H0YJN8;G3V3B9;A0A0A0MR33	O43708;G3V267;G3V5T0;A0A0C4DFM0;G3V4T6;H0YJN8;G3V3B9;A0A0A0MR33	2;2;2;2;2;1;1;1	2;2;2;2;2;1;1;1	2;2;2;2;2;1;1;1	Maleylacetoacetate isomerase	GSTZ1	sp|O43708|MAAI_HUMAN Maleylacetoacetate isomerase OS=Homo sapiens OX=9606 GN=GSTZ1 PE=1 SV=3;tr|G3V267|G3V267_HUMAN maleylacetoacetate isomerase OS=Homo sapiens OX=9606 GN=GSTZ1 PE=1 SV=1;tr|G3V5T0|G3V5T0_HUMAN maleylacetoacetate isomerase OS=Homo sapiens	8	2	2	2	2	2	2	16.7	16.7	16.7	24.212	216	216;189;202;216;217;70;119;174	0	2.6506	4152.7	2857.2	3446.8	3630.1	2092.9	5198	3866.6	2999.6	3457.8	3639.8	2544.9	4712.4	2	2	2	2	2	2	16.7	2683000	2683000	2		FKVDLTPYPTISSINK;MISDLIAGGIQPLQNLSVLK
Q92544;A0A0C4DFM1	Q92544;A0A0C4DFM1	1;1	1;1	1;1	Transmembrane 9 superfamily member 4	TM9SF4	sp|Q92544|TM9S4_HUMAN Transmembrane 9 superfamily member 4 OS=Homo sapiens OX=9606 GN=TM9SF4 PE=1 SV=2;tr|A0A0C4DFM1|A0A0C4DFM1_HUMAN Transmembrane 9 superfamily member OS=Homo sapiens OX=9606 GN=TM9SF4 PE=1 SV=1	2	1	1	1	1	1	1	3	3	3	74.518	642	642;625	0	3.7589	1385.7	1513.1	1551.6	1218.4	1063.8	1956.3	1290.2	1528.6	1565.7	1255.7	1209.5	1780.4	3	3	3	3	3	3	3	1749300	1749300	3		ITEDYYVHLIADNLPVATR
Q5TAX3;E9PKX1;E9PKY2;A0A0C4DFM7	Q5TAX3;E9PKX1;E9PKY2;A0A0C4DFM7	1;1;1;1	1;1;1;1	1;1;1;1	Terminal uridylyltransferase 4	ZCCHC11	sp|Q5TAX3|TUT4_HUMAN Terminal uridylyltransferase 4 OS=Homo sapiens OX=9606 GN=TUT4 PE=1 SV=3;tr|E9PKX1|E9PKX1_HUMAN RNA uridylyltransferase (Fragment) OS=Homo sapiens OX=9606 GN=TUT4 PE=1 SV=1;tr|E9PKY2|E9PKY2_HUMAN RNA uridylyltransferase (Fragment) OS=H	4	1	1	1	1	1	1	0.7	0.7	0.7	185.16	1644	1644;906;1203;1645	1	-2	0	0	0	0	0	0	0	0	0	0	0	0	0	0	0	0	0	0	0.7	0	0	0		RIAIEDPFSVK	+
Q12959;C9JCP6;A0A0C4DFT3;A0A590UKA8;A0A590UJC5;A0A590UJR5;A0A590UJ08;A0A590UJ81;A0A590UJ18;A0A590UJ68;A0A590UJS9;A0A590UK81;A0A590UJ29;A0A590UJ64;C9IYP1;A0A590UK02;A0A590UJL2;C9JUA9;A0A590UJZ4;B4E2H8;A0A590UK52;A0A590UJ95;C9JN61;A8MUT6;A0A590UJ86;A0A590UK13;A0A590UJD9;E7EQD7	Q12959;C9JCP6;A0A0C4DFT3;A0A590UKA8;A0A590UJC5;A0A590UJR5;A0A590UJ08;A0A590UJ81;A0A590UJ18;A0A590UJ68;A0A590UJS9;A0A590UK81;A0A590UJ29;A0A590UJ64;C9IYP1;A0A590UK02;A0A590UJL2;C9JUA9;A0A590UJZ4;B4E2H8;A0A590UK52;A0A590UJ95;C9JN61;A8MUT6;A0A590UJ86;A0A590UK13;A0A590UJD9;E7EQD7	1;1;1;1;1;1;1;1;1;1;1;1;1;1;1;1;1;1;1;1;1;1;1;1;1;1;1;1	1;1;1;1;1;1;1;1;1;1;1;1;1;1;1;1;1;1;1;1;1;1;1;1;1;1;1;1	1;1;1;1;1;1;1;1;1;1;1;1;1;1;1;1;1;1;1;1;1;1;1;1;1;1;1;1	Disks large homolog 1	DLG1	sp|Q12959|DLG1_HUMAN Disks large homolog 1 OS=Homo sapiens OX=9606 GN=DLG1 PE=1 SV=2;tr|C9JCP6|C9JCP6_HUMAN Discs large MAGUK scaffold protein 1 (Fragment) OS=Homo sapiens OX=9606 GN=DLG1 PE=1 SV=2;tr|A0A0C4DFT3|A0A0C4DFT3_HUMAN Disks large homolog 1 OS=Ho	28	1	1	1	1	1	1	3.4	3.4	3.4	100.45	904	904;179;892;883;879;878;875;874;868;865;839;772;744;689;122;628;575;551;375;370;311;300;250;208;186;181;925;658	0	9.1152	503.66	620.62	884.54	422.76	501.59	614.34	468.96	626	872.29	458.05	538.95	564.75	1	1	1	1	1	1	3.4	1995000	1995000	1		YQDEDTPPQEHISPQITNEVIGPELVHVSEK
A0A0C4DFV9;A0A8J8YYJ1;P0DME0	A0A0C4DFV9;A0A8J8YYJ1;P0DME0	9;8;6	9;8;6	1;0;0	Protein SETSIP	SET;SETSIP	tr|A0A0C4DFV9|A0A0C4DFV9_HUMAN SET nuclear proto-oncogene OS=Homo sapiens OX=9606 GN=SET PE=1 SV=2;tr|A0A8J8YYJ1|A0A8J8YYJ1_HUMAN SET nuclear proto-oncogene OS=Homo sapiens OX=9606 GN=SET PE=1 SV=1;sp|P0DME0|SETLP_HUMAN Protein SETSIP OS=Homo sapiens OX=96	3	9	9	1	9	9	1	42.9	42.9	5.1	34.475	296	296;266;302	0	82.311	65850	60407	73026	62158	42898	84403	61313	61907	73012	63249	49817	76836	72	78	74	73	72	76	42.9	800970000	800970000	81		EFHLNESGDPSSK;ELNSNHDGADETSEK;EQQEAIEHIDEVQNEIDR;EQQEAIEHIDEVQNEIDRLNEQASEEILK;IDFYFDENPYFENK;IPNFWVTTFVNHPQVSALLGEEDEEALHYLTR;RSELIAK;SSQTQNK;VEVTEFEDIK
Q9H3P2;H0Y3X6;A0A0C4DFX9;H7C0W2;C9JEM7;H7C2C7;C9JHL4	Q9H3P2;H0Y3X6;A0A0C4DFX9;H7C0W2;C9JEM7;H7C2C7;C9JHL4	2;2;2;1;1;1;1	2;2;2;1;1;1;1	2;2;2;1;1;1;1	Negative elongation factor A	NELFA	sp|Q9H3P2|NELFA_HUMAN Negative elongation factor A OS=Homo sapiens OX=9606 GN=NELFA PE=1 SV=3;tr|H0Y3X6|H0Y3X6_HUMAN Negative elongation factor complex member A (Fragment) OS=Homo sapiens OX=9606 GN=NELFA PE=1 SV=1;tr|A0A0C4DFX9|A0A0C4DFX9_HUMAN Negative e	7	2	2	2	2	2	2	11.4	11.4	11.4	57.276	528	528;532;539;187;208;246;283	0	3.3587	779.56	1095.6	891.5	636.05	871.19	1136.9	725.85	1088.2	913.83	670.52	936.58	1041.6	2	2	2	2	2	2	11.4	2562700	2562700	2		SFPDTGSLNLELEEQNPNVQDILGELR;TLDAEVVEKPAKEETVVENATPDYAAGLVSTQK
O60934;A0A8V8TM88;A0A0C4DG07;A0A8V8TMH1;A0A8V8TKW6;A0A8V8TM80;A0A087X1V5;A0A8V8TM94;A0A8V8TMH6;A0A8V8TKY5	O60934;A0A8V8TM88;A0A0C4DG07;A0A8V8TMH1;A0A8V8TKW6;A0A8V8TM80;A0A087X1V5;A0A8V8TM94;A0A8V8TMH6;A0A8V8TKY5	2;2;2;2;2;2;1;1;1;1	2;2;2;2;2;2;1;1;1;1	2;2;2;2;2;2;1;1;1;1	Nibrin	NBN	sp|O60934|NBN_HUMAN Nibrin OS=Homo sapiens OX=9606 GN=NBN PE=1 SV=1;tr|A0A8V8TM88|A0A8V8TM88_HUMAN Nibrin OS=Homo sapiens OX=9606 GN=NBN PE=1 SV=1;tr|A0A0C4DG07|A0A0C4DG07_HUMAN Nibrin OS=Homo sapiens OX=9606 GN=NBN PE=1 SV=1;tr|A0A8V8TMH1|A0A8V8TMH1_HUMAN	10	2	2	2	2	2	2	2.8	2.8	2.8	84.958	754	754;650;672;679;731;771;124;732;734;782	0	7.7828	4342.7	4011.2	4458.3	3957.2	2911.4	5868.6	4043.5	4103.3	4482.8	4026.6	3380.7	5335.7	3	3	3	3	3	3	2.8	3854300	3854300	3		ASQQQQTNSIR;EESLADDLFR
P08865;C9J9K3;A0A8V8TMX1;A0A0C4DG17;A0A8V8TLA4;A0A8I5KQE6;A0A8V8TMP3;F8WD59;A0A8V8TMZ8	P08865;C9J9K3;A0A8V8TMX1;A0A0C4DG17;A0A8V8TLA4;A0A8I5KQE6;A0A8V8TMP3	17;17;17;17;17;14;10;7;3	17;17;17;17;17;14;10;7;3	17;17;17;17;17;14;10;7;3	40S ribosomal protein SA	RPSA	sp|P08865|RSSA_HUMAN Small ribosomal subunit protein uS2 OS=Homo sapiens OX=9606 GN=RPSA PE=1 SV=4;tr|C9J9K3|C9J9K3_HUMAN 40S ribosomal protein SA (Fragment) OS=Homo sapiens OX=9606 GN=RPSA PE=1 SV=8;tr|A0A8V8TMX1|A0A8V8TMX1_HUMAN 40S ribosomal protein SA	9	17	17	17	17	17	17	63.4	63.4	63.4	32.854	295	295;263;274;300;331;295;194;116;45	0	106.99	79960	65187	83938	67929	45410	102320	74451	67491	83610	69389	53814	92849	55	55	55	55	54	55	63.4	727960000	727960000	55		ADHQPLTEASYVNLPTIALCNTDSPLR;AIVAIENPADVSVISSR;DPEEIEKEEQAAAEK;EEQAAAEK;EHPWEVMPDLYFYR;EHPWEVMPDLYFYRDPEEIEKEEQAAAEK;FAAATGATPIAGR;FLAAGTHLGGTNLDFQMEQYIYK;FTPGTFTNQIQAAFR;FTPGTFTNQIQAAFREPR;GAHSVGLMWWMLAR;KSDGIYIINLK;LLVVTDPR;SDGIYIINLK;SGALDVLQMK;SGALDVLQMKEEDVLK;YVDIAIPCNNK
Q8NF91;A0A0C4DG40;F5H422;A0A5F9ZHD7;F5H4Q0;A0A5F9ZHR3;F5GXQ8;A0A5F9ZI52	Q8NF91;A0A0C4DG40;F5H422;A0A5F9ZHD7;F5H4Q0;A0A5F9ZHR3;F5GXQ8;A0A5F9ZI52	2;2;1;1;1;1;1;1	2;2;1;1;1;1;1;1	2;2;1;1;1;1;1;1	Nesprin-1	SYNE1	sp|Q8NF91|SYNE1_HUMAN Nesprin-1 OS=Homo sapiens OX=9606 GN=SYNE1 PE=1 SV=4;tr|A0A0C4DG40|A0A0C4DG40_HUMAN Spectrin repeat containing nuclear envelope protein 1 OS=Homo sapiens OX=9606 GN=SYNE1 PE=1 SV=1;tr|F5H422|F5H422_HUMAN Spectrin repeat containing nuc	8	2	2	2	2	2	2	0.3	0.3	0.3	1011.1	8797	8797;8749;612;752;754;1424;1433;1528	0.006176	1.1654	0	0	0	0	0	0	0	0	0	0	0	0	0	0	0	0	0	0	0.3	0	0	0		EIDSELEAMTEK;QYAQADEMDRMK
H7BZV4;A0A0C4DG62;Q66PJ3;F8WEP2;F5GYV5;F8WCT1;A0A8C8KBE9;A0A0C4DH18	H7BZV4;A0A0C4DG62;Q66PJ3;F8WEP2;F5GYV5;F8WCT1;A0A8C8KBE9	3;3;2;2;2;2;2;1	3;3;2;2;2;2;2;1	3;3;2;2;2;2;2;1	ADP-ribosylation factor-like protein 6-interacting protein 4	ARL6IP4	tr|H7BZV4|H7BZV4_HUMAN ADP-ribosylation factor-like protein 6-interacting protein 4 OS=Homo sapiens OX=9606 GN=ARL6IP4 PE=1 SV=2;tr|A0A0C4DG62|A0A0C4DG62_HUMAN ADP-ribosylation factor-like protein 6-interacting protein 4 OS=Homo sapiens OX=9606 GN=ARL6IP4	8	3	3	3	3	3	3	17.7	17.7	17.7	24.19	215	215;218;237;170;211;229;237;181	0	20.635	11366	11918	13350	10958	8203.3	15548	10583	12087	13404	11204	9440	14157	7	7	7	7	7	7	17.7	26816000	26816000	7		GDGEVLEEIVTK;NCSASTSQER;SAGEEEDGPVLTDEQK
Q8TBC5;A0A0C4DG78	Q8TBC5;A0A0C4DG78	2;2	2;2	2;2	Zinc finger and SCAN domain-containing protein 18	ZSCAN18	sp|Q8TBC5|ZSC18_HUMAN Zinc finger and SCAN domain-containing protein 18 OS=Homo sapiens OX=9606 GN=ZSCAN18 PE=1 SV=2;tr|A0A0C4DG78|A0A0C4DG78_HUMAN Zinc finger and SCAN domain containing 18 (Fragment) OS=Homo sapiens OX=9606 GN=ZSCAN18 PE=1 SV=1	2	2	2	2	2	2	2	3.7	3.7	3.7	54.803	510	510;407	0	3.3026	5230.9	4429	5675.3	4956.1	3371.6	6954.2	4870.5	4571.3	5659.9	5036.7	3945.9	6323.5	2	2	2	2	2	2	3.7	107760000	107760000	2		LDTEELR;TEEDGPANTEQK
P14859;A0A0C4DG88	P14859;A0A0C4DG88	1;1	1;1	1;1	POU domain, class 2, transcription factor 1;POU domain protein	POU2F1	sp|P14859|PO2F1_HUMAN POU domain, class 2, transcription factor 1 OS=Homo sapiens OX=9606 GN=POU2F1 PE=1 SV=2;tr|A0A0C4DG88|A0A0C4DG88_HUMAN POU domain protein (Fragment) OS=Homo sapiens OX=9606 GN=POU2F1 PE=1 SV=1	2	1	1	1	1	1	1	2.8	2.8	2.8	76.471	743	743;561	0	4.402	701.2	500.97	736.17	659.74	364.53	1037.2	652.89	525.93	729.48	667.61	454.78	937.9	2	2	2	2	2	2	2.8	1274000	1274000	2		RIDTPSLEEPSDLEELEQFAK
Q7L014;A0A0C4DG89;D6RJA6;H0Y9U3	Q7L014;A0A0C4DG89	17;17;6;2	17;17;6;2	17;17;6;2	Probable ATP-dependent RNA helicase DDX46	DDX46	sp|Q7L014|DDX46_HUMAN Probable ATP-dependent RNA helicase DDX46 OS=Homo sapiens OX=9606 GN=DDX46 PE=1 SV=2;tr|A0A0C4DG89|A0A0C4DG89_HUMAN RNA helicase OS=Homo sapiens OX=9606 GN=DDX46 PE=1 SV=1	4	17	17	17	17	17	17	18.6	18.6	18.6	117.36	1031	1031;1032;471;70	0	46.889	81592	64951	78969	65293	45280	97056	75970	67315	78924	66647	53211	88152	21	21	21	21	21	21	18.6	221950000	221950000	22		FDETEQALANER;GGGGNEK;ILSKPIEVQVGGR;KAVVDSDKK;LIKEELIR;LQNSYQPTNK;SLEEGEGPIAVIMTPTR;SSGFSGK;SVVCSDVEQQVIVIEEEKK;SWVQCGISMK;TDGGESSK;TIAEQLAEK;VKDMAAPGTSSVPAPTAGNAEK;VTYVVLDEADR;VVTVVTTK;YAGDIIK;YEEELEINDFPQTAR
O75521;A0A0C4DGA2;F8WAW4;F1LLU7;C9JB63;F8W6J1	O75521;A0A0C4DGA2;F8WAW4;F1LLU7;C9JB63	6;6;4;4;4;2	6;6;4;4;4;2	6;6;4;4;4;2	Enoyl-CoA delta isomerase 2, mitochondrial	ECI2	sp|O75521|ECI2_HUMAN Enoyl-CoA delta isomerase 2 OS=Homo sapiens OX=9606 GN=ECI2 PE=1 SV=4;tr|A0A0C4DGA2|A0A0C4DGA2_HUMAN Enoyl-CoA delta isomerase 2 OS=Homo sapiens OX=9606 GN=ECI2 PE=1 SV=1;tr|F8WAW4|F8WAW4_HUMAN Enoyl-CoA delta isomerase 2 OS=Homo sapie	6	6	6	6	6	6	6	25.9	25.9	25.9	43.585	394	394;364;140;197;220;152	0	46.807	13446	13872	16601	10901	9910.5	24548	12520	14099	16565	11443	11732	22181	7	7	7	7	7	7	25.9	30103000	30103000	7		DFENSMNQVK;KDPGNEVK;KLTAGEACAQGLVTEVFPDSTFQK;QNYVDLVSSLSPSLESSSQVEPGTDRK;STGFETLVVTSEDGITK;WLSDECTNAVVNFLSR
Q14527;H7C5K0;A0A0C4DGA6	Q14527;H7C5K0;A0A0C4DGA6	1;1;1	1;1;1	1;1;1	Helicase-like transcription factor	HLTF	sp|Q14527|HLTF_HUMAN Helicase-like transcription factor OS=Homo sapiens OX=9606 GN=HLTF PE=1 SV=2;tr|H7C5K0|H7C5K0_HUMAN Helicase like transcription factor (Fragment) OS=Homo sapiens OX=9606 GN=HLTF PE=1 SV=1;tr|A0A0C4DGA6|A0A0C4DGA6_HUMAN Helicase like tr	3	1	1	1	1	1	1	1.8	1.8	1.8	113.93	1009	1009;425;1008	0.0059493	1.2176	0	0	0	0	0	0	0	0	0	0	0	0	0	0	0	0	0	0	1.8	0	0	1		NDIHEDNLLECPPEELAR
A0A6Q8PH20;A0A0C4DGB5;P20810;A0A6Q8PG72;E9PDE4;E7ES10;A0A6Q8PGG5;E9PCH5;E7EVY3;B7Z574;A0A6Q8PGN6;A0A6Q8PFE5;A0A6Q8PFF6;H0Y7F0;H0Y9H6;F8W7E0;E7EQ12;H0YD33;E7EQA0;D6RC54;E9PSG1;H0YA91;H0Y944;D6RBR1;D6RGF7;A0A6Q8PFL0;E7EQK6;E7EN75;D6RAA8;A0A0C4DGD1;A0A6Q8PG40;A0A6Q8PFR3	A0A6Q8PH20;A0A0C4DGB5;P20810;A0A6Q8PG72;E9PDE4;E7ES10;A0A6Q8PGG5;E9PCH5;E7EVY3;B7Z574;A0A6Q8PGN6;A0A6Q8PFE5;A0A6Q8PFF6;H0Y7F0;H0Y9H6;F8W7E0;E7EQ12;H0YD33;E7EQA0	10;10;9;9;9;9;9;9;9;9;9;8;8;7;7;6;6;5;5;3;3;3;3;3;3;2;2;2;2;1;1;1	10;10;9;9;9;9;9;9;9;9;9;8;8;7;7;6;6;5;5;3;3;3;3;3;3;2;2;2;2;1;1;1	10;10;9;9;9;9;9;9;9;9;9;8;8;7;7;6;6;5;5;3;3;3;3;3;3;2;2;2;2;1;1;1	Calpastatin	CAST	tr|A0A6Q8PH20|A0A6Q8PH20_HUMAN Calpastatin OS=Homo sapiens OX=9606 GN=CAST PE=1 SV=1;tr|A0A0C4DGB5|A0A0C4DGB5_HUMAN Calpastatin OS=Homo sapiens OX=9606 GN=CAST PE=1 SV=2;sp|P20810|ICAL_HUMAN Calpastatin OS=Homo sapiens OX=9606 GN=CAST PE=1 SV=4;tr|A0A6Q8PG	32	10	10	10	10	10	10	16.7	16.7	16.7	80.998	754	754;741;708;681;636;642;662;673;693;694;704;615;609;436;465;393;423;430;431;91;304;301;288;150;149;252;156;156;78;203;110;94	0	44.9	21205	20888	23700	19117	15856	28363	19744	21277	23773	19625	18013	25843	15	15	15	15	15	15	16.7	63555000	63555000	16		CGEDDETIPSEYR;DTMSDQALEALSASLGTR;GTVPDDAVEALADSLGK;HLLDDNGQDKPVKPPTK;QAEPELDLR;QASDTGSNDAHNK;SAEQQPSEK;SESELIDELSEDFDR;SESELIDELSEDFDRSECK;TSESPSKPGEK
P02768;H0YA55;A0A0C4DGB6;CON__P02768-1;D6RHD5;B7WNR0	P02768;H0YA55;A0A0C4DGB6;CON__P02768-1;D6RHD5;B7WNR0	6;6;6;6;5;5	1;1;1;1;1;1	1;1;1;1;1;1	Serum albumin	ALB	sp|P02768|ALBU_HUMAN Albumin OS=Homo sapiens OX=9606 GN=ALB PE=1 SV=2;tr|H0YA55|H0YA55_HUMAN Albumin (Fragment) OS=Homo sapiens OX=9606 GN=ALB PE=1 SV=1;tr|A0A0C4DGB6|A0A0C4DGB6_HUMAN Albumin OS=Homo sapiens OX=9606 GN=ALB PE=1 SV=1;;tr|D6RHD5|D6RHD5_HUMAN	6	6	1	1	6	1	1	7.9	1.6	1.6	69.366	609	609;454;604;609;459;494	0	2.3574	4349.7	1175.9	1398.1	1873.5	488.69	7705.2	4050	1416.1	1409.6	1875.2	1145.6	6862.4	1	1	1	1	1	1	7.9	11778000	11778000	1		CASLQKFGER;CCTESLVNR;KVPQVSTPTLVEVSR;LVTDLTK;VPQVSTPTLVEVSR;YLYEIAR			+
Q9BZM1;D6RBP5;A0A0C4DGC6	Q9BZM1;D6RBP5;A0A0C4DGC6	1;1;1	1;1;1	1;1;1	Group XIIA secretory phospholipase A2	PLA2G12A	sp|Q9BZM1|PG12A_HUMAN Group XIIA secretory phospholipase A2 OS=Homo sapiens OX=9606 GN=PLA2G12A PE=1 SV=1;tr|D6RBP5|D6RBP5_HUMAN Phospholipase A2 group XIIA OS=Homo sapiens OX=9606 GN=PLA2G12A PE=1 SV=1;tr|A0A0C4DGC6|A0A0C4DGC6_HUMAN Phospholipase A2 group	3	1	1	1	1	1	1	11.6	11.6	11.6	21.067	189	189;70;187	0	6.671	348.26	298.25	395.95	411.66	174.65	531.02	324.26	307.75	395.12	410.69	225.28	480.7	1	1	1	1	1	1	11.6	386870	386870	1		IDTYLNAALDLLGGEDGLCQYK
Q9UKS6;E9PIY1;A0A0C4DGG1;E9PJ75;E9PNM9	Q9UKS6;E9PIY1;A0A0C4DGG1	3;3;3;1;1	3;3;3;1;1	3;3;3;1;1	Protein kinase C and casein kinase substrate in neurons protein 3	PACSIN3	sp|Q9UKS6|PACN3_HUMAN Protein kinase C and casein kinase substrate in neurons protein 3 OS=Homo sapiens OX=9606 GN=PACSIN3 PE=1 SV=2;tr|E9PIY1|E9PIY1_HUMAN Protein kinase C and casein kinase substrate in neurons 3 OS=Homo sapiens OX=9606 GN=PACSIN3 PE=1 SV	5	3	3	3	3	3	3	8	8	8	48.486	424	424;320;405;142;148	0	8.5083	7962.9	10260	9707.4	6756.1	7391.6	10738	7414.2	10255	9835.9	7067.9	8098.2	9820.7	4	4	4	4	4	4	8	24229000	24229000	4		AAEDGFR;ADSAVSQEQLR;DLHQGIEAASDEEDLR
Q14839;A0A2R8Y5J0;A0A2R8Y521;A0A2R8Y212;F5GWX5;A0A2R8YFD8;A0A0C4DGG9;A0A2U3TZM0;A0A2R8Y425;A0A2R8YFK9;A0A2R8YD40;A0A2R8YDJ9;A0A2R8Y4X2;A0A2R8Y8C1;A0A2R8Y445;A0A2R8YDW2;A0A2R8YER1;A0A2R8Y5Z7;A0A2R8Y685;A0A2R8Y8B3;A0A2R8Y7I0;A0A2R8Y7M9;A0A2R8Y5M9;A0A2R8YE38;Q8TDI0;Q12873;A0A8V8TR54;K7EMY3;A0A5F9ZHX5;F2Z2R5;F5H6N4;I3L229;H7C3H7;H7C0J3;A0A2R8Y6G9;A0A2R8Y795	Q14839;A0A2R8Y5J0;A0A2R8Y521;A0A2R8Y212;F5GWX5;A0A2R8YFD8;A0A0C4DGG9;A0A2U3TZM0;A0A2R8Y425;A0A2R8YFK9;A0A2R8YD40;A0A2R8YDJ9;A0A2R8Y4X2;A0A2R8Y8C1;A0A2R8Y445;A0A2R8YDW2;A0A2R8YER1;A0A2R8Y5Z7;A0A2R8Y685	34;34;34;34;34;34;34;34;34;34;32;32;29;28;27;27;27;21;20;16;13;12;12;9;6;5;5;5;4;3;2;1;1;1;1;1	34;34;34;34;34;34;34;34;34;34;32;32;29;28;27;27;27;21;20;16;13;12;12;9;6;5;5;5;4;3;2;1;1;1;1;1	34;34;34;34;34;34;34;34;34;34;32;32;29;28;27;27;27;21;20;16;13;12;12;9;6;5;5;5;4;3;2;1;1;1;1;1	Chromodomain-helicase-DNA-binding protein 4	CHD4	sp|Q14839|CHD4_HUMAN Chromodomain-helicase-DNA-binding protein 4 OS=Homo sapiens OX=9606 GN=CHD4 PE=1 SV=2;tr|A0A2R8Y5J0|A0A2R8Y5J0_HUMAN DNA helicase OS=Homo sapiens OX=9606 GN=CHD4 PE=1 SV=1;tr|A0A2R8Y521|A0A2R8Y521_HUMAN DNA helicase OS=Homo sapiens OX=	36	34	34	34	34	34	34	25.4	25.4	25.4	218	1912	1912;1892;1920;1914;1905;1903;1937;1902;1889;1899;1484;1554;1262;1669;1671;1215;1645;1425;1377;1147;605;560;554;458;1954;2000;2114;1060;1357;1225;354;249;277;383;103;48	0	83.787	95435	77015	99412	73584	55011	121070	88859	79808	98909	75879	64604	109820	57	58	58	58	58	58	25.4	232840000	232840000	60		APEPTPQQVAQQQ;CCNHPYLFPVAAMEAPK;CTCPALK;EFSTNNPFK;EGEDSSVIHYDDK;EIIKQEESVDPDYWEK;ENEFSFEDNAIR;ESMAGNKPANAVLHK;FGTEELFKDEATDGGGDNK;FHNLEGFLEEFADIAK;FHNLEGFLEEFADIAKEDQIK;FMFNIADGGFTELHSLWQNEER;GAADVEKVEEK;GEEGRPGKK;GGGNQVSLLNVVMDLK;GPFLVSAPLSTIINWER;HLCEPGADGAETFADGVPR;IEENSLKEEESIEGEK;IGVMSLIR;KLERPPETPTVDPTVK;KNDMDEPPSGDFGGDEEK;LKNNQSK;LLDRNQDETEDTELQGMNEYLSSFK;LLEQALVIEEQLR;LLLTGTPLQNNLEELFHLLN…
P33316;A0A0C4DGL3;H0YNW5;H0YKC5;H0YMP1;H0YMM5;H0YNJ9;H0YKI0	P33316;A0A0C4DGL3;H0YNW5;H0YKC5;H0YMP1;H0YMM5;H0YNJ9;H0YKI0	6;6;6;5;4;3;3;3	6;6;6;5;4;3;3;3	6;6;6;5;4;3;3;3	Deoxyuridine 5-triphosphate nucleotidohydrolase, mitochondrial	DUT	sp|P33316|DUT_HUMAN Deoxyuridine 5-triphosphate nucleotidohydrolase, mitochondrial OS=Homo sapiens OX=9606 GN=DUT PE=1 SV=4;tr|A0A0C4DGL3|A0A0C4DGL3_HUMAN Deoxyuridine 5-triphosphate nucleotidohydrolase OS=Homo sapiens OX=9606 GN=DUT PE=1 SV=1;tr|H0YNW5|	8	6	6	6	6	6	6	30.2	30.2	30.2	26.563	252	252;141;167;221;107;133;143;226	0	37.503	25861	23105	25707	25076	15778	31894	24080	23694	25880	25258	18509	29039	25	25	25	25	25	25	30.2	199000000	199000000	25		GNVGVVLFNFGK;GSGGFGSTGK;HFIDVGAGVIDEDYR;IAQLICER;IFYPEIEEVQALDDTER;TDIQIALPSGCYGR
P04278;I3L1G4;I3L1C1;B0FWH7;I3L4B9;I3L2F1;I3L0M1;B0FWH6;B0FWH5;I3L1J1;A0A0C4DGN2;I3L2X4;I3L145;CON__Q6T181	P04278;I3L1G4;I3L1C1;B0FWH7;I3L4B9;I3L2F1;I3L0M1;B0FWH6;B0FWH5;I3L1J1;A0A0C4DGN2;I3L2X4;I3L145;CON__Q6T181	1;1;1;1;1;1;1;1;1;1;1;1;1;1	1;1;1;1;1;1;1;1;1;1;1;1;1;1	1;1;1;1;1;1;1;1;1;1;1;1;1;1	Sex hormone-binding globulin	SHBG	sp|P04278|SHBG_HUMAN Sex hormone-binding globulin OS=Homo sapiens OX=9606 GN=SHBG PE=1 SV=2;tr|I3L1G4|I3L1G4_HUMAN Sex hormone-binding globulin OS=Homo sapiens OX=9606 GN=SHBG PE=1 SV=1;tr|I3L1C1|I3L1C1_HUMAN Sex hormone-binding globulin (Fragment) OS=Homo	14	1	1	1	1	1	1	4	4	4	43.779	402	402;82;93;113;175;181;181;206;212;229;260;290;344;401	0	2.7469	1338	1987.9	1720.7	1080.4	1637.9	1953.9	1245.8	1970.6	1753.1	1155.1	1740.9	1794.3	1	1	1	1	1	1	4	1932100	1932100	1		TWDPEGVIFYGDTNPK			+
Q9Y2X7;A0A0C4DGN6;J3QRU8;J3QL89	Q9Y2X7;A0A0C4DGN6;J3QRU8	4;4;3;1	4;4;3;1	4;4;3;1	ARF GTPase-activating protein GIT1	GIT1	sp|Q9Y2X7|GIT1_HUMAN ARF GTPase-activating protein GIT1 OS=Homo sapiens OX=9606 GN=GIT1 PE=1 SV=2;tr|A0A0C4DGN6|A0A0C4DGN6_HUMAN GIT ArfGAP 1 OS=Homo sapiens OX=9606 GN=GIT1 PE=1 SV=1;tr|J3QRU8|J3QRU8_HUMAN GIT ArfGAP 1 OS=Homo sapiens OX=9606 GN=GIT1 PE=1	4	4	4	4	4	4	4	12.5	12.5	12.5	84.34	761	761;747;694;177	0	13.01	2838.1	2377.4	2910.9	2028.8	1863.8	3531.7	2642.5	2447	2902.5	2113.4	2121.7	3210.2	9	8	9	9	9	9	12.5	9470900	9470900	9		AEVCADCSAPDPGWASISR;EFATLIIDILSEAK;FLELGKEEDFHPELESLDGDLDPGLPSTEDVILK;TVPPEPGAPVDFQLLTQQVIQCAYDIAK
P04632;K7EM73;A0A0C4DGQ5;K7EIV0;A0A075B7C0;K7ELJ7;U3KQE2;K7EKD8;K7ES78;K7EMQ1;U3KPR7	P04632;K7EM73;A0A0C4DGQ5;K7EIV0;A0A075B7C0;K7ELJ7;U3KQE2	5;5;5;4;4;4;3;2;1;1;1	5;5;5;4;4;4;3;2;1;1;1	5;5;5;4;4;4;3;2;1;1;1	Calpain small subunit 1	CAPNS1	sp|P04632|CPNS1_HUMAN Calpain small subunit 1 OS=Homo sapiens OX=9606 GN=CAPNS1 PE=1 SV=1;tr|K7EM73|K7EM73_HUMAN Calpain small subunit 1 (Fragment) OS=Homo sapiens OX=9606 GN=CAPNS1 PE=1 SV=1;tr|A0A0C4DGQ5|A0A0C4DGQ5_HUMAN Calpain small subunit 1 OS=Homo s	11	5	5	5	5	5	5	31.3	31.3	31.3	28.315	268	268;163;322;196;197;278;161;238;72;94;100	0	19.047	11946	10958	11905	10091	8256	17625	11123	11211	11980	10341	9606.2	15988	9	9	9	9	9	9	31.3	25122000	25122000	9		ILGGVISAISEAAAQYNPEPPPPR;LFAQLAGDDMEVSATELMNILNK;MFLVNSFLK;SMVAVMDSDTTGK;THYSNIEANESEEVR
Q96P16;A0A0C4DGQ6;K7EP82;K7EQR8	Q96P16;A0A0C4DGQ6;K7EP82	4;4;2;1	4;4;2;1	4;4;2;1	Regulation of nuclear pre-mRNA domain-containing protein 1A	RPRD1A	sp|Q96P16|RPR1A_HUMAN Regulation of nuclear pre-mRNA domain-containing protein 1A OS=Homo sapiens OX=9606 GN=RPRD1A PE=1 SV=1;tr|A0A0C4DGQ6|A0A0C4DGQ6_HUMAN Regulation of nuclear pre-mRNA domain-containing protein OS=Homo sapiens OX=9606 GN=RPRD1A PE=1 SV=	4	4	4	4	4	4	4	14.4	14.4	14.4	35.719	312	312;289;123;73	0	27.619	10694	9942.4	12854	9070.6	7829.4	14180	9957.2	10191	12781	9413.1	8889.7	12911	5	5	5	5	5	5	14.4	8965800	8965800	5		DFAPVIVEAFK;IASLPVEVQEVSLLDK;LAAEIDDR;SAFSEAALEK
Q6IAN0;A0A0C4DGQ8;J3QLJ8;J3KRS1	Q6IAN0;A0A0C4DGQ8;J3QLJ8;J3KRS1	2;2;1;1	2;2;1;1	2;2;1;1	Dehydrogenase/reductase SDR family member 7B	DHRS7B	sp|Q6IAN0|DRS7B_HUMAN Dehydrogenase/reductase SDR family member 7B OS=Homo sapiens OX=9606 GN=DHRS7B PE=1 SV=2;tr|A0A0C4DGQ8|A0A0C4DGQ8_HUMAN Dehydrogenase/reductase SDR family member 7B OS=Homo sapiens OX=9606 GN=DHRS7B PE=1 SV=1;tr|J3QLJ8|J3QLJ8_HUMAN De	4	2	2	2	2	2	2	6.8	6.8	6.8	35.119	325	325;310;107;125	0.0011059	1.9461	6822.1	7322.1	8926.8	5611.7	5370	9361.1	6352.1	7425.1	8894.2	5896.7	6038.7	8525.1	3	3	3	3	3	3	6.8	3187900	3187900	3		SAYAASK;SPVEVAQDVLAAVGK
Q96NB2;R4GMS6;R4GMR9;R4GN74;R4GNC2;R4GN63;A0A1B0GX61;R4GMW0;A0A0C4DGR6	Q96NB2;R4GMS6;R4GMR9;R4GN74;R4GNC2;R4GN63;A0A1B0GX61;R4GMW0;A0A0C4DGR6	1;1;1;1;1;1;1;1;1	1;1;1;1;1;1;1;1;1	1;1;1;1;1;1;1;1;1	Sideroflexin-2	SFXN2	sp|Q96NB2|SFXN2_HUMAN Sideroflexin-2 OS=Homo sapiens OX=9606 GN=SFXN2 PE=1 SV=2;tr|R4GMS6|R4GMS6_HUMAN Sideroflexin 2 OS=Homo sapiens OX=9606 GN=SFXN2 PE=1 SV=1;tr|R4GMR9|R4GMR9_HUMAN Sideroflexin 2 OS=Homo sapiens OX=9606 GN=SFXN2 PE=1 SV=1;tr|R4GN74|R4GN	9	1	1	1	1	1	1	4.3	4.3	4.3	36.231	322	322;67;112;135;138;153;167;168;186	0.0021733	1.7431	248.56	331.13	300.93	217.75	315.02	273	231.43	330.23	305.92	229.01	327.41	254.17	1	1	1	1	1	1	4.3	349790	349790	1		MEADLSGFNIDAPR
P39656;A0A0C4DGS1;U3KQ84	P39656;A0A0C4DGS1;U3KQ84	9;9;7	9;9;7	9;9;7	Dolichyl-diphosphooligosaccharide--protein glycosyltransferase 48 kDa subunit	DDOST	sp|P39656|OST48_HUMAN Dolichyl-diphosphooligosaccharide--protein glycosyltransferase 48 kDa subunit OS=Homo sapiens OX=9606 GN=DDOST PE=1 SV=4;tr|A0A0C4DGS1|A0A0C4DGS1_HUMAN Dolichyl-diphosphooligosaccharide--protein glycosyltransferase 48 kDa subunit OS=H	3	9	9	9	9	9	9	26.1	26.1	26.1	50.8	456	456;439;154	0	46.04	41020	29516	43712	34061	21298	53105	38194	30971	43224	34849	25770	48105	20	20	20	20	20	20	26.1	109330000	109330000	20		ELGSECGIEFDEEK;ETHSLFFR;GFELTFK;SSLNPILFR;TADDPSLSLIK;TAVIDHHNYDISDLGQHTLIVADTENLLK;TLVLLDNLNVR;WVPFDGDDIQLEFVR;YSQTGNYELAVALSR
Q6DN90;A0A2R8Y695;A0A3B3IU98;A0A0C4DGT3;A0A2R8Y7T6;A0A3B3IRZ4	Q6DN90;A0A2R8Y695;A0A3B3IU98;A0A0C4DGT3;A0A2R8Y7T6;A0A3B3IRZ4	1;1;1;1;1;1	1;1;1;1;1;1	1;1;1;1;1;1	IQ motif and SEC7 domain-containing protein 1	IQSEC1	sp|Q6DN90|IQEC1_HUMAN IQ motif and SEC7 domain-containing protein 1 OS=Homo sapiens OX=9606 GN=IQSEC1 PE=1 SV=1;tr|A0A2R8Y695|A0A2R8Y695_HUMAN IQ motif and Sec7 domain ArfGEF 1 (Fragment) OS=Homo sapiens OX=9606 GN=IQSEC1 PE=1 SV=1;tr|A0A3B3IU98|A0A3B3IU98	6	1	1	1	1	1	1	1	1	1	108.31	963	963;779;810;814;964;1222	0	2.505	2509.9	2732.3	2751.6	2091.6	2148.7	3213.1	2337	2760.2	2778.8	2169.3	2367.6	2937.6	1	1	1	1	1	1	1	1548700	1548700	1		GVDDGEDIPR
Q15904;A0A7I2YQA5;A0A7I2V3T8;A0A0C4DGX8;A6NLC6	Q15904;A0A7I2YQA5;A0A7I2V3T8;A0A0C4DGX8;A6NLC6	2;2;2;2;1	2;2;2;2;1	2;2;2;2;1	V-type proton ATPase subunit S1	ATP6AP1	sp|Q15904|VAS1_HUMAN V-type proton ATPase subunit S1 OS=Homo sapiens OX=9606 GN=ATP6AP1 PE=1 SV=2;tr|A0A7I2YQA5|A0A7I2YQA5_HUMAN ATPase H+ transporting accessory protein 1 OS=Homo sapiens OX=9606 GN=ATP6AP1 PE=1 SV=1;tr|A0A7I2V3T8|A0A7I2V3T8_HUMAN ATPase H	5	2	2	2	2	2	2	6.2	6.2	6.2	52.025	470	470;313;332;342;273	0	8.6326	6775.4	6328.1	7508.2	5455	4501.6	8330.1	6308.6	6474.9	7503	5641.2	5136.8	7583.1	2	2	2	2	2	2	6.2	8271200	8271200	2		DVAVVAGGLGR;EVLTGNDEVIGQVLSTLK
Q9NVU0;A0A0C4DH01	Q9NVU0;A0A0C4DH01	1;1	1;1	1;1	DNA-directed RNA polymerase III subunit RPC5	POLR3E	sp|Q9NVU0|RPC5_HUMAN DNA-directed RNA polymerase III subunit RPC5 OS=Homo sapiens OX=9606 GN=POLR3E PE=1 SV=1;tr|A0A0C4DH01|A0A0C4DH01_HUMAN RNA polymerase III subunit E OS=Homo sapiens OX=9606 GN=POLR3E PE=1 SV=1	2	1	1	1	1	1	1	2.4	2.4	2.4	79.897	708	708;672	0	3.3778	2275.5	1760.3	2365.3	2140.7	1305.8	3243.9	2118.7	1831.9	2354.3	2167.9	1581.7	2939.4	1	1	1	1	1	1	2.4	4168100	4168100	1		KPDAQSGPAGLVCGDQR
P21127;Q9UQ88;A0A0D9SEI3;Q5QPR3;A0A0D9SER5;A0A0D9SEN2;Q5QPR4;J3KS35;E7ESP2;Q5QPQ9;E9PFJ2;A0A087WYI9;A0A087X1I0	P21127;Q9UQ88;A0A0D9SEI3;Q5QPR3;A0A0D9SER5;A0A0D9SEN2;Q5QPR4	6;6;6;6;6;6;5;2;2;1;1;1;1	6;6;6;6;6;6;5;2;2;1;1;1;1	6;6;6;6;6;6;5;2;2;1;1;1;1	Cyclin-dependent kinase 11B;Cyclin-dependent kinase 11A	CDK11B;CDK11A	sp|P21127|CD11B_HUMAN Cyclin-dependent kinase 11B OS=Homo sapiens OX=9606 GN=CDK11B PE=1 SV=4;sp|Q9UQ88|CD11A_HUMAN Cyclin-dependent kinase 11A OS=Homo sapiens OX=9606 GN=CDK11A PE=1 SV=4;tr|A0A0D9SEI3|A0A0D9SEI3_HUMAN Cyclin dependent kinase 11B OS=Homo s	13	6	6	6	6	6	6	8.4	8.4	8.4	92.619	795	795;783;772;779;783;785;746;407;420;37;151;203;244	0	14.501	19165	17922	20340	14954	12993	24368	17844	18323	20381	15482	14812	22165	5	5	5	5	5	5	8.4	17030000	17030000	7		APELLLGAK;ETPLPIDPSMFPTWPAK;FELGDGR;FGALLSDQGFDLMNK;SVEEFQCLNR;TLDEILQEK
Q96EK7;F5GY05;A0A0D9SEJ5	Q96EK7;F5GY05;A0A0D9SEJ5	1;1;1	1;1;1	1;1;1	Constitutive coactivator of peroxisome proliferator-activated receptor gamma	FAM120B	sp|Q96EK7|F120B_HUMAN Constitutive coactivator of peroxisome proliferator-activated receptor gamma OS=Homo sapiens OX=9606 GN=FAM120B PE=1 SV=1;tr|F5GY05|F5GY05_HUMAN Constitutive coactivator of peroxisome proliferator-activated receptor gamma OS=Homo sapi	3	1	1	1	1	1	1	1.2	1.2	1.2	103.78	910	910;933;922	0	2.8448	2339.3	3324.7	2932.8	1809.2	2095	3315.5	2178.1	3303.6	2983.3	1917.4	2311	3023.2	1	1	1	1	1	1	1.2	1429300	1429300	1		EVPVYTDSEPR
Q8WVB6;A0A0D9SF58;E7EXA6	Q8WVB6;A0A0D9SF58;E7EXA6	1;1;1	1;1;1	1;1;1	Chromosome transmission fidelity protein 18 homolog	CHTF18	sp|Q8WVB6|CTF18_HUMAN Chromosome transmission fidelity protein 18 homolog OS=Homo sapiens OX=9606 GN=CHTF18 PE=1 SV=1;tr|A0A0D9SF58|A0A0D9SF58_HUMAN Chromosome transmission fidelity factor 18 OS=Homo sapiens OX=9606 GN=CHTF18 PE=1 SV=1;tr|E7EXA6|E7EXA6_HUM	3	1	1	1	1	1	1	1.9	1.9	1.9	107.38	975	975;1184;975	0	4.5871	867.14	779.9	1032.6	809.25	534.18	1310.2	807.39	801.7	1026.6	828.87	642.42	1186.7	1	1	1	1	1	1	1.9	3599300	3599300	1		STAVPSAGDTAPEQDSVER
Q8N6H7;A0A0D9SF70;G5E9L0;E9PN48;H0YDN9;E9PMU9;E9PQP3;E9PIY6	Q8N6H7;A0A0D9SF70;G5E9L0;E9PN48;H0YDN9;E9PMU9;E9PQP3	4;4;4;4;3;2;2;1	4;4;4;4;3;2;2;1	4;4;4;4;3;2;2;1	ADP-ribosylation factor GTPase-activating protein 2	ARFGAP2	sp|Q8N6H7|ARFG2_HUMAN ADP-ribosylation factor GTPase-activating protein 2 OS=Homo sapiens OX=9606 GN=ARFGAP2 PE=1 SV=1;tr|A0A0D9SF70|A0A0D9SF70_HUMAN ADP-ribosylation factor GTPase-activating protein 2 OS=Homo sapiens OX=9606 GN=ARFGAP2 PE=1 SV=1;tr|G5E9L0	8	4	4	4	4	4	4	8.6	8.6	8.6	56.72	521	521;385;493;535;237;156;274;327	0	8.4313	12499	12363	13683	10419	8777.4	15646	11638	12586	13737	10743	9959.2	14255	5	5	5	5	5	5	8.6	35109000	35109000	5		EQQAADAK;EVDAEYEAR;SQLDLFDDVGTFASGPPK;SSGLESSEAR
Q96T60;A0A0D9SFL2;M0QYH2	Q96T60;A0A0D9SFL2;M0QYH2	1;1;1	1;1;1	1;1;1	Bifunctional polynucleotide phosphatase/kinase;Polynucleotide 3-phosphatase;Polynucleotide 5-hydroxyl-kinase	PNKP	sp|Q96T60|PNKP_HUMAN Bifunctional polynucleotide phosphatase/kinase OS=Homo sapiens OX=9606 GN=PNKP PE=1 SV=1;tr|A0A0D9SFL2|A0A0D9SFL2_HUMAN Polynucleotide kinase 3-phosphatase OS=Homo sapiens OX=9606 GN=PNKP PE=1 SV=1;tr|M0QYH2|M0QYH2_HUMAN Polynucleotid	3	1	1	1	1	1	1	2.5	2.5	2.5	57.076	521	521;485;490	0.0037008	1.43	2888	2953.1	3407.2	2446.5	2401.8	3648.8	2689.1	3001.4	3409.9	2543.4	2656.3	3335.7	1	1	1	1	1	1	2.5	1417900	1417900	1		VAIDNTNPDAASR
P54098;A0A0D9SFM1;A0A590UJP1;A0A1B0GTQ6;A0A1B0GVT8;H0YD36	P54098;A0A0D9SFM1;A0A590UJP1;A0A1B0GTQ6;A0A1B0GVT8;H0YD36	1;1;1;1;1;1	1;1;1;1;1;1	1;1;1;1;1;1	DNA polymerase subunit gamma-1	POLG	sp|P54098|DPOG1_HUMAN DNA polymerase subunit gamma-1 OS=Homo sapiens OX=9606 GN=POLG PE=1 SV=1;tr|A0A0D9SFM1|A0A0D9SFM1_HUMAN DNA polymerase gamma, catalytic subunit OS=Homo sapiens OX=9606 GN=POLG PE=1 SV=1;tr|A0A590UJP1|A0A590UJP1_HUMAN DNA polymerase ga	6	1	1	1	1	1	1	1.3	1.3	1.3	139.56	1239	1239;257;311;482;995;1035	0.0083565	0.99967	857.94	918.37	1130.8	649.94	793.31	1143.3	798.82	931.61	1125.2	693.91	864.71	1045	1	1	1	1	1	1	1.3	896500	896500	1		YGPEGEAVPVAIPEER
Q9ULP9;A0A0D9SFR5;H3BQ06;H3BV07;A0A2R8Y518	Q9ULP9;A0A0D9SFR5;H3BQ06;H3BV07;A0A2R8Y518	1;1;1;1;1	1;1;1;1;1	1;1;1;1;1	TBC1 domain family member 24	TBC1D24	sp|Q9ULP9|TBC24_HUMAN TBC1 domain family member 24 OS=Homo sapiens OX=9606 GN=TBC1D24 PE=1 SV=2;tr|A0A0D9SFR5|A0A0D9SFR5_HUMAN TBC1 domain family member 24 OS=Homo sapiens OX=9606 GN=TBC1D24 PE=4 SV=1;tr|H3BQ06|H3BQ06_HUMAN Rab-GAP TBC domain-containing pr	5	1	1	1	1	1	1	2.7	2.7	2.7	62.919	559	559;339;376;455;465	0	3.6366	7089.4	4644.6	7239.1	6199.6	3251.5	9607.7	6600.9	4922.3	7150.1	6284.5	4099.7	8685	1	1	1	1	1	1	2.7	4281700	4281700	1		TVTPDASVYSDIVGK
P49459;A0A0D9SG71;A0A0R4J2E5;A0A8Q3SIL6	P49459;A0A0D9SG71;A0A0R4J2E5;A0A8Q3SIL6	1;1;1;1	1;1;1;1	1;1;1;1	Ubiquitin-conjugating enzyme E2 A	UBE2A	sp|P49459|UBE2A_HUMAN Ubiquitin-conjugating enzyme E2 A OS=Homo sapiens OX=9606 GN=UBE2A PE=1 SV=2;tr|A0A0D9SG71|A0A0D9SG71_HUMAN Ubiquitin conjugating enzyme E2 A OS=Homo sapiens OX=9606 GN=UBE2A PE=1 SV=1;tr|A0A0R4J2E5|A0A0R4J2E5_HUMAN Ubiquitin conjugat	4	1	1	1	1	1	1	6.6	6.6	6.6	17.315	152	152;119;149;224	0	2.6387	4492	3239.2	4034.1	3854	2232.7	5588.3	4182.5	3387.6	4034.1	3885.4	2717.2	5065.2	1	1	1	1	1	1	6.6	7889900	7889900	1		VSAIVEQSWR
P61764;A0A1B0GW76;A0A994J7L2;A0A1B0GWF2;A0A1B0GVQ5;A0A2R8Y5D4;A0A0D9SG72;A0A1B0GTP9;A0A0D9SEP9;A0A0D9SFQ7;A0A0D9SFW6	P61764;A0A1B0GW76;A0A994J7L2;A0A1B0GWF2;A0A1B0GVQ5;A0A2R8Y5D4;A0A0D9SG72;A0A1B0GTP9;A0A0D9SEP9;A0A0D9SFQ7;A0A0D9SFW6	2;2;2;2;2;2;2;2;1;1;1	2;2;2;2;2;2;2;2;1;1;1	2;2;2;2;2;2;2;2;1;1;1	Syntaxin-binding protein 1	STXBP1	sp|P61764|STXB1_HUMAN Syntaxin-binding protein 1 OS=Homo sapiens OX=9606 GN=STXBP1 PE=1 SV=1;tr|A0A1B0GW76|A0A1B0GW76_HUMAN Syntaxin-binding protein 1 OS=Homo sapiens OX=9606 GN=STXBP1 PE=1 SV=1;tr|A0A994J7L2|A0A994J7L2_HUMAN Syntaxin-binding protein 1 OS=	11	2	2	2	2	2	2	5.4	5.4	5.4	67.568	594	594;360;404;574;577;580;580;589;100;147;149	0	3.158	5642.8	5217.9	6809.4	4499.8	4105.8	7637.8	5254	5351.4	6763.1	4704.2	4664.5	6946.2	3	3	3	3	3	3	5.4	5250900	5250900	3		AAHVFFTDSCPDALFNELVK;ADDPTMGEGPDK
Q05086;A0A0D9SG77;A0A6Q8PHE5;A0A1B0GVL3	Q05086;A0A0D9SG77;A0A6Q8PHE5;A0A1B0GVL3	3;3;3;3	3;3;3;3	3;3;3;3	Ubiquitin-protein ligase E3A	UBE3A	sp|Q05086|UBE3A_HUMAN Ubiquitin-protein ligase E3A OS=Homo sapiens OX=9606 GN=UBE3A PE=1 SV=4;tr|A0A0D9SG77|A0A0D9SG77_HUMAN HECT-type E3 ubiquitin transferase OS=Homo sapiens OX=9606 GN=UBE3A PE=1 SV=1;tr|A0A6Q8PHE5|A0A6Q8PHE5_HUMAN Ubiquitin-protein liga	4	3	3	3	3	3	3	5.4	5.4	5.4	100.69	875	875;765;813;813	0	4.3978	3750.6	2533.4	3590.5	2980.7	1717.3	5061.6	3492.2	2671.9	3560.5	3035.3	2149.7	4572.2	3	3	3	3	3	3	5.4	5585300	5585300	4		AACSAAAMEEDSEASSSR;MMETFQQLITYK;NLHSPEYLEMALPLFCK
P08603;A0A8Q3SID7;A0A8Q3SID8;A0A8Q3SI99;A0A8Q3SIE0;A0A8Q3SIC3;A0A8Q3WKW3;A0A8Q3SIB6;A0A8Q3WKW7;A0A8Q3WLF7;A0A8Q3WLY2;A0A8Q3SI78;A0A8Q3SI73;A0A8Q3WKW6;A0A8Q3WKX0;A0A8Q3SIE8;A0A8Q3WKW2;A0A8Q3WM71;A0A0D9SG88;A0A8Q3WL05;A0A8Q3SI76;A0A8Q3SID3;A0A8Q3SIA1;A0A8Q3SJ41	P08603;A0A8Q3SID7;A0A8Q3SID8;A0A8Q3SI99;A0A8Q3SIE0;A0A8Q3SIC3;A0A8Q3WKW3;A0A8Q3SIB6;A0A8Q3WKW7;A0A8Q3WLF7;A0A8Q3WLY2;A0A8Q3SI78;A0A8Q3SI73;A0A8Q3WKW6;A0A8Q3WKX0;A0A8Q3SIE8;A0A8Q3WKW2;A0A8Q3WM71;A0A0D9SG88;A0A8Q3WL05;A0A8Q3SI76;A0A8Q3SID3;A0A8Q3SIA1;A0A8Q3SJ41	1;1;1;1;1;1;1;1;1;1;1;1;1;1;1;1;1;1;1;1;1;1;1;1	1;1;1;1;1;1;1;1;1;1;1;1;1;1;1;1;1;1;1;1;1;1;1;1	1;1;1;1;1;1;1;1;1;1;1;1;1;1;1;1;1;1;1;1;1;1;1;1	Complement factor H	CFH	sp|P08603|CFAH_HUMAN Complement factor H OS=Homo sapiens OX=9606 GN=CFH PE=1 SV=4;tr|A0A8Q3SID7|A0A8Q3SID7_HUMAN Complement factor H OS=Homo sapiens OX=9606 GN=CFH PE=4 SV=1;tr|A0A8Q3SID8|A0A8Q3SID8_HUMAN Complement factor H OS=Homo sapiens OX=9606 GN=CFH	24	1	1	1	1	1	1	1.5	1.5	1.5	139.09	1231	1231;386;1229;1229;1224;1207;1196;1173;1172;1168;976;928;207;628;578;571;486;453;449;442;424;407;1504;775	0	3.1637	421.48	433.97	441.66	284.8	347.67	641.16	392.44	440.03	444.97	302.15	389.75	582.08	1	1	1	1	1	1	1.5	1041300	1041300	1		ECDTDGWTNDIPICEVVK
Q8IWS0;Q5JRC6;A0A0D9SGE8;A0A8I5QJH7;A0A8I5KVG8;A0A8I5KWC2;REV__J3QSD7;REV__H0YLT2;REV__Q9NYV4	Q8IWS0;Q5JRC6;A0A0D9SGE8;A0A8I5QJH7;A0A8I5KVG8	8;8;8;4;4;2;1;1;1	8;8;8;4;4;2;1;1;1	8;8;8;4;4;2;1;1;1	PHD finger protein 6	PHF6	sp|Q8IWS0|PHF6_HUMAN PHD finger protein 6 OS=Homo sapiens OX=9606 GN=PHF6 PE=1 SV=1;tr|Q5JRC6|Q5JRC6_HUMAN PHD finger protein 6 OS=Homo sapiens OX=9606 GN=PHF6 PE=1 SV=1;tr|A0A0D9SGE8|A0A0D9SGE8_HUMAN PHD finger protein 6 OS=Homo sapiens OX=9606 GN=PHF6 PE	9	8	8	8	8	8	8	26.8	26.8	26.8	41.29	365	365;324;366;151;156;95;1201;1262;1490	0	16.417	20462	24691	25571	17062	16834	27307	19052	24800	25742	17851	18747	24913	9	9	9	9	9	9	26.8	85340000	85340000	10		CGFCHVGEEENEAR;CTLCSQPGATIGCEIK;DKECGQLLISENQK;EKPSQGIYMVYCR;LHIFNAK;SSSVEQK;STSSHGTDEMESSSYR;TYHYHCALHDK
Q9Y676;A0A0G2JIC6	Q9Y676;A0A0G2JIC6	2;2	2;2	2;2	28S ribosomal protein S18b, mitochondrial	MRPS18B	sp|Q9Y676|RT18B_HUMAN Small ribosomal subunit protein mS40 OS=Homo sapiens OX=9606 GN=MRPS18B PE=1 SV=1;tr|A0A0G2JIC6|A0A0G2JIC6_HUMAN 28S ribosomal protein S18b, mitochondrial OS=Homo sapiens OX=9606 GN=MRPS18B PE=1 SV=1	2	2	2	2	2	2	2	15.9	15.9	15.9	29.395	258	258;215	0	15.094	2692.9	3324.9	3482.4	2447.9	2383.2	3685.4	2507.4	3335.8	3504.9	2548.4	2641.7	3367.5	3	3	3	3	3	3	15.9	37567000	37567000	3		APSEEDSLSSVPISPYKDEPWK;LYQGHLQEESGPPPESMPK
P0DMV8;A0A0G2JIW1;P0DMV9;V9GZ37	P0DMV8;A0A0G2JIW1;P0DMV9;V9GZ37	46;46;46;34	46;46;46;34	23;23;23;16	Heat shock 70 kDa protein 1A;Heat shock 70 kDa protein 1B	HSPA1A;HSPA1B	sp|P0DMV8|HS71A_HUMAN Heat shock 70 kDa protein 1A OS=Homo sapiens OX=9606 GN=HSPA1A PE=1 SV=1;tr|A0A0G2JIW1|A0A0G2JIW1_HUMAN Heat shock 70 kDa protein 1B OS=Homo sapiens OX=9606 GN=HSPA1B PE=1 SV=1;sp|P0DMV9|HS71B_HUMAN Heat shock 70 kDa protein 1B OS=Hom	4	46	46	23	46	46	23	81.3	81.3	43.4	70.051	641	641;642;641;476	0	323.31	589810	484050	595090	470490	327720	702470	549180	496860	594050	481620	377370	637960	401	373	398	393	347	406	81.3	19162000000	19162000000	422		AAAIGIDLGTTYSCVGVFQHGK;AFYPEEISSMVLTK;AQIHDLVLVGGSTR;ATAGDTHLGGEDFDNR;CQEVISWLDANTLAEK;CQEVISWLDANTLAEKDEFEHK;CQEVISWLDANTLAEKDEFEHKR;DAGVIAGLNVLR;DISQNKR;DNNLLGR;EIAEAYLGYPVTNAVITVPAYFNDSQR;ELEQVCNPIISGLYQGAGGPGPGGFGAQGPK;FEELCSDLFR;FELSGIPPAPR;FGDPVVQSDMK;GGSGSGPTIEEVD;GVPQIEVTFDIDANGILNVTATDK;HWPFQVINDGDKPK;IINEPTAAAIAYGLDR;ITITNDK;KDISQNK;KDISQNKR;KFGDPVVQSDMK;LDKAQIHDLVLVGGSTR;LIGDAAK;LLQDFF…
P25440;H0Y6K2;A0A140T9E9;A0A0G2JK44;A0A140T9V2;A0A0G2JHL0;A0A140T9F7;A0A0G2JHN8;A0A140T9I1;U3KQA6;E9PKQ9;H0Y799;A0A140T9X8;E9PIQ3	P25440;H0Y6K2;A0A140T9E9;A0A0G2JK44;A0A140T9V2;A0A0G2JHL0;A0A140T9F7;A0A0G2JHN8;A0A140T9I1;U3KQA6	6;6;6;6;5;4;4;3;3;3;1;1;1;1	6;6;6;6;5;4;4;3;3;3;1;1;1;1	5;5;5;5;4;3;3;3;3;2;1;1;1;1	Bromodomain-containing protein 2	BRD2	sp|P25440|BRD2_HUMAN Bromodomain-containing protein 2 OS=Homo sapiens OX=9606 GN=BRD2 PE=1 SV=2;tr|H0Y6K2|H0Y6K2_HUMAN Bromodomain-containing protein 2 (Fragment) OS=Homo sapiens OX=9606 GN=BRD2 PE=1 SV=1;tr|A0A140T9E9|A0A140T9E9_HUMAN Bromodomain-containi	14	6	6	5	6	6	5	12	12	11	88.06	801	801;807;807;836;648;613;619;328;363;552;147;296;296;401	0	20.907	25983	23066	23135	14873	15720	28602	24193	23631	23330	15673	17692	25999	8	8	8	8	8	8	12	51004000	51004000	8		AGADEDDKGPR;DAQEFAADVR;DSNPEEIEIDFETLKPSTLR;KASGSGGGSAALGPSGFGPSGGSGTK;LMFSNCYK;LPGEGNAGLLGLGPEAAAPGK
P04062;A0A0G2JNZ5;A0A0G2JLB3;A0A0G2JNZ0	P04062;A0A0G2JNZ5;A0A0G2JLB3;A0A0G2JNZ0	2;2;2;1	2;2;2;1	2;2;2;1	Glucosylceramidase	GBA	sp|P04062|GBA1_HUMAN Lysosomal acid glucosylceramidase OS=Homo sapiens OX=9606 GN=GBA1 PE=1 SV=3;tr|A0A0G2JNZ5|A0A0G2JNZ5_HUMAN Glucosylceramidase OS=Homo sapiens OX=9606 GN=GBA1 PE=1 SV=1;tr|A0A0G2JLB3|A0A0G2JLB3_HUMAN Glucosylceramidase OS=Homo sapiens O	4	2	2	2	2	2	2	5	5	5	59.716	536	536;449;536;487	0	4.2583	4663.2	3742.6	4720.3	3974.9	2670.2	5527	4341.9	3878.5	4709.3	4047.3	3128.9	5025.8	1	1	1	1	1	1	5	2950400	2950400	2		NFVDSPIIVDITK;SYFSEEGIGYNIIR
O60282;A0A0G2JMZ6;A0A7I2V4K6;A0A7I2V3N5;A0A7I2V492;A0A7I2V581;A0A7I2V3V4;A0A7I2YQQ7;A0A7I2V352	O60282;A0A0G2JMZ6;A0A7I2V4K6;A0A7I2V3N5;A0A7I2V492;A0A7I2V581;A0A7I2V3V4;A0A7I2YQQ7;A0A7I2V352	12;12;12;12;12;10;9;7;7	4;4;4;4;4;3;3;3;3	4;4;4;4;4;3;3;3;3	Kinesin heavy chain isoform 5C	KIF5C	sp|O60282|KIF5C_HUMAN Kinesin heavy chain isoform 5C OS=Homo sapiens OX=9606 GN=KIF5C PE=1 SV=1;tr|A0A0G2JMZ6|A0A0G2JMZ6_HUMAN Kinesin-like protein (Fragment) OS=Homo sapiens OX=9606 GN=KIF5C PE=1 SV=1;tr|A0A7I2V4K6|A0A7I2V4K6_HUMAN Kinesin-like protein OS	9	12	4	4	12	4	4	14.4	4.8	4.8	109.49	957	957;860;896;934;956;933;699;508;509	0	14.689	8044.8	6487.4	8309.4	6697	5036.9	10577	7490.5	6722.1	8278.8	6863.8	5874	9604.4	3	3	3	3	3	3	14.4	9066500	9066500	4		ANEQLTDELAQK;ATEILNLLLK;ELQTLHNLR;EVLQALEELAVNYDQK;HVAVTNMNEHSSR;ILQDSLGGNCR;ISFLENNLEQLTK;LYLVDLAGSEK;QENVETEK;SQEVEDK;SVELDNDDGGGSAAQK;TGAEGAVLDEAK
Q16625;A0A0G2JMZ8	Q16625;A0A0G2JMZ8	1;1	1;1	1;1	Occludin	OCLN	sp|Q16625|OCLN_HUMAN Occludin OS=Homo sapiens OX=9606 GN=OCLN PE=1 SV=1;tr|A0A0G2JMZ8|A0A0G2JMZ8_HUMAN Occludin OS=Homo sapiens OX=9606 GN=OCLN PE=1 SV=1	2	1	1	1	1	1	1	2.1	2.1	2.1	59.143	522	522;522	0	3.6041	5120.6	5551.6	5040.9	3833.6	3591.7	5602.3	4767.8	5602	5127.4	3963.1	3992.2	5119.4	2	2	2	2	2	2	2.1	4093000	4093000	2		EYPPITSDQQR
Q5JPE7;Q15155;P69849;A0A7I2V4T6;A0A7I2V6B0;J3KN36;A0A0G2JN29;A0A7I2V2Z5;A0A7I2V4D7;A0A0G2JP90;A0A7I2V3P4;A0A7I2V686;A0A7I2V2V8;A0A087WTD5;H3BUC9;H3BPS9	Q5JPE7;Q15155;P69849;A0A7I2V4T6;A0A7I2V6B0;J3KN36;A0A0G2JN29;A0A7I2V2Z5;A0A7I2V4D7;A0A0G2JP90;A0A7I2V3P4	10;10;10;10;10;10;10;9;8;8;7;4;3;2;1;1	10;10;10;10;10;10;10;9;8;8;7;4;3;2;1;1	10;10;10;10;10;10;10;9;8;8;7;4;3;2;1;1	Nodal modulator 2;Nodal modulator 1;Nodal modulator 3	NOMO2;NOMO1;NOMO3	sp|Q5JPE7|NOMO2_HUMAN BOS complex subunit NOMO2 OS=Homo sapiens OX=9606 GN=NOMO2 PE=1 SV=1;sp|Q15155|NOMO1_HUMAN BOS complex subunit NOMO1 OS=Homo sapiens OX=9606 GN=NOMO1 PE=1 SV=5;sp|P69849|NOMO3_HUMAN BOS complex subunit NOMO3 OS=Homo sapiens OX=9606 GN	16	10	10	10	10	10	10	9.6	9.6	9.6	139.44	1267	1267;1222;1222;1176;1191;1267;1267;1182;800;1100;1162;343;231;282;144;223	0	30.345	33913	30812	37236	27205	21336	42914	31577	31600	37174	28098	24679	38997	13	13	13	13	13	13	9.6	55364000	55364000	13		AEGNDHIER;DGENYVVLLDSTLPR;EQQLAEIEAR;FLLFSSLVTK;GQPLGPAGVQVSLR;IQSTVTQPGGK;ITVTPSSK;SSIDSEPALVLGPLK;VLPGDYEILATHPTWALK;VQVMVPEAETR
Q7Z3B3;A0A1W2PS83;A0A1W2PQT4;A0A1W2PPV8;A0A1W2PRB5;A0A0J9YVS1;A0A0G2JQF5;A0A3B3IT55;A0A9S7M8F4;A0A0G2JNB1;A0A0G2JQF4;A0A0G2JNT7	Q7Z3B3;A0A1W2PS83;A0A1W2PQT4;A0A1W2PPV8;A0A1W2PRB5;A0A0J9YVS1;A0A0G2JQF5;A0A3B3IT55;A0A9S7M8F4;A0A0G2JNB1;A0A0G2JQF4;A0A0G2JNT7	1;1;1;1;1;1;1;1;1;1;1;1	1;1;1;1;1;1;1;1;1;1;1;1	1;1;1;1;1;1;1;1;1;1;1;1	KAT8 regulatory NSL complex subunit 1	KANSL1	sp|Q7Z3B3|KANL1_HUMAN KAT8 regulatory NSL complex subunit 1 OS=Homo sapiens OX=9606 GN=KANSL1 PE=1 SV=3;tr|A0A1W2PS83|A0A1W2PS83_HUMAN KAT8 regulatory NSL complex subunit 1 (Fragment) OS=Homo sapiens OX=9606 GN=KANSL1 PE=1 SV=1;tr|A0A1W2PQT4|A0A1W2PQT4_HUM	12	1	1	1	1	1	1	2.2	2.2	2.2	120.96	1105	1105;225;523;897;1041;1041;1041;1061;1104;1104;1105;1105	0.00055664	2.0187	176.13	117.26	102.2	124.33	85.044	188.98	163.99	122.95	104.96	124.29	100.54	171.51	1	1	1	1	1	1	2.2	311970	311970	1		GSPDEENEEIEDLSDAAFAALHAK
Q14160;A0A0G2JNZ2;A0A0G2JPP5;A0A669KB89;A0A0G2JMS7;H0YCG0	Q14160;A0A0G2JNZ2;A0A0G2JPP5;A0A669KB89;A0A0G2JMS7;H0YCG0	4;4;4;4;3;2	4;4;4;4;3;2	4;4;4;4;3;2	Protein scribble homolog	SCRIB	sp|Q14160|SCRIB_HUMAN Protein scribble homolog OS=Homo sapiens OX=9606 GN=SCRIB PE=1 SV=5;tr|A0A0G2JNZ2|A0A0G2JNZ2_HUMAN Protein scribble homolog OS=Homo sapiens OX=9606 GN=SCRIB PE=1 SV=1;tr|A0A0G2JPP5|A0A0G2JPP5_HUMAN Protein scribble homolog OS=Homo sap	6	4	4	4	4	4	4	3.8	3.8	3.8	174.91	1630	1630;1630;1655;1658;1549;650	0	16.81	6100.6	3857.2	5802.7	5003.6	2722.8	7944.1	5680.3	4099.6	5740.9	5074.3	3415.9	7180.8	5	5	5	5	5	5	3.8	6773000	6773000	6		DPTDEGIFISK;LLEVNQQSLLGLTHGEAVQLLR;LPPEVANFMQLVELDVSR;SLPASLSFLVK
P17693;Q8MH48;Q5RJ85;A0A0G2JPQ3	P17693;Q8MH48;Q5RJ85;A0A0G2JPQ3	2;2;2;2	1;1;1;1	1;1;1;1	HLA class I histocompatibility antigen, alpha chain G	HLA-G	sp|P17693|HLAG_HUMAN HLA class I histocompatibility antigen, alpha chain G OS=Homo sapiens OX=9606 GN=HLA-G PE=1 SV=1;tr|Q8MH48|Q8MH48_HUMAN HLA class I histocompatibility antigen, alpha chain G OS=Homo sapiens OX=9606 GN=HLA-G PE=1 SV=1;tr|Q5RJ85|Q5RJ85_H	4	2	1	1	2	1	1	6.8	3	3	38.224	338	338;338;343;343	0	2.4619	2661.6	2296.2	2785.7	1978.3	1484.3	3302.7	2478.2	2364.3	2779.6	2046.6	1745.5	2995	1	1	1	1	1	1	6.8	13338000	13338000	1		DYLALNEDLR;WAAVVVPSGEEQR
Q12979;I3NI05;B7Z683;A0A0G2JQ41;A0A1C7CYZ0;I3L4Y1	Q12979;I3NI05;B7Z683;A0A0G2JQ41;A0A1C7CYZ0;I3L4Y1	1;1;1;1;1;1	1;1;1;1;1;1	1;1;1;1;1;1	Active breakpoint cluster region-related protein	ABR	sp|Q12979|ABR_HUMAN Active breakpoint cluster region-related protein OS=Homo sapiens OX=9606 GN=ABR PE=1 SV=2;tr|I3NI05|I3NI05_HUMAN ABR activator of RhoGEF and GTPase (Fragment) OS=Homo sapiens OX=9606 GN=ABR PE=1 SV=1;tr|B7Z683|B7Z683_HUMAN Active breakp	6	1	1	1	1	1	1	1.2	1.2	1.2	97.597	859	859;191;641;777;871;1118	0.00055804	2.0443	2982.7	2336.9	3016.3	2222.4	1714.3	3554.9	2777.2	2427.6	3000.8	2293.4	1992.9	3228.5	1	1	1	1	1	1	1.2	2229400	2229400	1		ELPEPLLTDR
P48449;A0A0G2JQD0	P48449;A0A0G2JQD0	2;2	2;2	2;2	Lanosterol synthase	LSS	sp|P48449|LSS_HUMAN Lanosterol synthase OS=Homo sapiens OX=9606 GN=LSS PE=1 SV=1;tr|A0A0G2JQD0|A0A0G2JQD0_HUMAN Lanosterol synthase (Fragment) OS=Homo sapiens OX=9606 GN=LSS PE=1 SV=1	2	2	2	2	2	2	2	3.7	3.7	3.7	83.308	732	732;549	0	4.444	6823.7	5616.5	6604.4	4911.1	4039.6	8534.5	6353.6	5801.8	6604.9	5077.2	4692.1	7743.3	2	2	2	2	2	2	3.7	3763600	3763600	2		DGTACAEVSR;QMADGGWGEDFESCEER
Q12824;C9JTA6;A0A0G2JRV3;G5E975;A0A0U1RQQ2;A0A0U1RRB8;B5MCL5;A0A2R8YEE8;A0A0G2JSE9;A0A2R8Y5N5	Q12824;C9JTA6;A0A0G2JRV3;G5E975;A0A0U1RQQ2;A0A0U1RRB8;B5MCL5;A0A2R8YEE8;A0A0G2JSE9;A0A2R8Y5N5	3;3;3;3;2;2;2;2;2;2	3;3;3;3;2;2;2;2;2;2	3;3;3;3;2;2;2;2;2;2	SWI/SNF-related matrix-associated actin-dependent regulator of chromatin subfamily B member 1	SMARCB1	sp|Q12824|SNF5_HUMAN SWI/SNF-related matrix-associated actin-dependent regulator of chromatin subfamily B member 1 OS=Homo sapiens OX=9606 GN=SMARCB1 PE=1 SV=2;tr|C9JTA6|C9JTA6_HUMAN SWI/SNF related, matrix associated, actin dependent regulator of chromati	10	3	3	3	3	3	3	6.8	6.8	6.8	44.141	385	385;248;339;394;81;90;147;216;227;271	0	10.722	8535.5	10079	10343	6912.8	7129.2	10385	7947.4	10134	10418	7236.3	7832.8	9502.4	7	7	7	7	7	7	6.8	6708000	6708000	7		ASEVEEILDGNDEK;ASEVEEILDGNDEKYK;DAFTWNMNEK
O94973;A0A0G2JS82;A0A8I5KY83;A0A0G2JRF9;A0A0G2JQA4;A0A0G2JQM1;A0A8I5KPP9;O95782;E9PNC4;A0A0G2JRS3;E9PQP4	O94973;A0A0G2JS82;A0A8I5KY83;A0A0G2JRF9;A0A0G2JQA4;A0A0G2JQM1;A0A8I5KPP9	4;4;2;2;2;2;2;1;1;1;1	4;4;2;2;2;2;2;1;1;1;1	3;3;2;1;1;1;1;1;0;0;0	AP-2 complex subunit alpha-2	AP2A2	sp|O94973|AP2A2_HUMAN AP-2 complex subunit alpha-2 OS=Homo sapiens OX=9606 GN=AP2A2 PE=1 SV=2;tr|A0A0G2JS82|A0A0G2JS82_HUMAN AP-2 complex subunit alpha-2 (Fragment) OS=Homo sapiens OX=9606 GN=AP2A2 PE=1 SV=1;tr|A0A8I5KY83|A0A8I5KY83_HUMAN Adaptor related p	11	4	4	3	4	4	3	7.5	7.5	4.7	103.96	939	939;917;149;356;356;634;655;977;125;140;195	0	6.1664	1802.8	1237.6	1705.2	1377.7	967.37	2279.1	1678.6	1302.5	1692.6	1410.4	1151.8	2065.2	4	4	4	4	4	4	7.5	2586100	2586100	4		IIGFGSALLEEVDPNPANFVGAGIIHTK;LCELLSAQF;VQHSNAK;VVHLLNDQHLGVVTAATSLITTLAQK
Q8IZ21;A0A0J9YVR0	Q8IZ21;A0A0J9YVR0	1;1	1;1	1;1	Phosphatase and actin regulator 4	PHACTR4	sp|Q8IZ21|PHAR4_HUMAN Phosphatase and actin regulator 4 OS=Homo sapiens OX=9606 GN=PHACTR4 PE=1 SV=1;tr|A0A0J9YVR0|A0A0J9YVR0_HUMAN Phosphatase and actin regulator 4 (Fragment) OS=Homo sapiens OX=9606 GN=PHACTR4 PE=1 SV=1	2	1	1	1	1	1	1	1.4	1.4	1.4	78.21	702	702;221	0	2.4079	2693.6	2616.3	3089.2	2702.2	2008.7	3730.3	2508	2669.3	3094.7	2750.7	2306.5	3398.7	1	1	1	1	1	1	1.4	2587800	2587800	1		DATSSGGTAR
O75190;C9J2C4;A0A0J9YX62;Q8NHS0;C9JDX6;F8WCZ4;C9J2P2;E9PH18	O75190;C9J2C4;A0A0J9YX62;Q8NHS0;C9JDX6;F8WCZ4;C9J2P2;E9PH18	2;2;2;1;1;1;1;1	2;2;2;1;1;1;1;1	2;2;2;1;1;1;1;1	DnaJ homolog subfamily B member 6;DnaJ homolog subfamily B member 8	DNAJB6;DNAJB8	sp|O75190|DNJB6_HUMAN DnaJ homolog subfamily B member 6 OS=Homo sapiens OX=9606 GN=DNAJB6 PE=1 SV=2;tr|C9J2C4|C9J2C4_HUMAN DnaJ heat shock protein family (Hsp40) member B6 (Fragment) OS=Homo sapiens OX=9606 GN=DNAJB6 PE=1 SV=1;tr|A0A0J9YX62|A0A0J9YX62_HUMA	8	2	2	2	2	2	2	4.6	4.6	4.6	36.087	326	326;228;334;232;125;129;145;211	1	-2	3682.2	5368.7	4064.9	3267.3	3574	4398.8	3428.5	5318.6	4197.2	3378.4	3854.6	4046	1	1	1	1	1	1	4.6	4998300	4998300	1		IVENGQER;NPDDVFR	+
O95319;V9GY47;A0A0J9YXK1;V9GYD9;Q5VZZ6;A0A0J9YX66;A0A1B0GU44;E9PC62;A0A1B0GUN8;A0A0J9YXJ0	O95319;V9GY47;A0A0J9YXK1;V9GYD9;Q5VZZ6;A0A0J9YX66;A0A1B0GU44;E9PC62;A0A1B0GUN8;A0A0J9YXJ0	2;2;2;2;2;2;2;2;2;2	1;1;1;1;1;1;1;1;1;1	1;1;1;1;1;1;1;1;1;1	CUGBP Elav-like family member 2	CELF2	sp|O95319|CELF2_HUMAN CUGBP Elav-like family member 2 OS=Homo sapiens OX=9606 GN=CELF2 PE=1 SV=1;tr|V9GY47|V9GY47_HUMAN CUGBP Elav-like family member 2 OS=Homo sapiens OX=9606 GN=CELF2 PE=1 SV=1;tr|A0A0J9YXK1|A0A0J9YXK1_HUMAN CUGBP Elav-like family member	10	2	1	1	2	1	1	4.9	3.3	3.3	54.284	508	508;70;94;440;502;514;520;521;526;533	0.0061713	1.162	0	0	0	0	0	0	0	0	0	0	0	0	0	0	0	0	0	0	4.9	0	0	0		MNGALDHSDQPDPDAIK;SQNPPQSK
O60613;A0A0J9YX89;A0A3B3IT39;A8MZD0	O60613;A0A0J9YX89;A0A3B3IT39;A8MZD0	2;2;1;1	2;2;1;1	2;2;1;1	15 kDa selenoprotein	SEP15	sp|O60613|SEP15_HUMAN Selenoprotein F OS=Homo sapiens OX=9606 GN=SELENOF PE=1 SV=4;tr|A0A0J9YX89|A0A0J9YX89_HUMAN Selenoprotein F (Fragment) OS=Homo sapiens OX=9606 GN=SELENOF PE=1 SV=1;tr|A0A3B3IT39|A0A3B3IT39_HUMAN Selenoprotein F OS=Homo sapiens OX=9606	4	2	2	2	2	2	2	17	17	17	18.092	165	165;88;126;144	0	7.6635	3587.7	3151.4	4334.4	3968.5	2409.1	5386.7	3340.5	3247.6	4309.8	4011.4	2872.9	4893.4	2	2	2	2	2	2	17	4753300	4753300	2		GCCQEEAQFETK;LLDDNGNIAEELSILK
Q562E7;A0A0J9YXM6	Q562E7;A0A0J9YXM6	1;1	1;1	1;1	WD repeat-containing protein 81	WDR81	sp|Q562E7|WDR81_HUMAN WD repeat-containing protein 81 OS=Homo sapiens OX=9606 GN=WDR81 PE=1 SV=2;tr|A0A0J9YXM6|A0A0J9YXM6_HUMAN WD repeat-containing protein 81 OS=Homo sapiens OX=9606 GN=WDR81 PE=1 SV=1	2	1	1	1	1	1	1	1.3	1.3	1.3	211.69	1941	1941;1940	0	4.8715	309.4	434.35	382.64	301.51	414.93	522.26	288.08	431.84	390.23	315.63	444.52	479.05	1	1	1	1	1	1	1.3	1801600	1801600	1		DEAGIVSQEEQGGQPGQPTGQEELR
Q9P2K1;A0A0J9YXT3;H0Y941;A0A140T8Y7	Q9P2K1;A0A0J9YXT3;H0Y941;A0A140T8Y7	1;1;1;1	1;1;1;1	1;1;1;1	Coiled-coil and C2 domain-containing protein 2A	CC2D2A	sp|Q9P2K1|C2D2A_HUMAN Coiled-coil and C2 domain-containing protein 2A OS=Homo sapiens OX=9606 GN=CC2D2A PE=1 SV=3;tr|A0A0J9YXT3|A0A0J9YXT3_HUMAN Coiled-coil and C2 domain containing 2A (Fragment) OS=Homo sapiens OX=9606 GN=CC2D2A PE=1 SV=2;tr|H0Y941|H0Y941	4	1	1	1	1	1	1	0.9	0.9	0.9	186.18	1620	1620;322;1571;1632	0.0024272	1.6538	0	0	0	0	0	0	0	0	0	0	0	0	0	0	0	0	0	0	0.9	0	0	0		YCTSTLRHFLPLLEK
Q9NXR1;Q9GZM8;A0A0J9YYF5;I3L2S8;J3KRK9;A0A6Q8PHH1;J3QL85;A6NIZ0;A0A6Q8PG46;I3L3G9;A0A6Q8PGV6;A0A6Q8PEY3;I3L522	Q9NXR1;Q9GZM8;A0A0J9YYF5;I3L2S8;J3KRK9;A0A6Q8PHH1;J3QL85;A6NIZ0;A0A6Q8PG46;I3L3G9;A0A6Q8PGV6;A0A6Q8PEY3;I3L522	1;1;1;1;1;1;1;1;1;1;1;1;1	1;1;1;1;1;1;1;1;1;1;1;1;1	1;1;1;1;1;1;1;1;1;1;1;1;1	Nuclear distribution protein nudE homolog 1;Nuclear distribution protein nudE-like 1	NDE1;NDEL1	sp|Q9NXR1|NDE1_HUMAN Nuclear distribution protein nudE homolog 1 OS=Homo sapiens OX=9606 GN=NDE1 PE=1 SV=3;sp|Q9GZM8|NDEL1_HUMAN Nuclear distribution protein nudE-like 1 OS=Homo sapiens OX=9606 GN=NDEL1 PE=1 SV=1;tr|A0A0J9YYF5|A0A0J9YYF5_HUMAN Nuclear dist	13	1	1	1	1	1	1	3.3	3.3	3.3	37.72	335	335;345;126;127;145;153;158;269;282;284;317;345;384	0	2.8938	1746.4	1739.4	2023.3	1454.6	1216.1	2007.8	1626	1771.2	2024	1504.4	1368	1833.5	1	1	1	1	1	1	3.3	2016100	2016100	1		ELEQANDDLER
A0A0M3HER2;Q7Z7K6	A0A0M3HER2;Q7Z7K6	4;3	4;3	4;3	Centromere protein V	CENPV	tr|A0A0M3HER2|A0A0M3HER2_HUMAN Centromere protein V OS=Homo sapiens OX=9606 GN=CENPV PE=1 SV=1;sp|Q7Z7K6|CENPV_HUMAN Centromere protein V OS=Homo sapiens OX=9606 GN=CENPV PE=1 SV=1	2	4	4	4	4	4	4	31.4	31.4	31.4	18.807	175	175;275	0	28.416	12832	9512.2	13928	11505	6908.1	16965	11947	9952.1	13789	11710	8361.4	15378	5	5	5	5	5	5	31.4	21724000	21724000	6		LLLDTFEYQGLVK;SASQAGSK;SGASAAPAASAAAALAPSATR;SQAVEKPPSEKPR
P43243;A0A0R4J2E8;D6REM6;D6R991;B3KM87;H0Y8T4;D6RBK5;D6RIA2;D6RE02;D6RBI2;D6R8Z5;A0A1B0GX04;D6REK4;D6RCM3;D6RBS2;D6RAY2;D6RAM9;D6R9F3;D6RB45	P43243;A0A0R4J2E8;D6REM6;D6R991;B3KM87	36;36;34;20;19;13;4;3;3;3;3;2;2;2;2;2;2;2;2	36;36;34;20;19;13;4;3;3;3;3;2;2;2;2;2;2;2;2	1;1;1;0;1;0;0;0;0;0;0;0;0;0;0;0;0;0;0	Matrin-3	MATR3	sp|P43243|MATR3_HUMAN Matrin-3 OS=Homo sapiens OX=9606 GN=MATR3 PE=1 SV=2;tr|A0A0R4J2E8|A0A0R4J2E8_HUMAN Matrin-3 OS=Homo sapiens OX=9606 GN=MATR3 PE=1 SV=1;tr|D6REM6|D6REM6_HUMAN Matrin 3 OS=Homo sapiens OX=9606 GN=MATR3 PE=1 SV=1;tr|D6R991|D6R991_HUMAN M	19	36	36	1	36	36	1	48.8	48.8	2.5	94.622	847	847;847;794;433;509;334;121;172;124;109;107;77;100;99;87;86;81;78;47	0	161.44	173390	160280	193970	134620	112790	215390	161440	164180	193520	139810	129120	195890	76	76	76	76	76	76	48.8	1520199999.9999998	1520199999.9999998	78		ALWFQGR;DGSASAAAK;DLDELSR;DLDELSRYPEDK;DLSAAGIGLLAAATQSLSMPASLGR;DSFDDRGPSLNPVLDYDHGSR;DTSENADGQSDENKDDYTIPDEYR;EWSQHINGASHSR;FDSEYER;GAPPSSNIEDFHGLLPK;GDADQASNILASFGLSAR;GNLGAGNGNLQGPR;GPGPLQER;GPLPLSSQHR;GPSLNPVLDYDHGSR;GYPHLCSICDLPVHSNK;IGPYQPNVPVGIDYVIPK;ITPENLPQILLQLK;KDGSASAAAK;KPEGKPDQK;KVDKIEELDQENEAALENGIK;LAEPYGK;LCSLFYTNEEVAK;MDYEDDRLR;SFQQSSLSR;SGEDGEKDTK;SKTDGSQK;SQAFIEMETR;SQESGYYDR…
Q9NY35;D6RD48;D6RAZ7;D6RIU2;D6RDP6;H0Y8T9;D6RHU6;D6RDY1;D6RA76;D6RC11;D6R9S8;D6RCE6;D6RFX6;D6RDI6;D6RCR8;A0A0R4J2F2	Q9NY35;D6RD48;D6RAZ7;D6RIU2;D6RDP6;H0Y8T9;D6RHU6;D6RDY1;D6RA76;D6RC11;D6R9S8;D6RCE6;D6RFX6;D6RDI6;D6RCR8;A0A0R4J2F2	1;1;1;1;1;1;1;1;1;1;1;1;1;1;1;1	1;1;1;1;1;1;1;1;1;1;1;1;1;1;1;1	1;1;1;1;1;1;1;1;1;1;1;1;1;1;1;1	Claudin domain-containing protein 1	CLDND1	sp|Q9NY35|CLDN1_HUMAN Claudin domain-containing protein 1 OS=Homo sapiens OX=9606 GN=CLDND1 PE=1 SV=1;tr|D6RD48|D6RD48_HUMAN Claudin domain containing 1 (Fragment) OS=Homo sapiens OX=9606 GN=CLDND1 PE=1 SV=1;tr|D6RAZ7|D6RAZ7_HUMAN Claudin domain containing	16	1	1	1	1	1	1	5.5	5.5	5.5	28.603	253	253;89;106;138;145;155;172;177;180;210;213;223;236;239;244;276	0.0029514	1.5887	751.96	675.57	926.96	729.58	542.14	1099.4	700.15	694.96	920.05	748.34	629.68	999.33	1	1	1	1	1	1	5.5	792290	792290	1		SIWDEFISDEADEK
A0A0R4J2F3;P0DPB6	A0A0R4J2F3;P0DPB6	2;2	2;2	2;2			tr|A0A0R4J2F3|A0A0R4J2F3_HUMAN DNA-directed RNA polymerases I and III subunit RPAC2 OS=Homo sapiens OX=9606 GN=POLR1D PE=1 SV=1;sp|P0DPB6|RPAC2_HUMAN DNA-directed RNA polymerases I and III subunit RPAC2 OS=Homo sapiens OX=9606 GN=POLR1D PE=1 SV=1	2	2	2	2	2	2	2	27.6	27.6	27.6	13.262	116	116;133	0	8.9801	6273	4089.6	5655.7	5869.5	2643.8	8116.6	5840.8	4326.2	5632.3	5864.8	3398.2	7341.5	3	3	3	3	3	3	27.6	9406000	9406000	3		GLNELMNVCQHVLDKFEASIK;GTLPAVEPFQR
A0A0S2Z377;E5RK69;E5RFF0;E5RJF5;E5RI05;E5RK63;E5RIU8;E5RJR0;H0YC77	A0A0S2Z377;E5RK69	28;19;7;6;6;6;5;5;3	28;19;7;6;6;6;5;5;3	2;2;0;0;0;0;0;0;0	Annexin	ANXA6	tr|A0A0S2Z377|A0A0S2Z377_HUMAN Annexin (Fragment) OS=Homo sapiens OX=9606 GN=ANXA6 PE=1 SV=1;tr|E5RK69|E5RK69_HUMAN Annexin OS=Homo sapiens OX=9606 GN=ANXA6 PE=1 SV=1	9	28	28	2	27	27	2	49.8	49.8	3	75.276	667	667;460;156;129;129;150;95;110;91	0	76.162	123230	105830	137450	95735	79479	157570	114740	109130	136630	99404	91459	143170	57	57	57	57	56	58	48.6	371080000	371080000	59		ALIEILATR;ALLALCGGED;AMEGAGTDEK;DAFVAIVQSVK;DAISGIGTDEK;DLEADIIGDTSGHFQK;DLIADLK;EAILDIITSR;EDAQEIADTPSGDK;EDAQEIADTPSGDKTSLETR;EEDDVVSEDLVQQDVQDLYEAGELK;FMTILCTR;GAGTDEK;GELSGDFEK;GFGSDKEAILDIITSR;GLGTDEDTIIDIITHR;GSIHDFPGFDPNQDAEALYTAMK;LMLAVVK;LSGGDDDAAGQFFPEAAQVAYQMWELSAVAR;LVFDEYLK;NKPLFFADK;SEIDLLNIR;SEISGDLAR;SELDMLDIR;SLEDALSSDTSGHFR;SLHQAIEGDTSGDFLK;TNEQMHQLVAAYK
P00813;A0A8Q3WLJ0;A0A8Q3WKY2;A0A8Q3SIG8;A0A8Q3WM84;A0A8Q3SI46;A0A8Q3SIC0;A0A8Q3WKZ4;A0A8Q3SIC7;A0A8Q3SIA9;A0A8Q3SIH0;A0A8Q3WKZ9;A0A8Q3WKW4;A0A8Q3WL01;A0A8Q3SJ63;A0A8Q3WM09;F5GWI4;A0A8Q3WKZ5;A0A8Q3WKZ6;A0A8Q3SJ50;A0A8Q3SI64;A0A0S2Z3B9;A0A0S2Z3T6;A0A8Q3WKZ1	P00813;A0A8Q3WLJ0;A0A8Q3WKY2;A0A8Q3SIG8;A0A8Q3WM84;A0A8Q3SI46;A0A8Q3SIC0;A0A8Q3WKZ4;A0A8Q3SIC7;A0A8Q3SIA9;A0A8Q3SIH0;A0A8Q3WKZ9;A0A8Q3WKW4;A0A8Q3WL01;A0A8Q3SJ63;A0A8Q3WM09;F5GWI4;A0A8Q3WKZ5;A0A8Q3WKZ6;A0A8Q3SJ50;A0A8Q3SI64;A0A0S2Z3B9;A0A0S2Z3T6;A0A8Q3WKZ1	1;1;1;1;1;1;1;1;1;1;1;1;1;1;1;1;1;1;1;1;1;1;1;1	1;1;1;1;1;1;1;1;1;1;1;1;1;1;1;1;1;1;1;1;1;1;1;1	1;1;1;1;1;1;1;1;1;1;1;1;1;1;1;1;1;1;1;1;1;1;1;1	Adenosine deaminase	ADA	sp|P00813|ADA_HUMAN Adenosine deaminase OS=Homo sapiens OX=9606 GN=ADA PE=1 SV=3;tr|A0A8Q3WLJ0|A0A8Q3WLJ0_HUMAN Adenosine deaminase OS=Homo sapiens OX=9606 GN=ADA PE=1 SV=1;tr|A0A8Q3WKY2|A0A8Q3WKY2_HUMAN Adenosine deaminase OS=Homo sapiens OX=9606 GN=ADA P	24	1	1	1	1	1	1	2.2	2.2	2.2	40.764	363	363;137;417;400;399;389;388;388;387;386;386;384;125;362;362;361;339;338;312;235;233;209;188;441	0.001912	1.8	2253	1477.1	2885.6	2103.6	1029.4	3456.1	2097.8	1573.5	2819.6	2154.7	1336.9	3118.4	1	1	1	1	1	1	2.2	1220300	1220300	1		ELLDLLYK
Q8IYB3;A9Z1X7;M0R088;A0A994J4Y3;A0A994J7H1;A0A994J7V4;A0A0S2Z4Z6	Q8IYB3;A9Z1X7;M0R088;A0A994J4Y3;A0A994J7H1;A0A994J7V4;A0A0S2Z4Z6	2;2;2;2;2;2;2	2;2;2;2;2;2;2	2;2;2;2;2;2;2	Serine/arginine repetitive matrix protein 1	SRRM1	sp|Q8IYB3|SRRM1_HUMAN Serine/arginine repetitive matrix protein 1 OS=Homo sapiens OX=9606 GN=SRRM1 PE=1 SV=2;tr|A9Z1X7|A9Z1X7_HUMAN Serine and arginine repetitive matrix 1 OS=Homo sapiens OX=9606 GN=SRRM1 PE=1 SV=1;tr|M0R088|M0R088_HUMAN Serine and arginin	7	2	2	2	2	2	2	2.3	2.3	2.3	102.33	904	904;913;681;903;915;917;918	0	4.5709	9823.2	13060	13241	7280	9587.4	12007	9146.3	13045	13325	7819.6	10282	11019	4	4	4	4	4	4	2.3	48020000	48020000	4		MAAADSVQQR;VPKPEPIPEPK
Q9NWW5;A0A1B0GW73;H3BRN7;H3BNF1;A0A1B0GTV3;H3BTY4;A0A0S2Z5D0;H3BUV4;A0A1B0GUD2;H3BUT1;A0A1B0GTU6	Q9NWW5;A0A1B0GW73;H3BRN7;H3BNF1;A0A1B0GTV3;H3BTY4;A0A0S2Z5D0;H3BUV4;A0A1B0GUD2;H3BUT1;A0A1B0GTU6	1;1;1;1;1;1;1;1;1;1;1	1;1;1;1;1;1;1;1;1;1;1	1;1;1;1;1;1;1;1;1;1;1	Ceroid-lipofuscinosis neuronal protein 6	CLN6	sp|Q9NWW5|CLN6_HUMAN Ceroid-lipofuscinosis neuronal protein 6 OS=Homo sapiens OX=9606 GN=CLN6 PE=1 SV=1;tr|A0A1B0GW73|A0A1B0GW73_HUMAN Uncharacterized protein OS=Homo sapiens OX=9606 PE=4 SV=1;tr|H3BRN7|H3BRN7_HUMAN Uncharacterized protein OS=Homo sapiens	11	1	1	1	1	1	1	6.8	6.8	6.8	35.919	311	311;77;92;105;108;158;171;213;215;248;251	0	8.7466	1516	1188.5	1595.2	1704.6	763.18	2382.2	1411.5	1235.4	1591.7	1700.7	984.5	2154.1	1	1	1	1	1	1	6.8	5937900	5937900	1		QHLGATGGPGAQLGASFLQAR
Q15004;A0A0U1RQC1;H0YMA4;A0A0U1RQM0	Q15004;A0A0U1RQC1;H0YMA4;A0A0U1RQM0	1;1;1;1	1;1;1;1	1;1;1;1	PCNA-associated factor	KIAA0101	sp|Q15004|PAF15_HUMAN PCNA-associated factor OS=Homo sapiens OX=9606 GN=PCLAF PE=1 SV=1;tr|A0A0U1RQC1|A0A0U1RQC1_HUMAN PCNA-associated factor OS=Homo sapiens OX=9606 PE=1 SV=1;tr|H0YMA4|H0YMA4_HUMAN PCNA-associated factor OS=Homo sapiens OX=9606 GN=PCLAF P	4	1	1	1	1	1	1	15.3	15.3	15.3	11.986	111	111;48;115;116	0.0037116	1.4521	1671.4	1714.7	1607.1	1336.8	709.06	2002.9	1556.2	1737.2	1632.6	1357.3	886.15	1812.1	1	1	1	1	1	1	15.3	1622800	1622800	1		VLGSSTSATNSTSVSSR
Q9NQ88;A0A0U1RQD1;A0A6Q8PFP0	Q9NQ88;A0A0U1RQD1;A0A6Q8PFP0	2;2;2	2;2;2	2;2;2	Fructose-2,6-bisphosphatase TIGAR	TIGAR	sp|Q9NQ88|TIGAR_HUMAN Fructose-2,6-bisphosphatase TIGAR OS=Homo sapiens OX=9606 GN=TIGAR PE=1 SV=1;tr|A0A0U1RQD1|A0A0U1RQD1_HUMAN Chromosome 12 open reading frame 5, isoform CRA_b OS=Homo sapiens OX=9606 GN=TIGAR PE=1 SV=1;tr|A0A6Q8PFP0|A0A6Q8PFP0_HUMAN Un	3	2	2	2	2	2	2	13	13	13	30.062	270	270;211;446	0	6.2415	4418.8	2693.3	4229.7	3556.2	2050.6	5346	4114.4	2876	4175.4	3613.6	2512.9	4841.3	2	2	2	2	2	2	13	4015700	4015700	2		EQFSQGSPSNCLETSLAEIFPLGK;SLFDYFLTDLK
Q9UPU5;A0A0U1RQI9	Q9UPU5;A0A0U1RQI9	1;1	1;1	1;1	Ubiquitin carboxyl-terminal hydrolase 24	USP24	sp|Q9UPU5|UBP24_HUMAN Ubiquitin carboxyl-terminal hydrolase 24 OS=Homo sapiens OX=9606 GN=USP24 PE=1 SV=3;tr|A0A0U1RQI9|A0A0U1RQI9_HUMAN Ubiquitin specific peptidase 24 OS=Homo sapiens OX=9606 GN=USP24 PE=1 SV=2	2	1	1	1	1	1	1	0.5	0.5	0.5	294.36	2620	2620;2618	0.0029435	1.5617	1575.6	1550.2	2032.2	1401.4	1078.8	2206.8	1467.1	1583.1	2018.7	1452.9	1251.9	2004.9	1	1	1	1	1	1	0.5	2620200	2620200	1		GDGGGDGGGGGPSR
Q03001;A0A0U1RQJ2;E7ETB9;E9PHM6;F6QMI7;Q5T0V7;F8W9J4;A0A7P0T890	Q03001;A0A0U1RQJ2;E7ETB9;E9PHM6;F6QMI7;Q5T0V7;F8W9J4;A0A7P0T890	1;1;1;1;1;1;1;1	1;1;1;1;1;1;1;1	1;1;1;1;1;1;1;1	Dystonin	DST	sp|Q03001|DYST_HUMAN Dystonin OS=Homo sapiens OX=9606 GN=DST PE=1 SV=4;tr|A0A0U1RQJ2|A0A0U1RQJ2_HUMAN Dystonin OS=Homo sapiens OX=9606 GN=DST PE=1 SV=2;tr|E7ETB9|E7ETB9_HUMAN Dystonin OS=Homo sapiens OX=9606 GN=DST PE=1 SV=2;tr|E9PHM6|E9PHM6_HUMAN Dystonin	8	1	1	1	1	1	1	0.2	0.2	0.2	860.65	7570	7570;2676;5422;5497;5537;5560;7461;7818	0	3.1877	894.96	934.22	1144.8	693.54	709.09	1168.5	833.3	949.14	1139.9	732.49	789.81	1065.2	1	1	1	1	1	1	0.2	1335400	1335400	1		STSTQGLEHDLDDVNAR
A0A8I5KT99;A0A0U1RQK7;A0A8I5KV92;O43432;A0A0A0MSA7;A0A8I5QJH9;A0A804HJV5;A0A8J9G7U8;A0A7P0TBQ8	A0A8I5KT99;A0A0U1RQK7;A0A8I5KV92;O43432;A0A0A0MSA7;A0A8I5QJH9;A0A804HJV5;A0A8J9G7U8	12;12;12;11;11;11;11;11;2	7;7;7;6;6;6;6;6;2	7;7;7;6;6;6;6;6;2	Eukaryotic translation initiation factor 4 gamma 3	EIF4G3	tr|A0A8I5KT99|A0A8I5KT99_HUMAN Eukaryotic translation initiation factor 4 gamma 3 OS=Homo sapiens OX=9606 GN=EIF4G3 PE=1 SV=1;tr|A0A0U1RQK7|A0A0U1RQK7_HUMAN Eukaryotic translation initiation factor 4 gamma 3 OS=Homo sapiens OX=9606 GN=EIF4G3 PE=1 SV=2;tr|A	9	12	7	7	12	7	7	6.9	4.4	4.4	192.44	1747	1747;1774;1895;1585;1621;1633;1640;1641;59	0	18.121	29227	19757	28052	18266	14560	31515	27214	20836	27740	19057	16997	28584	10	10	10	10	10	10	6.9	30171000	30171000	10		AALSEEELER;AGVLLSEILHLLCK;DSQADDPENIK;FIGELFK;GPVQQPLEDR;GVIDLVFEK;IRDPNQGGK;LLTTIGK;MDQYFNQMEK;NHDEESLECLCR;SIIDEFLHINDFK;VLEEDESIR
Q9UNN8;A0A0U1RRC4;A0A0U1RQQ4	Q9UNN8;A0A0U1RRC4;A0A0U1RQQ4	1;1;1	1;1;1	1;1;1	Endothelial protein C receptor	PROCR	sp|Q9UNN8|EPCR_HUMAN Endothelial protein C receptor OS=Homo sapiens OX=9606 GN=PROCR PE=1 SV=1;tr|A0A0U1RRC4|A0A0U1RRC4_HUMAN Protein C receptor (Fragment) OS=Homo sapiens OX=9606 GN=PROCR PE=1 SV=1;tr|A0A0U1RQQ4|A0A0U1RQQ4_HUMAN Protein C receptor (Fragme	3	1	1	1	1	1	1	5.5	5.5	5.5	26.671	238	238;34;213	0	3.1637	6348.2	2904.6	5903.3	5345.5	1886.9	8163	5910.8	3229.4	5775.7	5371.1	2665.6	7352.9	1	1	1	1	1	1	5.5	2428000	2428000	1		EFLEDTCVQYVQK
Q6P3W7;A0A0U1RQQ9;F8VSC5	Q6P3W7;A0A0U1RQQ9;F8VSC5	2;2;1	2;2;1	2;2;1	SCY1-like protein 2	SCYL2	sp|Q6P3W7|SCYL2_HUMAN SCY1-like protein 2 OS=Homo sapiens OX=9606 GN=SCYL2 PE=1 SV=1;tr|A0A0U1RQQ9|A0A0U1RQQ9_HUMAN SCY1 like pseudokinase 2 OS=Homo sapiens OX=9606 GN=SCYL2 PE=1 SV=1;tr|F8VSC5|F8VSC5_HUMAN SCY1 like pseudokinase 2 (Fragment) OS=Homo sapie	3	2	2	2	2	2	2	1.9	1.9	1.9	103.71	929	929;933;681	0	4.4422	9568.8	8955.8	11110	7650	8834.4	15094	8909.5	9168.9	11069	8044.7	9832	13734	2	2	2	2	2	2	1.9	12415000	12415000	2		EQEQAQK;VTNIGNQQIDK
Q15057;A0A0U1RQT1;H7C3K3	Q15057;A0A0U1RQT1;H7C3K3	1;1;1	1;1;1	1;1;1	Arf-GAP with coiled-coil, ANK repeat and PH domain-containing protein 2	ACAP2	sp|Q15057|ACAP2_HUMAN Arf-GAP with coiled-coil, ANK repeat and PH domain-containing protein 2 OS=Homo sapiens OX=9606 GN=ACAP2 PE=1 SV=3;tr|A0A0U1RQT1|A0A0U1RQT1_HUMAN Arf-GAP with coiled-coil, ANK repeat and PH domain-containing protein (Fragment) OS=Homo	3	1	1	1	1	1	1	1	1	1	88.028	778	778;547;808	0.0079122	1.0795	3802.4	3426.7	4294.8	3397.6	2516.3	5129.3	3540.4	3518.5	4283	3483.6	2925.2	4661.9	1	1	1	1	1	1	1	2193300	2193300	1		VYEANVEK
Q9Y3P9;A0A0U1RQV7;E9PS63;F5H8L0;A0A804HKD7;B7ZAP0	Q9Y3P9;A0A0U1RQV7;E9PS63;F5H8L0;A0A804HKD7;B7ZAP0	1;1;1;1;1;1	1;1;1;1;1;1	1;1;1;1;1;1	Rab GTPase-activating protein 1;Rab GTPase-activating protein 1-like, isoform 10	RABGAP1;RABGAP1L	sp|Q9Y3P9|RBGP1_HUMAN Rab GTPase-activating protein 1 OS=Homo sapiens OX=9606 GN=RABGAP1 PE=1 SV=3;tr|A0A0U1RQV7|A0A0U1RQV7_HUMAN RAB GTPase activating protein 1 like (Fragment) OS=Homo sapiens OX=9606 GN=RABGAP1L PE=1 SV=1;tr|E9PS63|E9PS63_HUMAN RAB GTPas	6	1	1	1	1	1	1	1.5	1.5	1.5	121.74	1069	1069;87;190;308;1051;253	0	4.7654	0	0	0	0	0	0	0	0	0	0	0	0	0	0	0	0	0	0	1.5	0	0	1		LEQENDDLAHELVTSK
Q6IEG0;A0A0U1RQZ2	Q6IEG0;A0A0U1RQZ2	1;1	1;1	1;1	U11/U12 small nuclear ribonucleoprotein 48 kDa protein	SNRNP48	sp|Q6IEG0|SNR48_HUMAN U11/U12 small nuclear ribonucleoprotein 48 kDa protein OS=Homo sapiens OX=9606 GN=SNRNP48 PE=1 SV=2;tr|A0A0U1RQZ2|A0A0U1RQZ2_HUMAN Small nuclear ribonucleoprotein U11/U12 subunit 48 OS=Homo sapiens OX=9606 GN=SNRNP48 PE=1 SV=1	2	1	1	1	1	1	1	4.1	4.1	4.1	39.965	339	339;149	0.0031983	1.5144	759.65	798.64	810.46	698.68	581.73	995.24	707.31	808.67	819.28	714.01	657.24	907.92	1	1	1	1	1	1	4.1	736230	736230	1		LQEELNEFVESGCR
P20671;A0A0U1RR32;A0A0U1RRH7;Q7L7L0;P04908;H0YFX9;A0A3B3IS11	P20671;A0A0U1RR32;A0A0U1RRH7;Q7L7L0;P04908;H0YFX9;A0A3B3IS11	9;9;9;7;7;6;5	1;1;1;1;1;0;1	1;1;1;1;1;0;1	Histone H2A type 1-D;Histone H2A type 3;Histone H2A type 1-B/E;Histone H2A	HIST1H2AD;HIST3H2A;HIST1H2AB;H2AFJ	sp|P20671|H2A1D_HUMAN Histone H2A type 1-D OS=Homo sapiens OX=9606 GN=H2AC7 PE=1 SV=2;tr|A0A0U1RR32|A0A0U1RR32_HUMAN Histone H2A OS=Homo sapiens OX=9606 GN=hCG_2039566 PE=3 SV=1;tr|A0A0U1RRH7|A0A0U1RRH7_HUMAN Histone H2A OS=Homo sapiens OX=9606 PE=3 SV=1;s	7	9	1	1	9	1	1	68.5	5.4	5.4	14.107	130	130;169;170;130;130;92;140	1	-2	3097.9	2498.2	3375.5	1697.3	1695.8	3509	2884.4	2591	3338.7	1827	1945.8	3180.9	1	1	1	1	1	1	68.5	123350000	123350000	1		AGLQFPVGR;HLQLAIR;HLQLAIRNDEELNKLLGK;KGNYSER;KTESHHK;NDEELNK;NDEELNKLLGK;VGAGAPVYLAAVLEYLTAEILELAGNAAR;VTIAQGGVLPNIQAVLLPK	+
Q96IJ6;A0A0U1RRC2;A0A804HIS0	Q96IJ6;A0A0U1RRC2;A0A804HIS0	1;1;1	1;1;1	1;1;1	Mannose-1-phosphate guanyltransferase alpha	GMPPA	sp|Q96IJ6|GMPPA_HUMAN Mannose-1-phosphate guanyltransferase alpha OS=Homo sapiens OX=9606 GN=GMPPA PE=1 SV=1;tr|A0A0U1RRC2|A0A0U1RRC2_HUMAN Mannose-1-phosphate guanyltransferase alpha (Fragment) OS=Homo sapiens OX=9606 GN=GMPPA PE=1 SV=1;tr|A0A804HIS0|A0A8	3	1	1	1	1	1	1	3.3	3.3	3.3	46.291	420	420;114;303	0.0024337	1.6876	1503.8	1554.6	1578.1	1116.3	1452.6	1871	1400.2	1575.8	1591.7	1174.3	1562.5	1715.6	1	1	1	1	1	1	3.3	11755000	11755000	1		VEGTPSDPNPNDPR
Q9BPX6;E9PQV6;A0A0U1RRK1;A0A286YF11	Q9BPX6;E9PQV6;A0A0U1RRK1;A0A286YF11	1;1;1;1	1;1;1;1	1;1;1;1	Calcium uptake protein 1, mitochondrial	MICU1	sp|Q9BPX6|MICU1_HUMAN Calcium uptake protein 1, mitochondrial OS=Homo sapiens OX=9606 GN=MICU1 PE=1 SV=1;tr|E9PQV6|E9PQV6_HUMAN Calcium uptake protein 1, mitochondrial (Fragment) OS=Homo sapiens OX=9606 GN=MICU1 PE=1 SV=3;tr|A0A0U1RRK1|A0A0U1RRK1_HUMAN Cal	4	1	1	1	1	1	1	3.2	3.2	3.2	54.351	476	476;246;480;482	0	2.9508	1329	695.05	1006.4	1086.7	550.83	1671.7	1237.4	754	1000.6	1086.7	699.74	1510.8	2	2	2	2	2	2	3.2	1067600	1067600	2		GLTFQEVENFFTFLK
Q8WXI9;A0A0U1RRM1;A0A0U1RRK3;A0A0U1RR34;A0A994J4D5	Q8WXI9;A0A0U1RRM1;A0A0U1RRK3;A0A0U1RR34	3;3;2;2;1	3;3;2;2;1	3;3;2;2;1	Transcriptional repressor p66-beta	GATAD2B	sp|Q8WXI9|P66B_HUMAN Transcriptional repressor p66-beta OS=Homo sapiens OX=9606 GN=GATAD2B PE=1 SV=1;tr|A0A0U1RRM1|A0A0U1RRM1_HUMAN GATA zinc finger domain containing 2B OS=Homo sapiens OX=9606 GN=GATAD2B PE=1 SV=1;tr|A0A0U1RRK3|A0A0U1RRK3_HUMAN GATA zinc	5	3	3	3	3	3	3	7.9	7.9	7.9	65.26	593	593;577;149;187;264	0	15.685	6300.1	5081.6	6527.9	4967.4	3376.8	7723.9	5866	5265.7	6498.5	5098.8	4010.6	7005.6	5	5	5	5	5	5	7.9	25406000	25406000	5		ENINDEPVDMSAR;MEGHEAMER;TPVVQNAASIVQPSPAHVGQQGLSK
Q5SS57;A0A140T951;A0A140T9S9;S6AU73;Q2L6G2;A0A140T9A9;A0A140T9G0;A0A140T9H3;D5H3J5;D9J307;A0A1W2PP29;P01889;A0A0G2JPA3;A0A140T8X0;A0A140T9V0;A0A140T9L3;D0EV57;P13747;A0A140T942;A0A140T9M5;Q53YP1;A0A140T9U0;A0A140T9M0;A0A0G2JH66;A0A140TA19;A0A140T9X6;A0A140T9Q4;A0A140T9E1;A0A140TA05;A0A140TA02;A0A140TA21;A0A140T9W7;A0A140T939;A0A140T9D9;A0A140T9C2;A0A140T9W3;A0A140T9W2;A0A1W2PNZ7;A0A140T9D4;Q31611…	Q5SS57;A0A140T951;A0A140T9S9;S6AU73;Q2L6G2;A0A140T9A9;A0A140T9G0;A0A140T9H3;D5H3J5;D9J307;A0A1W2PP29;P01889	3;3;3;3;2;2;2;2;2;2;2;2;1;1;1;1;1;1;1;1;1;1;1;1;1;1;1;1;1;1;1;1;1;1;1;1;1;1;1;1;1;1;1;1	2;2;2;2;1;1;1;1;1;1;1;1;0;0;0;1;0;0;1;1;0;0;0;0;1;0;1;1;1;1;1;0;0;0;0;0;0;0;1;0;0;0;1;1	1;1;1;1;1;1;1;1;1;1;1;1;0;0;0;0;0;0;0;0;0;0;0;0;0;0;0;0;0;0;0;0;0;0;0;0;0;0;0;0;0;0;0;0	HLA class I histocompatibility antigen, B-7 alpha chain	HLA-B	tr|Q5SS57|Q5SS57_HUMAN HLA class I antigen OS=Homo sapiens OX=9606 GN=HLA-B PE=1 SV=1;tr|A0A140T951|A0A140T951_HUMAN HLA class I histocompatibility antigen, B alpha chain (Fragment) OS=Homo sapiens OX=9606 GN=HLA-B PE=1 SV=1;tr|A0A140T9S9|A0A140T9S9_HUMAN	44	3	2	1	3	2	1	12.4	8.8	5.5	40.33	362	362;241;241;362;362;241;241;241;362;362;323;362;346;334;334;261;346;358;261;261;366;368;372;442;224;213;261;261;224;224;224;225;225;225;225;225;355;244;246;246;246;442;253;261	0	4.7516	6150.4	5394.5	6596.6	4680.3	3941.3	7827.5	5726.6	5548.2	6579.3	4855.6	4533.8	7111.3	5	5	5	5	5	5	12.4	7644700	7644700	5		AYLEGTCVEWLR;DGEDQTQDTELVETRPAGDR;WAAVVVPSGEEQR
O75955;A0A140T974;A0A140T9W4;A0A140T9R1	O75955;A0A140T974;A0A140T9W4;A0A140T9R1	2;2;2;2	2;2;2;2	2;2;2;2	Flotillin-1	FLOT1	sp|O75955|FLOT1_HUMAN Flotillin-1 OS=Homo sapiens OX=9606 GN=FLOT1 PE=1 SV=3;tr|A0A140T974|A0A140T974_HUMAN Flotillin (Fragment) OS=Homo sapiens OX=9606 GN=FLOT1 PE=1 SV=1;tr|A0A140T9W4|A0A140T9W4_HUMAN Flotillin (Fragment) OS=Homo sapiens OX=9606 GN=FLOT1	4	2	2	2	2	2	2	8.2	8.2	8.2	47.355	427	427;90;186;357	0	7.0719	3008.7	3832.2	3823.8	2435.4	2884	3906.1	2801.4	3835.6	3857	2572.4	3127.8	3578.3	3	3	3	3	3	3	8.2	4351000	4351000	3		ITLVSSGSGTMGAAK;KAEAFQLYQEAAQLDMLLEK
Q5XKP0;A0A140TA86;K7EIR2;A0A140TA84	Q5XKP0;A0A140TA86;K7EIR2;A0A140TA84	2;2;1;1	2;2;1;1	2;2;1;1	Protein QIL1	QIL1;C19orf70	sp|Q5XKP0|MIC13_HUMAN MICOS complex subunit MIC13 OS=Homo sapiens OX=9606 GN=MICOS13 PE=1 SV=1;tr|A0A140TA86|A0A140TA86_HUMAN MICOS complex subunit MIC13 OS=Homo sapiens OX=9606 GN=MICOS13 PE=1 SV=1;tr|K7EIR2|K7EIR2_HUMAN MICOS complex subunit MIC13 OS=Hom	4	2	2	2	2	2	2	11.9	11.9	11.9	13.087	118	118;140;88;110	0.0037175	1.46	13160	10365	14631	10074	7037.7	16305	12253	10780	14480	10426	8360.7	14781	3	3	3	3	3	3	11.9	39170000	39170000	3		EGWEYVK;SQAALQK
Q16881;E9PIR7;A0A182DWI3;E9PLT3;E9PKI4;A0A0B4J225;E9PIZ5;E9PKD3;E9PQI3	Q16881;E9PIR7;A0A182DWI3	11;11;11;3;3;3;3;3;2	11;11;11;3;3;3;3;3;2	10;10;10;2;2;2;2;2;2	Thioredoxin reductase 1, cytoplasmic	TXNRD1	sp|Q16881|TRXR1_HUMAN Thioredoxin reductase 1, cytoplasmic OS=Homo sapiens OX=9606 GN=TXNRD1 PE=1 SV=3;tr|E9PIR7|E9PIR7_HUMAN Thioredoxin reductase 1, cytoplasmic OS=Homo sapiens OX=9606 GN=TXNRD1 PE=1 SV=1;tr|A0A182DWI3|A0A182DWI3_HUMAN Thioredoxin reduct	9	11	11	10	11	11	10	26.3	26.3	24	70.905	649	649;482;568;70;72;103;139;175;53	0	48.805	22707	14927	20949	18911	10290	29229	21143	15782	20806	19120	12848	26435	12	12	12	12	12	12	26.3	128820000	128820000	12		CDYENVPTTVFTPLEYGACGLSEEK;FGEENIEVYHSYFWPLEWTIPSR;IPVTDEEQTNVPYIYAIGDILEDK;IPVTDEEQTNVPYIYAIGDILEDKVELTPVAIQAGR;LYAGSTVK;MNGPEDLPK;QFVPIKVEQIEAGTPGR;VEQIEAGTPGR;VMVLDFVTPTPLGTR;VVGFHVLGPNAGEVTQGFAAALK;WGLGGTCVNVGCIPK
O75787;A0A1B0GTB0;A0A1C7CYW4;A0A1B0GVW0;A0A1B0GVB9;A0A1B0GVC7;A0A1B0GWJ8;H7C3E1;A0A1B0GTU8;A0A1B0GU12;B7Z413;A0A1B0GUT7;A0A1B0GVZ1;H7C240;A0A1B0GV60;A0A1B0GVI9;A0A1B0GWD6;A0A1B0GW13;B7Z1I9	O75787;A0A1B0GTB0;A0A1C7CYW4;A0A1B0GVW0;A0A1B0GVB9;A0A1B0GVC7;A0A1B0GWJ8;H7C3E1;A0A1B0GTU8;A0A1B0GU12;B7Z413;A0A1B0GUT7;A0A1B0GVZ1;H7C240;A0A1B0GV60;A0A1B0GVI9;A0A1B0GWD6;A0A1B0GW13;B7Z1I9	2;2;2;2;2;2;2;2;2;2;2;1;1;1;1;1;1;1;1	2;2;2;2;2;2;2;2;2;2;2;1;1;1;1;1;1;1;1	2;2;2;2;2;2;2;2;2;2;2;1;1;1;1;1;1;1;1	Renin receptor	ATP6AP2	sp|O75787|RENR_HUMAN Renin receptor OS=Homo sapiens OX=9606 GN=ATP6AP2 PE=1 SV=2;tr|A0A1B0GTB0|A0A1B0GTB0_HUMAN Renin receptor (Fragment) OS=Homo sapiens OX=9606 GN=ATP6AP2 PE=1 SV=1;tr|A0A1C7CYW4|A0A1C7CYW4_HUMAN Renin receptor OS=Homo sapiens OX=9606 GN=	19	2	2	2	2	2	2	10.6	10.6	10.6	39.008	350	350;294;349;345;317;242;258;262;301;273;274;331;101;128;209;196;186;186;272	0	40.475	2829.6	2128.8	2745.1	2030.7	1476.7	3163.5	2634.7	2219.2	2731.3	2091.6	1730.3	2872.1	2	2	2	2	2	2	10.6	4247900	4247900	2		DHSPDLYSLELAGLDEIGK;LFQENSVLSSLPLNSLSR
P23786;A0A1B0GTB8;A0A1B0GWC0;A0A1B0GVF3;A0A1B0GV75;A0A1B0GTM0;A0A1B0GUD9	P23786;A0A1B0GTB8;A0A1B0GWC0;A0A1B0GVF3;A0A1B0GV75	5;5;5;5;4;2;1	5;5;5;5;4;2;1	5;5;5;5;4;2;1	Carnitine O-palmitoyltransferase 2, mitochondrial	CPT2	sp|P23786|CPT2_HUMAN Carnitine O-palmitoyltransferase 2, mitochondrial OS=Homo sapiens OX=9606 GN=CPT2 PE=1 SV=2;tr|A0A1B0GTB8|A0A1B0GTB8_HUMAN Carnitine O-palmitoyltransferase 2, mitochondrial OS=Homo sapiens OX=9606 GN=CPT2 PE=1 SV=1;tr|A0A1B0GWC0|A0A1B0	7	5	5	5	5	5	5	8.2	8.2	8.2	73.776	658	658;635;647;670;598;223;81	0	7.9788	9838.2	6751.5	10400	8350.2	4785.7	13906	9160.3	7121.3	10269	8519.1	5977.3	12565	4	4	4	4	4	4	8.2	5292900	5292900	6		ALEDMFDALEGK;DELFTDDK;FFNEVFK;TETIRPASVYTK;YLSAQKPLLNDGQFR
Q9C0B1;A0A1B0GTC3;A0A1B0GVH5;A0A1B0GTY1;A0A1B0GUC3;A0A1B0GV98;A0A1B0GTC5;A0A1B0GU26;A0A1B0GUY7;A0A1B0GTI3	Q9C0B1;A0A1B0GTC3;A0A1B0GVH5;A0A1B0GTY1;A0A1B0GUC3;A0A1B0GV98;A0A1B0GTC5;A0A1B0GU26	6;6;6;5;5;5;5;5;2;1	6;6;6;5;5;5;5;5;2;1	6;6;6;5;5;5;5;5;2;1	Alpha-ketoglutarate-dependent dioxygenase FTO	FTO	sp|Q9C0B1|FTO_HUMAN Alpha-ketoglutarate-dependent dioxygenase FTO OS=Homo sapiens OX=9606 GN=FTO PE=1 SV=3;tr|A0A1B0GTC3|A0A1B0GTC3_HUMAN Alpha-ketoglutarate-dependent dioxygenase FTO OS=Homo sapiens OX=9606 GN=FTO PE=1 SV=1;tr|A0A1B0GVH5|A0A1B0GVH5_HUMAN	10	6	6	6	6	6	6	17	17	17	58.281	505	505;533;559;421;450;455;457;481;173;275	0	14.964	13768	9090.6	13810	10908	6462.6	17038	12820	9621.8	13642	11139	7919.2	15422	7	7	7	7	7	7	17	14031000	14031000	8		AAYNVTLLNFMDPQK;ILIGNPGCTYK;LFTVPWPVK;LNDYLQIETIQALEELAAK;PYWEKDDASMPLPFDLTDIVSELR;SFEPAVLK
O43301;K7ELE6;A0A6I8PL68;A0A6I8PIU5;A0A6I8PIT5;A0A6I8PIW1;A0A6I8PLB1;A0A1B0GTF3	O43301;K7ELE6;A0A6I8PL68;A0A6I8PIU5;A0A6I8PIT5;A0A6I8PIW1;A0A6I8PLB1;A0A1B0GTF3	1;1;1;1;1;1;1;1	1;1;1;1;1;1;1;1	1;1;1;1;1;1;1;1	Heat shock 70 kDa protein 12A	HSPA12A	sp|O43301|HS12A_HUMAN Heat shock 70 kDa protein 12A OS=Homo sapiens OX=9606 GN=HSPA12A PE=1 SV=2;tr|K7ELE6|K7ELE6_HUMAN Heat shock protein family A (Hsp70) member 12A (Fragment) OS=Homo sapiens OX=9606 GN=HSPA12A PE=1 SV=1;tr|A0A6I8PL68|A0A6I8PL68_HUMAN He	8	1	1	1	1	1	1	2.4	2.4	2.4	74.977	675	675;119;182;227;592;646;691;692	0	3.6624	1017.3	955.03	1295.6	882.27	555.42	1481.2	947.25	979.09	1284.6	912.38	679.16	1339.7	1	1	1	1	1	1	2.4	1549100	1549100	1		ELSDQAGSEFENSDVR
P49419;A0A1B0GW77;A0A1B0GTG2;A0A1B0GW82;A0A1B0GUA1;A0A1B0GTY9;A0A1B0GTJ4;A0A1B0GV49;A0A0J9YWF7;A0A1B0GUY0;H0YHM6;F8WDY6;F8VVF2;A0A0J9YWM6;A0A1B0GVU0;F8WD33;A0A1B0GW65;A0A0J9YWK1	P49419;A0A1B0GW77;A0A1B0GTG2;A0A1B0GW82;A0A1B0GUA1;A0A1B0GTY9;A0A1B0GTJ4;A0A1B0GV49;A0A0J9YWF7	13;13;13;12;12;12;10;9;7;5;4;4;3;1;1;1;1;1	13;13;13;12;12;12;10;9;7;5;4;4;3;1;1;1;1;1	13;13;13;12;12;12;10;9;7;5;4;4;3;1;1;1;1;1	Alpha-aminoadipic semialdehyde dehydrogenase	ALDH7A1	sp|P49419|AL7A1_HUMAN Alpha-aminoadipic semialdehyde dehydrogenase OS=Homo sapiens OX=9606 GN=ALDH7A1 PE=1 SV=5;tr|A0A1B0GW77|A0A1B0GW77_HUMAN aldehyde dehydrogenase (NAD(+)) OS=Homo sapiens OX=9606 GN=ALDH7A1 PE=1 SV=1;tr|A0A1B0GTG2|A0A1B0GTG2_HUMAN Aldeh	18	13	13	13	13	13	13	31	31	31	58.486	539	539;554;536;545;521;479;499;472;294;348;239;136;193;41;164;97;77;27	0	90.994	29072	24340	34245	24704	17668	40550	27069	25187	33915	25496	20931	36760	13	13	13	13	13	13	31	238220000	238220000	13		EENEGVYNGSWGGR;EGGTVVYGGK;ESGSDAWK;FKNEEEVFAWNNEVK;GEVITTYCPANNEPIAR;IQVLGSLVSLEMGK;IWADIPAPK;KEGGTVVYGGK;QASVADYEETVK;STCTINYSK;VGNPWDPNVLYGPLHTK;VLEDNKLPGAICSLTCGGADIGTAMAK;VNLLSFTGSTQVGK
Q9BUE6;A0A1B0GTK6	Q9BUE6;A0A1B0GTK6	1;1	1;1	1;1	Iron-sulfur cluster assembly 1 homolog, mitochondrial	ISCA1	sp|Q9BUE6|ISCA1_HUMAN Iron-sulfur cluster assembly 1 homolog, mitochondrial OS=Homo sapiens OX=9606 GN=ISCA1 PE=1 SV=1;tr|A0A1B0GTK6|A0A1B0GTK6_HUMAN Iron-sulfur cluster assembly 1 homolog, mitochondrial (Fragment) OS=Homo sapiens OX=9606 GN=ISCA1 PE=1 SV=	2	1	1	1	1	1	1	11.6	11.6	11.6	14.179	129	129;92	0.0011047	1.941	1712	1538	1926.3	1346.5	1051.2	2003.6	1594	1579.6	1918.5	1394.1	1207.6	1823.3	1	1	1	1	1	1	11.6	4069300	4069300	1		TKGDSDEEVIQDGVR
Q13510;A0A1B0GUE3;A0A1B0GUH5;A0A1B0GTZ5;A0A1B0GTM3;A0A1B0GUA4;A0A1B0GW68;E7EMM4;A0A1B0GUW4;A0A1B0GVG2;A0A1B0GVA3;A0A1B0GW66;A0A1B0GUB3;A0A1B0GU06;A0A1B0GU62;A0A1B0GVE7;A0A1B0GVJ1;A0A1B0GW48;A0A1B0GUJ3;A0A1B0GV95;A0A1B0GTP7	Q13510;A0A1B0GUE3;A0A1B0GUH5;A0A1B0GTZ5;A0A1B0GTM3;A0A1B0GUA4;A0A1B0GW68;E7EMM4;A0A1B0GUW4;A0A1B0GVG2;A0A1B0GVA3;A0A1B0GW66;A0A1B0GUB3;A0A1B0GU06;A0A1B0GU62;A0A1B0GVE7;A0A1B0GVJ1;A0A1B0GW48;A0A1B0GUJ3;A0A1B0GV95;A0A1B0GTP7	1;1;1;1;1;1;1;1;1;1;1;1;1;1;1;1;1;1;1;1;1	1;1;1;1;1;1;1;1;1;1;1;1;1;1;1;1;1;1;1;1;1	1;1;1;1;1;1;1;1;1;1;1;1;1;1;1;1;1;1;1;1;1	Acid ceramidase;Acid ceramidase subunit alpha;Acid ceramidase subunit beta	ASAH1	sp|Q13510|ASAH1_HUMAN Acid ceramidase OS=Homo sapiens OX=9606 GN=ASAH1 PE=1 SV=5;tr|A0A1B0GUE3|A0A1B0GUE3_HUMAN ceramidase OS=Homo sapiens OX=9606 GN=ASAH1 PE=1 SV=1;tr|A0A1B0GUH5|A0A1B0GUH5_HUMAN Acid ceramidase OS=Homo sapiens OX=9606 GN=ASAH1 PE=1 SV=1;	21	1	1	1	1	1	1	4.3	4.3	4.3	44.659	395	395;330;393;386;376;375;374;370;368;341;110;125;246;191;185;184;175;173;151;140;288	0.0098113	0.93811	926.02	447.22	849.74	912.56	257.09	1157.5	862.22	492.87	835.45	904.72	375.88	1044.2	1	1	1	1	1	1	4.3	1403300	1403300	1		LPGLLGNFPGPFEEEMK
Q9UDY2;A0A3B3ISZ5;A0A3B3IRI3;A0A3B3ITE1;A0A1B0GTW1;A0A2R8YDH4;A0A3B3IS03;A0A3B3IT83;A0A3B3IRV6;A0A3B3ISF1;A0A3B3IU51	Q9UDY2;A0A3B3ISZ5;A0A3B3IRI3;A0A3B3ITE1;A0A1B0GTW1;A0A2R8YDH4;A0A3B3IS03;A0A3B3IT83;A0A3B3IRV6;A0A3B3ISF1;A0A3B3IU51	4;4;4;4;4;4;3;2;2;2;2	4;4;4;4;4;4;3;2;2;2;2	4;4;4;4;4;4;3;2;2;2;2	Tight junction protein ZO-2	TJP2	sp|Q9UDY2|ZO2_HUMAN Tight junction protein ZO-2 OS=Homo sapiens OX=9606 GN=TJP2 PE=1 SV=2;tr|A0A3B3ISZ5|A0A3B3ISZ5_HUMAN Tight junction protein 2 OS=Homo sapiens OX=9606 GN=TJP2 PE=1 SV=1;tr|A0A3B3IRI3|A0A3B3IRI3_HUMAN Tight junction protein 2 OS=Homo sapi	11	4	4	4	4	4	4	4.5	4.5	4.5	133.96	1190	1190;1099;1128;1191;1249;1319;652;621;851;989;1047	0	6.5058	9006.6	9613.8	10439	9480	7432	11950	8386.1	9734.6	10515	9632.5	8365.4	10929	4	4	4	4	4	4	4.5	16322000	16322000	4		AYDPDYER;MQELQEAQNAR;SNPSAVAGNETPGASTK;TFLRPSPEDEAIYGPNTK
P07339;F8WD96;F8W787;A0A1B0GW44;A0A1B0GVP3;A0A1B0GV23;A0A1B0GVD5;A0A1B0GWE8;C9JH19;A0A1B0GU92;A0A1B0GU03;H7C469	P07339;F8WD96;F8W787;A0A1B0GW44;A0A1B0GVP3;A0A1B0GV23;A0A1B0GVD5;A0A1B0GWE8;C9JH19;A0A1B0GU92;A0A1B0GU03;H7C469	4;4;4;4;4;4;4;4;4;4;4;2	4;4;4;4;4;4;4;4;4;4;4;2	4;4;4;4;4;4;4;4;4;4;4;2	Cathepsin D;Cathepsin D light chain;Cathepsin D heavy chain	CTSD	sp|P07339|CATD_HUMAN Cathepsin D OS=Homo sapiens OX=9606 GN=CTSD PE=1 SV=1;tr|F8WD96|F8WD96_HUMAN Cathepsin D OS=Homo sapiens OX=9606 GN=CTSD PE=1 SV=1;tr|F8W787|F8W787_HUMAN Cathepsin D OS=Homo sapiens OX=9606 GN=CTSD PE=1 SV=2;tr|A0A1B0GW44|A0A1B0GW44_HU	12	4	4	4	4	4	4	12.1	12.1	12.1	44.552	412	412;276;377;405;405;406;409;410;451;557;582;336	0	10.247	11461	9426.8	10512	10090	6643.3	13533	10672	9730.3	10579	10186	7777.9	12313	5	5	5	5	5	5	12.1	35586000	35586000	5		DPDAQPGGELMLGGTDSK;LLDIACWIHHK;LVDQNIFSFYLSR;QVFGEATK
Q96EK5;A0A1B0GUA3;A0A6Q8PHL8;A0A6Q8PH45;A0A6Q8PGG2;A0A1B0GUH6;A0A6Q8PH08;A0A1B0GTE6;A0A1B0GW21;A0A0D9SFK7;A0A1B0GTX3;A0A1B0GU96;A0A6Q8PHE6;A0A1B0GTE2;A0A1B0GVY9	Q96EK5;A0A1B0GUA3;A0A6Q8PHL8;A0A6Q8PH45;A0A6Q8PGG2;A0A1B0GUH6	9;9;8;8;6;5;4;4;4;4;4;3;3;3;3	9;9;8;8;6;5;4;4;4;4;4;3;3;3;3	9;9;8;8;6;5;4;4;4;4;4;3;3;3;3	KIF1-binding protein	KIAA1279	sp|Q96EK5|KBP_HUMAN KIF-binding protein OS=Homo sapiens OX=9606 GN=KIFBP PE=1 SV=1;tr|A0A1B0GUA3|A0A1B0GUA3_HUMAN KIF-binding protein OS=Homo sapiens OX=9606 GN=KIFBP PE=1 SV=1;tr|A0A6Q8PHL8|A0A6Q8PHL8_HUMAN KIF-binding protein OS=Homo sapiens OX=9606 GN=K	15	9	9	9	9	9	9	23.7	23.7	23.7	71.813	621	621;646;588;604;449;379;204;267;270;297;312;136;146;152;189	0	38.987	24574	23815	26370	18644	17335	29806	22881	24278	26451	19374	19488	27161	17	17	17	15	17	17	23.7	77408000	77408000	17		ALLEEVK;ALLGPAPEDEDERPEAEDGPGAGDHALGLPAEVVEPEGPVAQR;ANVPWAEVCEK;AVQFGTGELCDAISAVEEK;ELDEEESIR;ELFLLGQHYVFEAK;EVGSPPLDPTER;ISATEDTPEAEGEVPELYHQR;VLAFFETDMER
Q6P1J9;A0A1B0GUB2;A0A3B3IRP5;A0A2R8YHB3;A0A2R8Y640;A0A3B3ISN2	Q6P1J9;A0A1B0GUB2;A0A3B3IRP5;A0A2R8YHB3;A0A2R8Y640	5;5;5;4;3;2	5;5;5;4;3;2	5;5;5;4;3;2	Parafibromin	CDC73	sp|Q6P1J9|CDC73_HUMAN Parafibromin OS=Homo sapiens OX=9606 GN=CDC73 PE=1 SV=1;tr|A0A1B0GUB2|A0A1B0GUB2_HUMAN Cell division cycle 73 OS=Homo sapiens OX=9606 GN=CDC73 PE=1 SV=1;tr|A0A3B3IRP5|A0A3B3IRP5_HUMAN Cell division cycle 73 OS=Homo sapiens OX=9606 GN=	6	5	5	5	5	5	5	9.8	9.8	9.8	60.576	531	531;450;482;385;197;104	0	15.137	14909	12486	15231	12352	8485.2	17985	13881	12882	15215	12619	9961.6	16341	6	5	5	6	6	6	9.8	14258000	14258000	6		ADVLSVLR;GDEVIFGEFSWPK;IEDEECVR;KTQTPAAQPVPR;TDLDDDITALK
Q96N67;A0A1B0GUE9	Q96N67;A0A1B0GUE9	2;2	2;2	2;2	Dedicator of cytokinesis protein 7	DOCK7	sp|Q96N67|DOCK7_HUMAN Dedicator of cytokinesis protein 7 OS=Homo sapiens OX=9606 GN=DOCK7 PE=1 SV=4;tr|A0A1B0GUE9|A0A1B0GUE9_HUMAN Dedicator of cytokinesis 7 OS=Homo sapiens OX=9606 GN=DOCK7 PE=1 SV=1	2	2	2	2	2	2	2	1.7	1.7	1.7	242.56	2140	2140;602	0	7.1923	4767.5	2446.5	3338.9	4748.9	1600.5	6426.6	4439	2657.3	3346.2	4660.5	2233.5	5798.9	2	2	2	2	2	2	1.7	5692600	5692600	2		IDISPAPENPHYCLTPELLQVK;KQISGQYSGSPQLLK
Q6GYQ0;H0YJB5;A0A1B0GUI1;A0A7P0TAR5	Q6GYQ0;H0YJB5;A0A1B0GUI1;A0A7P0TAR5	3;3;3;3	3;3;3;3	3;3;3;3	Ral GTPase-activating protein subunit alpha-1	RALGAPA1	sp|Q6GYQ0|RGPA1_HUMAN Ral GTPase-activating protein subunit alpha-1 OS=Homo sapiens OX=9606 GN=RALGAPA1 PE=1 SV=1;tr|H0YJB5|H0YJB5_HUMAN Ral GTPase activating protein catalytic subunit alpha 1 OS=Homo sapiens OX=9606 GN=RALGAPA1 PE=1 SV=2;tr|A0A1B0GUI1|A0A	4	3	3	3	3	3	3	1.4	1.4	1.4	229.83	2036	2036;2131;2495;2542	0	6.0499	22228	20350	22853	18593	16033	32026	20697	20835	22940	19126	18435	29087	7	7	7	7	7	7	1.4	1921099999.9999998	1921099999.9999998	7		ILTPWLFK;NLYSLDLSDLPLDK;TVLSSAR
O60315;A0A6Q8PH34;U3KQ51;A0A1B0GVV8;A0A1B0GW50;A0JP08;A0A1B0GV02	O60315;A0A6Q8PH34;U3KQ51;A0A1B0GVV8;A0A1B0GW50;A0JP08;A0A1B0GV02	1;1;1;1;1;1;1	1;1;1;1;1;1;1	1;1;1;1;1;1;1	Zinc finger E-box-binding homeobox 2	ZEB2	sp|O60315|ZEB2_HUMAN Zinc finger E-box-binding homeobox 2 OS=Homo sapiens OX=9606 GN=ZEB2 PE=1 SV=1;tr|A0A6Q8PH34|A0A6Q8PH34_HUMAN Zinc finger E-box binding homeobox 2 OS=Homo sapiens OX=9606 GN=ZEB2 PE=1 SV=1;tr|U3KQ51|U3KQ51_HUMAN Zinc finger E-box bindi	7	1	1	1	1	1	1	1.2	1.2	1.2	136.45	1214	1214;391;955;1102;1202;1213;1239	1	-2	0	0	0	0	0	0	0	0	0	0	0	0	0	0	0	0	0	0	1.2	0	0	0		STNPVFSMNPFSAK	+
Q7Z4S6;H0YIM6;H0YHT2;A0A1B0GV47	Q7Z4S6;H0YIM6;H0YHT2;A0A1B0GV47	1;1;1;1	1;1;1;1	1;1;1;1	Kinesin-like protein KIF21A	KIF21A	sp|Q7Z4S6|KI21A_HUMAN Kinesin-like protein KIF21A OS=Homo sapiens OX=9606 GN=KIF21A PE=1 SV=2;tr|H0YIM6|H0YIM6_HUMAN Kinesin family member 21A (Fragment) OS=Homo sapiens OX=9606 GN=KIF21A PE=1 SV=1;tr|H0YHT2|H0YHT2_HUMAN Kinesin family member 21A (Fragment	4	1	1	1	1	1	1	1.5	1.5	1.5	187.18	1674	1674;475;975;1653	0	2.1691	714.69	626.59	721.7	487.56	475.02	684.8	665.45	643.84	721.89	508.77	522.69	627.11	1	1	1	1	1	1	1.5	5892700	5892700	1		KLSSSDAPAQDTGSSAAAVETDASR
Q8NAP3;A0A1B0GV48;D6RBC4	Q8NAP3;A0A1B0GV48;D6RBC4	1;1;1	1;1;1	1;1;1	Zinc finger and BTB domain-containing protein 38	ZBTB38	sp|Q8NAP3|ZBT38_HUMAN Zinc finger and BTB domain-containing protein 38 OS=Homo sapiens OX=9606 GN=ZBTB38 PE=1 SV=2;tr|A0A1B0GV48|A0A1B0GV48_HUMAN Zinc finger and BTB domain containing 38 (Fragment) OS=Homo sapiens OX=9606 GN=ZBTB38 PE=1 SV=1;tr|D6RBC4|D6RB	3	1	1	1	1	1	1	0.8	0.8	0.8	134.26	1195	1195;725;771	1	-2	0	0	0	0	0	0	0	0	0	0	0	0	0	0	0	0	0	0	0.8	0	0	0		TYPCHYCNK	+
Q6ZN17;A0A1B0GVD3;A0A1B0GTK2	Q6ZN17;A0A1B0GVD3;A0A1B0GTK2	3;3;2	3;3;2	3;3;2	Protein lin-28 homolog B	LIN28B	sp|Q6ZN17|LN28B_HUMAN Protein lin-28 homolog B OS=Homo sapiens OX=9606 GN=LIN28B PE=1 SV=1;tr|A0A1B0GVD3|A0A1B0GVD3_HUMAN Lin-28 homolog B OS=Homo sapiens OX=9606 GN=LIN28B PE=1 SV=1;tr|A0A1B0GTK2|A0A1B0GTK2_HUMAN Lin-28 homolog B (Fragment) OS=Homo sapien	3	3	3	3	3	3	3	18	18	18	27.083	250	250;258;209	0	7.1133	5635.2	5196.8	6634.6	4458.2	3830	7414.5	5246.9	5328.8	6598.2	4646.3	4386.5	6739.4	3	3	3	3	3	3	18	25749000	25749000	3		EGEPVEFTFK;GGGEEPGKLPEPAEEESQVLR;QEAESQPCTSTLPR
P13645;CON__P13645;A0A1B0GVI3;CON__P02535-1	P13645;CON__P13645;A0A1B0GVI3;CON__P02535-1	6;6;6;4	5;5;5;3	5;5;5;3	Keratin, type I cytoskeletal 10	KRT10	sp|P13645|K1C10_HUMAN Keratin, type I cytoskeletal 10 OS=Homo sapiens OX=9606 GN=KRT10 PE=1 SV=6;;tr|A0A1B0GVI3|A0A1B0GVI3_HUMAN Keratin, type I cytoskeletal 10 OS=Homo sapiens OX=9606 GN=KRT10 PE=1 SV=2;	4	6	5	5	6	5	5	11.3	10.1	10.1	58.826	584	584;593;624;570	0	9.0442	14871	24077	13077	12635	14875	23730	13846	23667	13991	13002	16412	21630	7	7	7	7	7	7	11.3	30779000	30779000	7		IKEWYEK;LAADDFR;LENEIQTYR;QSLEASLAETEGR;SKELTTEIDNNIEQISSYK;SQYEQLAEQNR			+
P06132;A0A1B0GVN9;Q5T446;A0A1B0GVZ4;A0A494C085;A0A494C007;H0Y5R6;A0A494C0S8;A0A494C0Q8;A0A494BZY8;A0A494C0P4;A0A494C1D8;A0A494C1T3	P06132;A0A1B0GVN9;Q5T446;A0A1B0GVZ4;A0A494C085;A0A494C007;H0Y5R6;A0A494C0S8;A0A494C0Q8	5;5;4;4;4;3;3;3;3;2;1;1;1	5;5;4;4;4;3;3;3;3;2;1;1;1	5;5;4;4;4;3;3;3;3;2;1;1;1	Uroporphyrinogen decarboxylase	UROD	sp|P06132|DCUP_HUMAN Uroporphyrinogen decarboxylase OS=Homo sapiens OX=9606 GN=UROD PE=1 SV=2;tr|A0A1B0GVN9|A0A1B0GVN9_HUMAN Uroporphyrinogen decarboxylase OS=Homo sapiens OX=9606 GN=UROD PE=1 SV=1;tr|Q5T446|Q5T446_HUMAN Uroporphyrinogen decarboxylase (Fra	13	5	5	5	5	5	5	24.3	24.3	24.3	40.786	367	367;298;275;321;346;135;228;247;332;286;60;93;100	0	31.872	10547	7731.1	11148	8654.5	5517.7	14787	9819.9	8094.4	11037	8869.5	6747.1	13372	5	5	5	5	5	5	24.3	30807000	30807000	5		AAWGEETDYTPVWCMR;EAGLAPVPMIIFAK;MEANGLGPQGFPELK;SPEACCELTLQPLR;VPLIGFAGAPWTLMTYMVEGGGSSTMAQAK
O75486;A0A1B0GVT7	O75486;A0A1B0GVT7	1;1	1;1	1;1	Transcription initiation protein SPT3 homolog	SUPT3H	sp|O75486|SUPT3_HUMAN Transcription initiation protein SPT3 homolog OS=Homo sapiens OX=9606 GN=SUPT3H PE=1 SV=3;tr|A0A1B0GVT7|A0A1B0GVT7_HUMAN SPT3 homolog, SAGA and STAGA complex component OS=Homo sapiens OX=9606 GN=SUPT3H PE=1 SV=1	2	1	1	1	1	1	1	3.5	3.5	3.5	35.792	317	317;255	0	4.0667	1731.9	1744.6	1854.9	1380	1422.2	2440	1612.5	1772.7	1866.3	1435.8	1590.9	2221.8	1	1	1	1	1	1	3.5	1056600	1056600	1		GIDEDDLLEDK
P47897;A0A1B0GVU9;B4DDN1;H7C0R3;A0A0U1RQT0;C9J165;A0A0U1RR66;A0A0U1RQL2;A0A0U1RQE9;A0A0U1RRI9;A0A0U1RQX5;A0A0U1RQU2;A0A0U1RQM8;A0A0U1RQX9;A0A0U1RQQ5;A0A1B0GTT3;A0A0U1RQJ6;A0A0U1RRC8;A0A0U1RRJ7	P47897;A0A1B0GVU9;B4DDN1	16;16;13;7;6;6;5;5;4;4;4;3;3;2;2;2;2;2;2	16;16;13;7;6;6;5;5;4;4;4;3;3;2;2;2;2;2;2	16;16;13;7;6;6;5;5;4;4;4;3;3;2;2;2;2;2;2	Glutamine--tRNA ligase	QARS	sp|P47897|SYQ_HUMAN Glutamine--tRNA ligase OS=Homo sapiens OX=9606 GN=QARS1 PE=1 SV=1;tr|A0A1B0GVU9|A0A1B0GVU9_HUMAN glutamine--tRNA ligase (Fragment) OS=Homo sapiens OX=9606 GN=QARS1 PE=1 SV=1;tr|B4DDN1|B4DDN1_HUMAN glutamine--tRNA ligase OS=Homo sapiens	19	16	16	16	16	16	16	24.5	24.5	24.5	87.798	775	775;736;630;253;342;339;173;191;187;182;134;174;173;83;194;169;96;91;68	0	55.144	47819	32898	45111	38576	22580	59753	44524	34614	44821	39180	27700	54088	28	28	28	28	27	28	24.5	159570000	159570000	28		AFIHWVSQPLMCEVR;AINFNFGYAK;ANNGICFLR;DVLNDTAPR;ECGVGVIVTPEQIEEAVEAAINR;FDDTNPEKEEAK;FSEGEATLR;GFHQVPFAPIVFIER;LEETDRR;LFTLTALR;LSFLVSYIASK;NEVDMQVLHLLGPK;RADAGEKPK;SHPLDPIDTVDFER;SLDIQVPNFPADETK;VIITNFPAAK
Q5EBL4;A0A1B0GVV3	Q5EBL4;A0A1B0GVV3	1;1	1;1	1;1	RILP-like protein 1	RILPL1	sp|Q5EBL4|RIPL1_HUMAN RILP-like protein 1 OS=Homo sapiens OX=9606 GN=RILPL1 PE=1 SV=1;tr|A0A1B0GVV3|A0A1B0GVV3_HUMAN Rab interacting lysosomal protein like 1 OS=Homo sapiens OX=9606 GN=RILPL1 PE=1 SV=1	2	1	1	1	1	1	1	3.2	3.2	3.2	47.107	403	403;386	0	2.8911	0	0	0	0	0	0	0	0	0	0	0	0	0	0	0	0	0	0	3.2	0	0	1		NEDVEALQQQQTR
Q96ST2;A0A1B0GW95	Q96ST2;A0A1B0GW95	2;2	2;2	2;2	Protein IWS1 homolog	IWS1	sp|Q96ST2|IWS1_HUMAN Protein IWS1 homolog OS=Homo sapiens OX=9606 GN=IWS1 PE=1 SV=2;tr|A0A1B0GW95|A0A1B0GW95_HUMAN Interacts with SUPT6H, CTD assembly factor 1 OS=Homo sapiens OX=9606 GN=IWS1 PE=1 SV=2	2	2	2	2	2	2	2	2.6	2.6	2.6	91.954	819	819;818	0	4.7521	3071.2	2154.9	2872.3	2662.3	1541	4003.6	2859.6	2262	2861	2689.6	1886.9	3625.8	1	1	1	1	1	1	2.6	2124300	2124300	2		AVMYLYK;ILQELPSVSQETLK
O00116;B7Z3Q4;A0A7P0T984;A0A1B0GWA2;A0A7P0TAL3;A0A2R8YEL0;A0A7P0TAU9;A0A7P0T8Q7;A0A7P0TA54;A0A7P0T9C9;B8ZZ81	O00116;B7Z3Q4;A0A7P0T984;A0A1B0GWA2;A0A7P0TAL3;A0A2R8YEL0;A0A7P0TAU9	5;5;5;5;5;5;4;2;2;2;1	5;5;5;5;5;5;4;2;2;2;1	5;5;5;5;5;5;4;2;2;2;1	Alkyldihydroxyacetonephosphate synthase, peroxisomal	AGPS	sp|O00116|ADAS_HUMAN Alkyldihydroxyacetonephosphate synthase, peroxisomal OS=Homo sapiens OX=9606 GN=AGPS PE=1 SV=1;tr|B7Z3Q4|B7Z3Q4_HUMAN Alkylglycerone-phosphate synthase OS=Homo sapiens OX=9606 GN=AGPS PE=1 SV=1;tr|A0A7P0T984|A0A7P0T984_HUMAN Alkylglyce	11	5	5	5	5	5	5	13.5	13.5	13.5	72.911	658	658;568;624;629;638;676;410;245;251;341;189	0	31.185	7677.8	6557.2	8406.1	6263.8	4698.9	9086.6	7148.8	6763.3	8367.1	6447.9	5420.5	8269	5	5	5	5	5	5	13.5	32288000	32288000	5		ASLNPSDTPPSVVNEDFLHDLK;ETNISYSQEADDR;GFDPNQLSVATLLFEGDREK;GISDPLTVFEQTEAAAR;YGSVAFPNFEQGVACLR
P30519;I3L276;I3L4P8;A0A1B0GXH0;I3L463;I3L159;I3L1F5;A0A087WT44	P30519;I3L276;I3L4P8;A0A1B0GXH0;I3L463;I3L159;I3L1F5;A0A087WT44	3;3;3;3;3;3;3;2	3;3;3;3;3;3;3;2	3;3;3;3;3;3;3;2	Heme oxygenase 2	HMOX2	sp|P30519|HMOX2_HUMAN Heme oxygenase 2 OS=Homo sapiens OX=9606 GN=HMOX2 PE=1 SV=2;tr|I3L276|I3L276_HUMAN Heme oxygenase 2 (Fragment) OS=Homo sapiens OX=9606 GN=HMOX2 PE=1 SV=1;tr|I3L4P8|I3L4P8_HUMAN Heme oxygenase 2 (Fragment) OS=Homo sapiens OX=9606 GN=HM	8	3	3	3	3	3	3	10.4	10.4	10.4	36.032	316	316;110;130;131;132;229;238;370	0	5.9354	10868	5689.2	10894	10000	3690.3	14924	10119	6208.1	10683	10043	5110.4	13453	3	3	3	3	3	3	10.4	10533000	10533000	3		AENTQFVK;MADLSELLK;SAEVETSEGVDESEKK
A0A1C7CYX9;Q16555;E5RFU4	A0A1C7CYX9;Q16555	18;13;1	18;13;1	15;10;0	Dihydropyrimidinase-related protein 2	DPYSL2	tr|A0A1C7CYX9|A0A1C7CYX9_HUMAN Dihydropyrimidinase-related protein 2 OS=Homo sapiens OX=9606 GN=DPYSL2 PE=1 SV=1;sp|Q16555|DPYL2_HUMAN Dihydropyrimidinase-related protein 2 OS=Homo sapiens OX=9606 GN=DPYSL2 PE=1 SV=1	3	18	18	15	18	18	15	37.8	37.8	32.5	73.502	677	677;572;170	0	119.15	68446	53184	74998	58741	37781	95242	63730	55376	74335	60131	45516	86228	24	24	24	24	23	24	37.8	167590000	167590000	26		AAEDEEVPAFFK;AALAGGTTMIIDHVVPEPGTSLLAAFDQWR;AGGEPSVESGR;DNFTLIPEGTNGTEER;DVAHLGPDPQPPYSR;EALQNINDQSDR;GIQEEMEALVK;GLYDGPVCEVSVTPK;GSPLVVISQGK;GTVVYGEPITASLGTDGSHYWSK;ILDLGITGPEGHVLSRPEEVEAEAVNR;MDENQFVAVTSTNAAK;MSVIWDK;QIGENLIVPGGVK;SSAEVIAQAR;TIDFDSLSVGR;TVTPASSAK;VFNLYPR
Q969N2;A0A1W2PRH8;A0A1W2PNP0;A0A1W2PR73;A0A1W2PPS0;A0A1W2PPC3;A0A1W2PP57;A0A1W2PR92;A0A1W2PRZ8;A0A1W2PR70;A0A1W2PRH2;A0A1W2PPI8;A0A1W2PQ29;H7C2Y2;A0A1W2PPU8;A0A1W2PNW9;A0A1W2PRG1;A0A1W2PPR6;A0A1W2PRV7	Q969N2;A0A1W2PRH8;A0A1W2PNP0;A0A1W2PR73;A0A1W2PPS0;A0A1W2PPC3;A0A1W2PP57;A0A1W2PR92;A0A1W2PRZ8;A0A1W2PR70;A0A1W2PRH2;A0A1W2PPI8;A0A1W2PQ29;H7C2Y2;A0A1W2PPU8;A0A1W2PNW9;A0A1W2PRG1;A0A1W2PPR6;A0A1W2PRV7	1;1;1;1;1;1;1;1;1;1;1;1;1;1;1;1;1;1;1	1;1;1;1;1;1;1;1;1;1;1;1;1;1;1;1;1;1;1	1;1;1;1;1;1;1;1;1;1;1;1;1;1;1;1;1;1;1	GPI transamidase component PIG-T	PIGT	sp|Q969N2|PIGT_HUMAN GPI transamidase component PIG-T OS=Homo sapiens OX=9606 GN=PIGT PE=1 SV=1;tr|A0A1W2PRH8|A0A1W2PRH8_HUMAN Phosphatidylinositol glycan anchor biosynthesis class T OS=Homo sapiens OX=9606 GN=PIGT PE=1 SV=1;tr|A0A1W2PNP0|A0A1W2PNP0_HUMAN	19	1	1	1	1	1	1	2.1	2.1	2.1	65.699	578	578;203;580;550;505;499;495;432;429;101;316;314;300;275;242;240;232;605;331	0	3.4723	3336.5	2084.3	3485.1	2927.6	1546.2	4156.9	3106.6	2222.9	3431.2	2969	1916.7	3764.9	1	1	1	1	1	1	2.1	4219700	4219700	1		EVVCTENLTPWK
A0A1W2PNV4;E9PF58;C9JEY1;C9K057	A0A1W2PNV4;E9PF58	6;4;2;2	1;0;1;1	0;0;0;0		ARPC1A	tr|A0A1W2PNV4|A0A1W2PNV4_HUMAN Actin-related protein 2/3 complex subunit 1A OS=Homo sapiens OX=9606 PE=3 SV=1;tr|E9PF58|E9PF58_HUMAN Actin related protein 2/3 complex subunit 1A OS=Homo sapiens OX=9606 GN=ARPC1A PE=1 SV=1	4	6	1	0	6	1	0	14.9	2.6	0	75.872	684	684;279;334;352	0	3.4991	3159.4	3192.9	3898.2	2819.4	2269.8	4253	2941.8	3250.7	3889.1	2914.5	2597.6	3871.2	1	1	1	1	1	1	14.9	5769800	5769800	1		ASSEGGTAAGAGLDSLHK;EVDEKPASTPWGSK;GCLTFVSK;NAYVWSQK;STVLSLDWHPNNVLLAAGSCDFK;SVQVSTLK
Q9NVC6;A0A1W2PS69;E9PM72;A0A1W2PRX4;A0A1W2PNW7;A0A1W2PS27;A0A1W2PRB8	Q9NVC6;A0A1W2PS69;E9PM72;A0A1W2PRX4;A0A1W2PNW7;A0A1W2PS27;A0A1W2PRB8	1;1;1;1;1;1;1	1;1;1;1;1;1;1	1;1;1;1;1;1;1	Mediator of RNA polymerase II transcription subunit 17	MED17	sp|Q9NVC6|MED17_HUMAN Mediator of RNA polymerase II transcription subunit 17 OS=Homo sapiens OX=9606 GN=MED17 PE=1 SV=2;tr|A0A1W2PS69|A0A1W2PS69_HUMAN Mediator of RNA polymerase II transcription subunit 17 OS=Homo sapiens OX=9606 GN=MED17 PE=1 SV=1;tr|E9PM	7	1	1	1	1	1	1	3.7	3.7	3.7	72.889	651	651;500;509;530;605;652;838	0	4.3892	1793.8	1415.7	1830.1	1556.2	1027.6	2645.3	1670.2	1469.8	1823.6	1586.4	1245.5	2393.6	1	1	1	1	1	1	3.7	4405400	4405400	1		LSGPQAFDKNEINSLQSSEGLLEK
Q9H3U1;A0A1W2PNX8	Q9H3U1;A0A1W2PNX8	8;8	8;8	8;8	Protein unc-45 homolog A	UNC45A	sp|Q9H3U1|UN45A_HUMAN Protein unc-45 homolog A OS=Homo sapiens OX=9606 GN=UNC45A PE=1 SV=1;tr|A0A1W2PNX8|A0A1W2PNX8_HUMAN Unc-45 myosin chaperone A OS=Homo sapiens OX=9606 GN=UNC45A PE=1 SV=1	2	8	8	8	8	8	8	10.4	10.4	10.4	103.08	944	944;1084	0	9.4277	14990	11526	16883	11694	8789.5	19083	13958	12021	16681	12118	10299	17315	7	7	7	7	7	7	10.4	22302000	22302000	9		AAAACLDK;AVEYGLIQPNQDGE;DNALTLLIK;EDAGAEK;LTITSNPEMTFPGER;SWFEGQGLAGK;VEQMFQILLDPEEK;VLISNLLDLLTEVGVSGQGR
Q96EB1;E9PPJ9;A0A1W2PQA7;A0A1W2PNY5;A0A1W2PQZ6;A0A1W2PRF0;A0A1W2PRJ0;A0A1W2PPP6;A0A1X7SBS0;A0A1W2PS93;A0A1W2PR08;A0A1W2PRF5;G5E9D4	Q96EB1;E9PPJ9;A0A1W2PQA7;A0A1W2PNY5;A0A1W2PQZ6;A0A1W2PRF0;A0A1W2PRJ0;A0A1W2PPP6;A0A1X7SBS0;A0A1W2PS93;A0A1W2PR08;A0A1W2PRF5;G5E9D4	1;1;1;1;1;1;1;1;1;1;1;1;1	1;1;1;1;1;1;1;1;1;1;1;1;1	1;1;1;1;1;1;1;1;1;1;1;1;1	Elongator complex protein 4	ELP4	sp|Q96EB1|ELP4_HUMAN Elongator complex protein 4 OS=Homo sapiens OX=9606 GN=ELP4 PE=1 SV=2;tr|E9PPJ9|E9PPJ9_HUMAN Elongator complex protein 4 OS=Homo sapiens OX=9606 GN=ELP4 PE=1 SV=1;tr|A0A1W2PQA7|A0A1W2PQA7_HUMAN Elongator complex protein 4 OS=Homo sapie	13	1	1	1	1	1	1	4.2	4.2	4.2	46.587	424	424;185;265;386;392;395;396;424;425;425;450;475;535	0.0059263	1.1791	301.71	299.77	382.25	253.84	273.31	449.66	280.92	305.77	380.13	266.7	303.7	409.79	1	1	1	1	1	1	4.2	418770	418770	1		EDPANILQELPAPLLDDK
Q9BYD2;A0A1W2PPE5;A0A1W2PQB6;A0A1W2PS92;Q5SZR1	Q9BYD2;A0A1W2PPE5;A0A1W2PQB6;A0A1W2PS92;Q5SZR1	1;1;1;1;1	1;1;1;1;1	1;1;1;1;1	39S ribosomal protein L9, mitochondrial	MRPL9	sp|Q9BYD2|RM09_HUMAN Large ribosomal subunit protein bL9m OS=Homo sapiens OX=9606 GN=MRPL9 PE=1 SV=2;tr|A0A1W2PPE5|A0A1W2PPE5_HUMAN Large ribosomal subunit protein bL9m (Fragment) OS=Homo sapiens OX=9606 GN=MRPL9 PE=1 SV=1;tr|A0A1W2PQB6|A0A1W2PQB6_HUMAN La	5	1	1	1	1	1	1	5.6	5.6	5.6	30.243	267	267;87;130;153;233	0	8.5119	1919.1	1569.2	2115	1771.5	1280.2	2584.2	1786.9	1625.6	2102.7	1808	1488.5	2349.9	1	1	1	1	1	1	5.6	4362500	4362500	1		LLPQGLAVYASPENK
A0A1W2PPF3	A0A1W2PPF3	1	1	1			sp|A0A1W2PPF3|DUXB_HUMAN Double homeobox protein B OS=Homo sapiens OX=9606 GN=DUXB PE=2 SV=1	1	1	1	1	1	1	1	5.5	5.5	5.5	40.37	345	345	1	-2	0	0	0	0	0	0	0	0	0	0	0	0	0	0	0	0	0	0	5.5	0	0	0		KLAEQTGLQESRIQMWFQK	+
P23368;A0A1W2PPH1;A0A1W2PR68;A0A1W2PQT3;A0A1W2PQH3;A0A1W2PQY8;A0A1W2PQF8;A0A1W2PQ37;A0A1W2PRH1;A0A1W2PRS2;A0A1W2PRY9;A0A1W2PQH4	P23368;A0A1W2PPH1;A0A1W2PR68;A0A1W2PQT3;A0A1W2PQH3;A0A1W2PQY8;A0A1W2PQF8;A0A1W2PQ37	9;9;8;8;8;8;7;6;1;1;1;1	9;9;8;8;8;8;7;6;1;1;1;1	9;9;8;8;8;8;7;6;1;1;1;1	NAD-dependent malic enzyme, mitochondrial	ME2	sp|P23368|MAOM_HUMAN NAD-dependent malic enzyme, mitochondrial OS=Homo sapiens OX=9606 GN=ME2 PE=1 SV=1;tr|A0A1W2PPH1|A0A1W2PPH1_HUMAN Malic enzyme OS=Homo sapiens OX=9606 GN=ME2 PE=1 SV=1;tr|A0A1W2PR68|A0A1W2PR68_HUMAN Malic enzyme OS=Homo sapiens OX=9606	12	9	9	9	9	9	9	24.5	24.5	24.5	65.443	584	584;546;530;536;547;565;480;443;83;132;133;133	0	55.125	22097	18990	23928	18164	14175	29688	20575	19568	23844	18708	16485	26949	15	16	16	15	16	15	24.5	75523000	75523000	17		ALTSQLTDEELAQGR;GKPLMLNPR;ILGLGDLGVYGMGIPVGK;LFTPDVIR;NTLIQFEDFGNHNAFR;PVIFALSNPTAQAECTAEEAYTLTEGR;SEYDSLLPDVYEWPESASSPPVITE;SIVDNWPENHVK;TQQYDDLIDEFMK
A0A1W2PPS1	A0A1W2PPS1	39	2	0			tr|A0A1W2PPS1|A0A1W2PPS1_HUMAN Heterogeneous nuclear ribonucleoprotein U OS=Homo sapiens OX=9606 GN=HNRNPU PE=1 SV=1	1	39	2	0	39	2	0	43.3	1.9	0	88.317	804	804	0	7.8931	14002	10848	17375	8106.6	7205.6	16740	13037	11327	17041	8766.2	8453.7	15148	3	3	3	3	3	3	43.3	39291000	39291000	3		ALPPEKK;APQCLGK;ASYGVSK;AVVVCPK;AVVVCPKDEDYK;DCEVVMMIGLPGAGK;DIDIHEVR;DLPEHAVLK;EKPYFPIPEEYTFIQNVPLEDR;FIEIAAR;GNFTLPEVAECFDEITYVELQK;GNFTLPEVAECFDEITYVELQKEEAQK;GYFEYIEENK;HAAENPGK;KAEVEGK;KAVVVCPK;KAVVVCPKDEDYK;KDCEVVMMIGLPGAGK;KMCLFAGFQR;KQNTGSK;LLEQYKEESK;LLEQYKEESKK;LNTLLQR;LQAALDDEEAGGR;LQAALDDEEAGGRPAMEPGNGSLDLGGDSAGR;MMVAGFK;NFILDQTNVSAAAQR;NGQDLGVAFK;PAMEPGNGSLDLGGDSAGR;PLFPHVLCHNCAVEFNF…
Q06124;A0A8I5QJ58;A0A1W2PPU4;A0A8I5KW48;A0A8I5KVS6;A0A8I5KRZ3;A0A8I5QL30;H0YF12;A0A0U1RRI0	Q06124;A0A8I5QJ58;A0A1W2PPU4;A0A8I5KW48;A0A8I5KVS6;A0A8I5KRZ3;A0A8I5QL30	14;14;14;14;13;12;11;4;2	14;14;14;14;13;12;11;4;2	14;14;14;14;13;12;11;4;2	Tyrosine-protein phosphatase non-receptor type 11	PTPN11	sp|Q06124|PTN11_HUMAN Tyrosine-protein phosphatase non-receptor type 11 OS=Homo sapiens OX=9606 GN=PTPN11 PE=1 SV=3;tr|A0A8I5QJ58|A0A8I5QJ58_HUMAN protein-tyrosine-phosphatase OS=Homo sapiens OX=9606 GN=PTPN11 PE=1 SV=1;tr|A0A1W2PPU4|A0A1W2PPU4_HUMAN prote	9	14	14	14	14	14	14	32.7	32.7	32.7	68.01	593	593;536;578;671;461;555;468;108;196	0	29.56	18117	15817	20176	13936	11498	23633	16868	16281	20071	14472	13297	21456	13	13	14	12	13	14	32.7	60809000	60809000	16		CNNSKPK;FATLAELVQYYMEHHGQLK;FDSLTDLVEHYK;INAAEIESR;NGDVIELK;NPMVETLGTVLQLK;QGFWEEFETLQQQECK;SGMVQTEAQYR;TGDDKGESNDGK;TWPDHGVPSDPGGVLDFLEEVHHK;VGQGNTER;VVLHDGDPNEPVSDYINANIIMPEFETK;WFHPNITGVEAENLLLTR;YDVGGGER
Q14108;A0A1W2PRF6;A0A1W2PPX5;A0A1W2PQR6;A0A1W2PQB7;A0A1W2PS43;A0A1W2PRS1;A0A1W2PPU6	Q14108;A0A1W2PRF6;A0A1W2PPX5;A0A1W2PQR6;A0A1W2PQB7;A0A1W2PS43;A0A1W2PRS1;A0A1W2PPU6	2;2;2;2;2;2;2;1	2;2;2;2;2;2;2;1	2;2;2;2;2;2;2;1	Lysosome membrane protein 2	SCARB2	sp|Q14108|SCRB2_HUMAN Lysosome membrane protein 2 OS=Homo sapiens OX=9606 GN=SCARB2 PE=1 SV=2;tr|A0A1W2PRF6|A0A1W2PRF6_HUMAN Scavenger receptor class B member 2 OS=Homo sapiens OX=9606 GN=SCARB2 PE=1 SV=1;tr|A0A1W2PPX5|A0A1W2PPX5_HUMAN Scavenger receptor c	8	2	2	2	2	2	2	9	9	9	54.29	478	478;320;432;449;470;475;519;438	0	8.6786	2081.7	3659.7	2812.3	1693.3	3052.4	2860.6	1938.2	3596.6	2891.8	1830.3	3168.3	2648.5	2	2	2	2	2	2	9	3671100	3671100	2		DEVLYVFPSDFCR;FVSAIEGMHPNQEDHETFVDINPLTGIILK
Q86VV8;A0A1W2PQI7;J3KTD2;J3KT00;A0A1W2PPP3	Q86VV8;A0A1W2PQI7;J3KTD2;J3KT00;A0A1W2PPP3	2;2;1;1;1	2;2;1;1;1	2;2;1;1;1	Rotatin	RTTN	sp|Q86VV8|RTTN_HUMAN Rotatin OS=Homo sapiens OX=9606 GN=RTTN PE=1 SV=3;tr|A0A1W2PQI7|A0A1W2PQI7_HUMAN Rotatin OS=Homo sapiens OX=9606 GN=RTTN PE=1 SV=1;tr|J3KTD2|J3KTD2_HUMAN Rotatin OS=Homo sapiens OX=9606 GN=RTTN PE=1 SV=1;tr|J3KT00|J3KT00_HUMAN Rotatin	5	2	2	2	2	2	2	1.2	1.2	1.2	248.63	2226	2226;690;500;669;1102	0.0029443	1.5654	13142	9244.8	13819	10051	6440.9	16354	12236	9722.6	13648	10343	7803.4	14805	4	4	4	4	4	4	1.2	31053000	31053000	4		TAEAVYSIECTCNFLSDIGK;VLAGLIR
Q9Y5J7;G3V2F3;A0A1W2PRH9;A0A1W2PQS5;G3V502	Q9Y5J7;G3V2F3;A0A1W2PRH9;A0A1W2PQS5;G3V502	1;1;1;1;1	1;1;1;1;1	1;1;1;1;1	Mitochondrial import inner membrane translocase subunit Tim9	TIMM9	sp|Q9Y5J7|TIM9_HUMAN Mitochondrial import inner membrane translocase subunit Tim9 OS=Homo sapiens OX=9606 GN=TIMM9 PE=1 SV=1;tr|G3V2F3|G3V2F3_HUMAN Mitochondrial import inner membrane translocase subunit (Fragment) OS=Homo sapiens OX=9606 GN=TIMM9 PE=1 SV=	5	1	1	1	1	1	1	12.4	12.4	12.4	10.378	89	89;44;60;61;66	0	3.2524	876.59	931.85	1245.8	835.59	736.84	1280.1	816.19	947.08	1236	870.77	831.53	1166.7	1	1	1	1	1	1	12.4	6152100	6152100	1		AAQIPESDQIK
Q14353;A0A1W2PR36	Q14353;A0A1W2PR36	1;1	1;1	1;1	Guanidinoacetate N-methyltransferase	GAMT	sp|Q14353|GAMT_HUMAN Guanidinoacetate N-methyltransferase OS=Homo sapiens OX=9606 GN=GAMT PE=1 SV=1;tr|A0A1W2PR36|A0A1W2PR36_HUMAN guanidinoacetate N-methyltransferase OS=Homo sapiens OX=9606 GN=GAMT PE=1 SV=1	2	1	1	1	1	1	1	5.9	5.9	5.9	26.318	236	236;213	0.0011013	1.9074	1712.1	2891.9	3012.6	1337.9	2543.7	2172.9	1594.2	2857.8	3021.6	1492.4	2620.3	2019.4	1	1	1	1	1	1	5.9	3679700	3679700	1		YYAFPQMITPLVTK
P04439;A0A1W2PS24;A0A9L9PXG1;Q5SRN5;A0A9L9PY26;A0A9L9PYF9;Q5SRN7;A0A9L9PXF6;Q5SUL5;A0A0G2JIF2;A0A0G2JL56;A0A0G2JI36;A0A1W2PQD0;A0A1W2PSE7;P01893	P04439;A0A1W2PS24;A0A9L9PXG1;Q5SRN5;A0A9L9PY26;A0A9L9PYF9;Q5SRN7;A0A9L9PXF6;Q5SUL5;A0A0G2JIF2;A0A0G2JL56;A0A0G2JI36;A0A1W2PQD0;A0A1W2PSE7	10;10;10;10;9;9;8;8;7;7;6;5;5;5;3	10;10;10;10;9;9;8;8;7;7;6;5;5;5;3	4;4;4;4;3;3;2;2;3;3;2;1;1;1;1	HLA class I histocompatibility antigen, A-3 alpha chain	HLA-A	sp|P04439|HLAA_HUMAN HLA class I histocompatibility antigen, A alpha chain OS=Homo sapiens OX=9606 GN=HLA-A PE=1 SV=2;tr|A0A1W2PS24|A0A1W2PS24_HUMAN MHC class I antigen OS=Homo sapiens OX=9606 GN=HLA-A PE=1 SV=2;tr|A0A9L9PXG1|A0A9L9PXG1_HUMAN Major histoco	15	10	10	4	10	10	4	37.8	37.8	14	40.84	365	365;326;337;371;366;394;299;355;365;371;394;299;339;367;362	0	63.464	32580	33284	37199	25398	24047	41238	30336	33813	37279	26499	27002	37576	14	14	14	14	14	14	37.8	146420000	146420000	14		APWIEQEGPEYWDQETR;AYLDGTCVEWLR;DGEDQTQDTELVETRPAGDGTFQK;FDSDAASQR;KGGSYTQAASSDSAQGSDVSLTACK;KGGSYTQAASSDSAQGSDVSLTACKV;QDAYDGKDYIALNEDLR;SWTAADMAAQITK;VDLGTLR;WAAVVVPSGEEQR
Q92841;A0A1X7SBZ2;A0A5H1ZRQ2;A0A0U1RQJ0	Q92841;A0A1X7SBZ2;A0A5H1ZRQ2	30;30;30;2	21;21;21;1	21;21;21;1	Probable ATP-dependent RNA helicase DDX17	DDX17	sp|Q92841|DDX17_HUMAN Probable ATP-dependent RNA helicase DDX17 OS=Homo sapiens OX=9606 GN=DDX17 PE=1 SV=2;tr|A0A1X7SBZ2|A0A1X7SBZ2_HUMAN RNA helicase OS=Homo sapiens OX=9606 GN=DDX17 PE=1 SV=1;tr|A0A5H1ZRQ2|A0A5H1ZRQ2_HUMAN RNA helicase OS=Homo sapiens OX	4	30	21	21	30	21	21	45.8	34	34	80.272	729	729;729;731;56	0	123.92	110090	87514	126290	91025	58800	150860	102500	90987	124920	93760	71184	136530	48	48	48	48	47	48	45.8	721100000	721100000	49		APILIATDVASR;DMVGIAQTGSGK;DWVLNEFR;ELAQQVQQVADDYGK;ESAAPAAAPTAEAPPPSVVTRPEPQALPSPAIR;FVINYDYPNSSEDYVHR;GDGPICLVLAPTR;GGDVCPK;GLDVEDVK;GTAYTFFTPGNLK;GVEICIATPGR;IVDQIRPDR;KFGNPGER;KIVDQIRPDR;LIDFLESGK;LIQLMEEIMAEK;LIQLMEEIMAEKENK;LMQLVDHR;LTPYEVDELR;LTPYEVDELRR;MLDMGFEPQIR;NFYVEHPEVAR;QLAEDFLR;QTLMWSATWPK;SSQSSSQQFSGIGR;STCIYGGAPK;TLAYLLPAIVHINHQPYLER;TTSSANNPNLMYQDECDRR;VLEEANQAINPK;WDLSELPK
P08651;A0A286YEX4	P08651;A0A286YEX4	1;1	1;1	1;1	Nuclear factor 1 C-type	NFIC	sp|P08651|NFIC_HUMAN Nuclear factor 1 C-type OS=Homo sapiens OX=9606 GN=NFIC PE=1 SV=2;tr|A0A286YEX4|A0A286YEX4_HUMAN Nuclear factor 1 OS=Homo sapiens OX=9606 GN=NFIC PE=1 SV=1	2	1	1	1	1	1	1	6.3	6.3	6.3	55.674	508	508;530	0	11.513	0	0	0	0	0	0	0	0	0	0	0	0	0	0	0	0	0	0	6.3	0	0	0		TPVVTGTGPNFSLGELQGHLAYDLNPASTGLR
O43175;A0A286YF22;A0A2C9F2M7;A0A286YFL2;A0A286YFA2;A0A286YFM8;A0A286YER3;A0A286YFC8;A0A286YFB2;A0A286YF78;A0A286YF34;A0A286YFF3;A0A286YFE1;A0A286YFK5	O43175;A0A286YF22;A0A2C9F2M7;A0A286YFL2;A0A286YFA2;A0A286YFM8	22;22;21;18;18;13;8;8;8;8;7;4;4;4	22;22;21;18;18;13;8;8;8;8;7;4;4;4	22;22;21;18;18;13;8;8;8;8;7;4;4;4	D-3-phosphoglycerate dehydrogenase	PHGDH	sp|O43175|SERA_HUMAN D-3-phosphoglycerate dehydrogenase OS=Homo sapiens OX=9606 GN=PHGDH PE=1 SV=4;tr|A0A286YF22|A0A286YF22_HUMAN D-3-phosphoglycerate dehydrogenase OS=Homo sapiens OX=9606 GN=PHGDH PE=1 SV=1;tr|A0A2C9F2M7|A0A2C9F2M7_HUMAN D-3-phosphoglycer	14	22	22	22	22	22	22	51.6	51.6	51.6	56.65	533	533;526;532;429;445;239;97;123;165;276;72;63;89;145	0	135.4	70236	49886	84547	67308	37684	119680	65400	52523	83152	68654	47295	108010	55	50	74	53	48	73	51.6	1048799999.9999999	1048799999.9999999	110		AGTGVDNVDLEAATR;ALQSGQCAGAALDVFTEEPPRDR;ALVDHENVISCPHLGASTK;AWAGSPK;CGEEIAVQFVDMVK;DLPLLLFR;EELIAELQDCEGLIVR;FMGTELNGK;GGIVDEGALLR;GTIQVITQGTSLK;ILQDGGLQVVEK;KILQDGGLQVVEK;KVLISDSLDPCCR;MQSFGMK;NAGNCLSPAVIVGLLK;QIPQATASMK;QNLSKEELIAELQDCEGLIVR;SLTGVVNAQALTSAFSPHTKPWIGLAEALGTLMR;TLGILGLGR;TQTSDPAMLPTMIGLLAEAGVR;VLISDSLDPCCR;VTADVINAAEK
P50897;A0A2C9F2P4;A0A286YFF7;Q5T0S4;A0A286YFE3;A0A286YFL8;E9PK48;A0A286YFL6;E9PSE5;E9PIA8	P50897;A0A2C9F2P4;A0A286YFF7;Q5T0S4;A0A286YFE3;A0A286YFL8;E9PK48	4;4;4;3;3;3;2;1;1;1	4;4;4;3;3;3;2;1;1;1	4;4;4;3;3;3;2;1;1;1	Palmitoyl-protein thioesterase 1	PPT1	sp|P50897|PPT1_HUMAN Palmitoyl-protein thioesterase 1 OS=Homo sapiens OX=9606 GN=PPT1 PE=1 SV=1;tr|A0A2C9F2P4|A0A2C9F2P4_HUMAN Palmitoyl-protein thioesterase 1 OS=Homo sapiens OX=9606 GN=PPT1 PE=1 SV=1;tr|A0A286YFF7|A0A286YFF7_HUMAN Palmitoyl-protein thioe	10	4	4	4	4	4	4	22.5	22.5	22.5	34.193	306	306;305;335;282;301;323;148;78;87;208	0	89.192	8352.8	7692.4	8610	7832.2	5590.5	10427	7777.3	7871.6	8656.6	7944.3	6438.3	9502.4	5	5	5	5	5	5	22.5	28339000	28339000	7		ETIPLQETSLYTQDR;LQQGYNAMGFSQGGQFLR;TLMEDVENSFFLNVNSQVTTVCQALAK;TLNAGAYSK
Q7Z3U7;A0A286YFF8	Q7Z3U7;A0A286YFF8	2;2	2;2	2;2	Protein MON2 homolog	MON2	sp|Q7Z3U7|MON2_HUMAN Protein MON2 homolog OS=Homo sapiens OX=9606 GN=MON2 PE=1 SV=3;tr|A0A286YFF8|A0A286YFF8_HUMAN Protein MON2 homolog OS=Homo sapiens OX=9606 GN=MON2 PE=1 SV=1	2	2	2	2	2	2	2	2.4	2.4	2.4	190.36	1717	1717;1718	0	4.4538	3225	2124	3444.5	2635	1417.3	3953.3	3002.8	2251.8	3391.8	2691.1	1765.6	3577.1	2	2	2	2	2	2	2.4	2362800	2362800	2		AWDVLLDHIQSAALSK;NENIDVEVVQLISNEILPYANFIPK
P25054;A0A2Q2SV78;E9PFT7;R4GMU6	P25054;A0A2Q2SV78;E9PFT7;R4GMU6	1;1;1;1	1;1;1;1	1;1;1;1	Adenomatous polyposis coli protein	APC	sp|P25054|APC_HUMAN Adenomatous polyposis coli protein OS=Homo sapiens OX=9606 GN=APC PE=1 SV=2;tr|A0A2Q2SV78|A0A2Q2SV78_HUMAN APC regulator of WNT signaling pathway (Fragment) OS=Homo sapiens OX=9606 GN=APC PE=1 SV=1;tr|E9PFT7|E9PFT7_HUMAN APC regulator o	4	1	1	1	1	1	1	0.5	0.5	0.5	311.64	2843	2843;1135;1304;2861	1	-2	0	0	0	0	0	0	0	0	0	0	0	0	0	0	0	0	0	0	0.5	0	0	0		QSLYGDYVFDTNR	+
Q13555;A0A2Q3DQE3;A0A8V8TQ60;A0A8V8TPN2;Q5SWX3;Q8WU40;H0Y6G2;D6RFJ0;A0A8V8TQ39;A0A8V8TR72;A0A804HIC9;A0A8V8TR22;A0A5F9ZH50;A0A8V8TQ06;A0A5F9ZHR5;A0A8V8TQR5;A0A5F9ZH21;A0A5F9ZHM9;Q13554;A0A8V8TQW6;A0A5K1VW76;A0A8V8TPW6;A0A8V8TQ12;A0A8V8TPG6;A0A8V8TPJ7;A0A5F9ZHY2;H7BXS4;A0A8V8TPH1;A0A8V8TPX9;A0A8V8TQ77;A0A8V8TQS2;E7EQE4;E9PBE8;A0A804CJ50;Q9UQM7;A0A8V8TQ13	Q13555;A0A2Q3DQE3;A0A8V8TQ60;A0A8V8TPN2;Q5SWX3;Q8WU40;H0Y6G2;D6RFJ0;A0A8V8TQ39;A0A8V8TR72;A0A804HIC9;A0A8V8TR22;A0A5F9ZH50;A0A8V8TQ06;A0A5F9ZHR5;A0A8V8TQR5;A0A5F9ZH21;A0A5F9ZHM9;Q13554;A0A8V8TQW6;A0A5K1VW76;A0A8V8TPW6;A0A8V8TQ12;A0A8V8TPG6;A0A8V8TPJ7;A0A5F9ZHY2;H7BXS4;A0A8V8TPH1;A0A8V8TPX9;A0A8V8TQ77;A0A8V8TQS2;E7EQE4;E9PBE8;A0A804CJ50;Q9UQM7;A0A8V8TQ13	2;2;2;2;2;2;2;1;1;1;1;1;1;1;1;1;1;1;1;1;1;1;1;1;1;1;1;1;1;1;1;1;1;1;1;1	1;1;1;1;1;1;1;0;0;0;0;0;0;0;0;0;0;0;0;1;0;0;0;0;0;0;0;0;0;1;0;0;0;1;0;0	1;1;1;1;1;1;1;0;0;0;0;0;0;0;0;0;0;0;0;1;0;0;0;0;0;0;0;0;0;1;0;0;0;1;0;0	Calcium/calmodulin-dependent protein kinase type II subunit gamma;Calcium/calmodulin-dependent protein kinase type II subunit beta;Calcium/calmodulin-dependent protein kinase type II subunit alpha	CAMK2G;CAMK2A;CAMK2B	sp|Q13555|KCC2G_HUMAN Calcium/calmodulin-dependent protein kinase type II subunit gamma OS=Homo sapiens OX=9606 GN=CAMK2G PE=1 SV=4;tr|A0A2Q3DQE3|A0A2Q3DQE3_HUMAN calcium/calmodulin-dependent protein kinase OS=Homo sapiens OX=9606 GN=CAMK2G PE=1 SV=1;tr|A0	36	2	1	1	2	1	1	5	2.9	2.9	62.606	558	558;556;525;480;516;453;588;548;547;123;458;516;559;503;489;561;478;467;666;110;421;413;398;389;388;362;362;287;272;244;177;173;168;288;478;434	0.00028035	2.1047	995.55	1009	1262.5	884.02	614.33	1473.9	926.95	1027.4	1257.4	913.98	733.95	1335.1	1	1	1	1	1	1	5	1011400	1011400	1		DLKPENLLLASK;GSTESCNTTTEDEDLK
Q8TF01;A0A2R8Y2Y1;A0A7P0Z4K1	Q8TF01;A0A2R8Y2Y1;A0A7P0Z4K1	1;1;1	1;1;1	1;1;1	Arginine/serine-rich protein PNISR	PNISR	sp|Q8TF01|PNISR_HUMAN Arginine/serine-rich protein PNISR OS=Homo sapiens OX=9606 GN=PNISR PE=1 SV=2;tr|A0A2R8Y2Y1|A0A2R8Y2Y1_HUMAN PNN interacting serine and arginine rich protein OS=Homo sapiens OX=9606 GN=PNISR PE=1 SV=2;tr|A0A7P0Z4K1|A0A7P0Z4K1_HUMAN PN	3	1	1	1	1	1	1	1.2	1.2	1.2	92.576	805	805;753;814	0	2.7365	2980.2	2852.5	3221.4	2622.5	1982	3756.7	2774.9	2911.3	3232.6	2683.7	2279.6	3420.3	1	1	1	1	1	1	1.2	9135800	9135800	1		EADGDVVNEK
P49590;A0A2R8Y6I1;A0A2R8Y3N3;A0A2R8Y5P7;D6RB22;D6RJE6;B4DQ67;A0A2R8Y4X6;A0A2R8Y5E8	P49590;A0A2R8Y6I1;A0A2R8Y3N3;A0A2R8Y5P7;D6RB22;D6RJE6;B4DQ67	6;6;6;6;5;4;4;2;2	3;3;3;3;3;2;2;1;1	3;3;3;3;3;2;2;1;1	Probable histidine--tRNA ligase, mitochondrial	HARS2	sp|P49590|SYHM_HUMAN Histidine--tRNA ligase, mitochondrial OS=Homo sapiens OX=9606 GN=HARS2 PE=1 SV=1;tr|A0A2R8Y6I1|A0A2R8Y6I1_HUMAN histidine--tRNA ligase OS=Homo sapiens OX=9606 GN=HARS2 PE=1 SV=1;tr|A0A2R8Y3N3|A0A2R8Y3N3_HUMAN histidine--tRNA ligase OS=	9	6	3	3	6	3	3	14.4	8.5	8.5	56.888	506	506;436;473;512;399;293;334;160;219	0	8.4414	7913.7	5328.2	8180.2	6199.9	3687.8	10450	7368.5	5629.9	8073.2	6355.2	4573.9	9444.7	3	3	3	3	3	3	14.4	4731500	4731500	3		DQGGELLSLR;GLAPEVADR;IGDYVQCHGGVSLVEQMFQDPR;ILDLVISCFK;LIAELWDSGIK;YDGLVGMFDPK
P48637;A0A2R8Y430;A0A2R8Y5T7;A0A2R8Y2F2;A0A2R8Y2X9;A0A2R8Y6Y6;A0A2R8Y4V9;A0A2R8Y790;A0A2R8Y446;A0A0S2Z4J7;A0A2R8YF34;A0A2R8Y7I7;A0A2R8Y6Q7	P48637;A0A2R8Y430;A0A2R8Y5T7	4;4;3;1;1;1;1;1;1;1;1;1;1	4;4;3;1;1;1;1;1;1;1;1;1;1	4;4;3;1;1;1;1;1;1;1;1;1;1	Glutathione synthetase	GSS	sp|P48637|GSHB_HUMAN Glutathione synthetase OS=Homo sapiens OX=9606 GN=GSS PE=1 SV=1;tr|A0A2R8Y430|A0A2R8Y430_HUMAN Glutathione synthetase OS=Homo sapiens OX=9606 GN=GSS PE=1 SV=1;tr|A0A2R8Y5T7|A0A2R8Y5T7_HUMAN Glutathione synthetase (Fragment) OS=Homo sap	13	4	4	4	4	4	4	11.4	11.4	11.4	52.384	474	474;450;360;30;48;81;97;112;124;132;134;155;169	0	7.6677	6655.8	7705.6	8014.5	6217.1	6085	9801.9	6197.2	7758.7	8078.7	6431.6	6773.5	8944.9	4	4	4	4	4	4	11.4	12645000	12645000	4		ATNWGSLLQDK;AWELYGSPNALVLLIAQEK;EGGGNNLYGEEMVQALK;FVLKPQR
Q08722;A0A2R8Y484	Q08722;A0A2R8Y484	3;3	3;3	3;3	Leukocyte surface antigen CD47	CD47	sp|Q08722|CD47_HUMAN Leukocyte surface antigen CD47 OS=Homo sapiens OX=9606 GN=CD47 PE=1 SV=1;tr|A0A2R8Y484|A0A2R8Y484_HUMAN Leukocyte surface antigen CD47 (Fragment) OS=Homo sapiens OX=9606 GN=CD47 PE=1 SV=1	2	3	3	3	3	3	3	8.7	8.7	8.7	35.213	323	323;183	0	5.4299	13763	13219	15810	11192	8825.4	17704	12815	13500	15788	11588	10201	16089	3	3	3	3	3	3	8.7	25510000	25510000	3		EGETIIELK;IEVSQLLK;STVPTDFSSAK
Q9HCK8;A0A2R8YFT4;A0A2R8Y808;A0A2R8Y4P3;A0A2R8Y840	Q9HCK8;A0A2R8YFT4;A0A2R8Y808;A0A2R8Y4P3;A0A2R8Y840	1;1;1;1;1	1;1;1;1;1	1;1;1;1;1	Chromodomain-helicase-DNA-binding protein 8	CHD8	sp|Q9HCK8|CHD8_HUMAN Chromodomain-helicase-DNA-binding protein 8 OS=Homo sapiens OX=9606 GN=CHD8 PE=1 SV=5;tr|A0A2R8YFT4|A0A2R8YFT4_HUMAN Chromodomain helicase DNA binding protein 8 (Fragment) OS=Homo sapiens OX=9606 GN=CHD8 PE=1 SV=1;tr|A0A2R8Y808|A0A2R8Y	5	1	1	1	1	1	1	0.4	0.4	0.4	290.52	2581	2581;305;586;1102;1995	0.0042228	1.4083	6490.2	3668.1	4987.7	5383.9	2142	8091.6	6043	3938.6	4974.3	5364.6	2901.4	7298	1	1	1	1	1	1	0.4	2364700	2364700	1		LNTITPVVGK
P51532;A0A2R8Y4P4;A0A2R8Y7S2;A0A994J6Y9;A0A2R8YGG3;Q9HBD4;A0A2R8YF80;A0A2R8YF58;A0A2R8Y526;A0A2R8Y7Y7;A0A2R8Y6V2;A0A2R8Y6N0;A0A2R8Y440;A0A2R8YG32;A0A2R8Y7F3;A0A2R8Y4C5;A0A2R8YDA1;A0A2R8Y523;A0A2R8Y5K3;A0A2R8YGP5;K7EQF0;A0A2R8YFK5;A0A994J4Z2;K7EP28;A0A2R8YCY3;A0A2R8YFV8;A0A994J7D9;A0A0U1RQE1;A0A0U1RRF8;A0A0A0MSS5;F6UH26;A0A0U1RR09;A0A994HRU5;A0A2R8Y4R6;A0A0U1RRD6;A0A994J4C9;B1ALG1;F6T8Q0;B1ALG2;A0…	P51532;A0A2R8Y4P4;A0A2R8Y7S2;A0A994J6Y9;A0A2R8YGG3;Q9HBD4;A0A2R8YF80;A0A2R8YF58;A0A2R8Y526;A0A2R8Y7Y7;A0A2R8Y6V2;A0A2R8Y6N0;A0A2R8Y440;A0A2R8YG32;A0A2R8Y7F3;A0A2R8Y4C5;A0A2R8YDA1;A0A2R8Y523;A0A2R8Y5K3;A0A2R8YGP5;K7EQF0;A0A2R8YFK5;A0A994J4Z2	10;10;10;10;10;10;8;8;8;8;8;8;8;8;8;7;7;6;5;5;5;5;5;4;2;2;1;1;1;1;1;1;1;1;1;1;1;1;1;1	10;10;10;10;10;10;8;8;8;8;8;8;8;8;8;7;7;6;5;5;5;5;5;4;2;2;1;1;1;1;1;1;1;1;1;1;1;1;1;1	6;6;6;6;6;6;4;4;4;4;4;4;4;4;4;4;4;3;2;4;2;2;4;2;1;1;0;0;0;0;0;0;0;1;0;0;0;0;0;0	Transcription activator BRG1	SMARCA4	sp|P51532|SMCA4_HUMAN Transcription activator BRG1 OS=Homo sapiens OX=9606 GN=SMARCA4 PE=1 SV=2;tr|A0A2R8Y4P4|A0A2R8Y4P4_HUMAN SWI/SNF related, matrix associated, actin dependent regulator of chromatin, subfamily a, member 4 OS=Homo sapiens OX=9606 GN=SMAR	40	10	10	6	10	10	6	7.8	7.8	5	184.64	1647	1647;1649;1646;1534;1455;1679;1094;1065;1068;1081;1041;1145;1192;1198;1165;1047;985;799;522;1165;348;336;1243;221;385;375;636;228;169;182;192;202;1152;234;149;654;236;248;254;38	0	52.146	35313	28007	36526	27647	20825	45880	32880	29070	36331	28472	24449	41614	15	15	15	15	15	15	7.8	88428000	88428000	16		DSDAGSSTPTTSTR;ELPEYYELIR;EVDYSDSLTEK;EVEAQLPEKVEYVIK;GLDPVEILQER;IQELENLPGSLAGDLR;LMEEDELPSWIIKDDAEVER;LTCEEEEEK;QDVDDEYGVSQALAR;WAPSVVK
Q969G3;A0A2R8Y765;J3QKS7;A0A2R8Y7U4;A0A2U3TZQ7;A0A2R8Y7I9;A0A2R8Y4T4;A0A2R8YES3;A0A2R8Y855;B4DGM3;J3QR61;A0A2R8YFC8;A0A2R8YEB8;J3KT85;A0A2R8YD78;J3QKX6	Q969G3;A0A2R8Y765;J3QKS7;A0A2R8Y7U4;A0A2U3TZQ7;A0A2R8Y7I9;A0A2R8Y4T4;A0A2R8YES3;A0A2R8Y855;B4DGM3;J3QR61	3;3;3;3;3;3;3;3;3;3;2;1;1;1;1;1	3;3;3;3;3;3;3;3;3;3;2;1;1;1;1;1	3;3;3;3;3;3;3;3;3;3;2;1;1;1;1;1	SWI/SNF-related matrix-associated actin-dependent regulator of chromatin subfamily E member 1	SMARCE1	sp|Q969G3|SMCE1_HUMAN SWI/SNF-related matrix-associated actin-dependent regulator of chromatin subfamily E member 1 OS=Homo sapiens OX=9606 GN=SMARCE1 PE=1 SV=2;tr|A0A2R8Y765|A0A2R8Y765_HUMAN SWI/SNF related, matrix associated, actin dependent regulator of	16	3	3	3	3	3	3	11.2	11.2	11.2	46.649	411	411;277;287;297;311;332;335;347;367;393;259;58;96;109;115;135	0	41.21	7244	6301.9	8044	6652.6	4583	8666.6	6744.8	6490.2	8018.3	6780.8	5298.8	7898.1	6	6	6	6	6	6	11.2	23837000	23837000	6		DLTDEEKQEYLNEYEAEK;IAAEIAQAEEQAR;LISEILSESVVPDVR
Q3V6T2;A0A2R8YG52;A0A2R8YGU1;A0A2R8Y4X4;A0A2R8Y4W8;A0A2R8YG73;A0A2R8Y7B1;A0A2U3TZV9	Q3V6T2;A0A2R8YG52;A0A2R8YGU1;A0A2R8Y4X4;A0A2R8Y4W8;A0A2R8YG73;A0A2R8Y7B1;A0A2U3TZV9	1;1;1;1;1;1;1;1	1;1;1;1;1;1;1;1	1;1;1;1;1;1;1;1	Girdin	CCDC88A	sp|Q3V6T2|GRDN_HUMAN Girdin OS=Homo sapiens OX=9606 GN=CCDC88A PE=1 SV=2;tr|A0A2R8YG52|A0A2R8YG52_HUMAN Coiled-coil domain containing 88A (Fragment) OS=Homo sapiens OX=9606 GN=CCDC88A PE=1 SV=1;tr|A0A2R8YGU1|A0A2R8YGU1_HUMAN Coiled-coil domain containing 8	8	1	1	1	1	1	1	0.7	0.7	0.7	216.04	1871	1871;828;974;1406;1493;1494;1604;1797	0	4.9747	1441.9	1292.7	1347.7	1029.6	855.27	1775.7	1342.5	1324.1	1358	1062.6	990.48	1611.6	1	1	1	1	1	1	0.7	1436600	1436600	1		IEALEQENSELER
P35222;A0A2R8Y804;A0A2R8Y543;A0A2R8Y5C3;A0A2R8Y750;B4DGU4;A0A2R8YCH5;A0A2R8Y7Z0;A0A2R8Y5A3;A0A2R8Y6G0;A0A2R8Y5Z1;A0A2R8Y815	P35222;A0A2R8Y804;A0A2R8Y543;A0A2R8Y5C3;A0A2R8Y750;B4DGU4;A0A2R8YCH5;A0A2R8Y7Z0;A0A2R8Y5A3;A0A2R8Y6G0;A0A2R8Y5Z1	5;5;5;5;5;5;5;5;5;4;4;2	5;5;5;5;5;5;5;5;5;4;4;2	4;4;4;4;4;4;4;4;4;3;3;2	Catenin beta-1	CTNNB1	sp|P35222|CTNB1_HUMAN Catenin beta-1 OS=Homo sapiens OX=9606 GN=CTNNB1 PE=1 SV=1;tr|A0A2R8Y804|A0A2R8Y804_HUMAN Catenin beta-1 OS=Homo sapiens OX=9606 GN=CTNNB1 PE=1 SV=1;tr|A0A2R8Y543|A0A2R8Y543_HUMAN Catenin beta-1 OS=Homo sapiens OX=9606 GN=CTNNB1 PE=1	12	5	5	4	5	5	4	7.9	7.9	6.7	85.496	781	781;702;715;737;744;774;779;780;783;367;752;186	0	7.5898	15188	13689	16264	12630	9943	18236	14142	14044	16263	12978	11362	16612	6	6	6	6	6	6	7.9	25583000	25583000	6		EQGAIPR;GLNTIPLFVQLLYSPIENIQR;HQEAEMAQNAVR;LVQNCLWTLR;TMQNTNDVETAR
P49711;A0A2R8Y595;A0A2R8YFL0;A0A2R8Y6Z6;A0A2R8Y6C1	P49711;A0A2R8Y595;A0A2R8YFL0	5;5;5;1;1	5;5;5;1;1	5;5;5;1;1	Transcriptional repressor CTCF	CTCF	sp|P49711|CTCF_HUMAN Transcriptional repressor CTCF OS=Homo sapiens OX=9606 GN=CTCF PE=1 SV=1;tr|A0A2R8Y595|A0A2R8Y595_HUMAN CCCTC-binding factor OS=Homo sapiens OX=9606 GN=CTCF PE=1 SV=1;tr|A0A2R8YFL0|A0A2R8YFL0_HUMAN CCCTC-binding factor OS=Homo sapiens	5	5	5	5	5	5	5	12	12	12	82.785	727	727;638;725;135;163	0	16.991	3983.2	6294.3	4709.9	3122.7	4631.5	6209.1	3708.8	6211.9	4858.4	3325.4	4978.9	5680.5	6	6	6	6	6	6	12	10521000	10521000	6		CDQCDYACR;HADNCAGPDGVEGENGGETK;MEGDAVEAIVEESETFIK;YCDAVFHER;YTEEGKDVDVSVYDFEEEQQEGLLSEVNAEK
Q99700;F8WB06;A0A5F9ZHW5;A0A5F9ZHX3;A0A2R8Y5A6;A0A2R8Y7E6;A0A5F9ZI57;V9GY86;F8VQP2;A0A5F9ZHH4;A0A2R8YDM9;A0A2R8Y7P6;H0YH87;F8W0B5;F8WB05;A0A5F9ZH85;F8VRK6	Q99700;F8WB06;A0A5F9ZHW5;A0A5F9ZHX3;A0A2R8Y5A6;A0A2R8Y7E6;A0A5F9ZI57;V9GY86;F8VQP2;A0A5F9ZHH4;A0A2R8YDM9;A0A2R8Y7P6;H0YH87;F8W0B5;F8WB05	4;4;4;4;4;4;4;4;4;4;4;4;4;3;2;1;1	3;3;3;3;3;3;3;3;3;3;3;3;3;2;1;1;1	3;3;3;3;3;3;3;3;3;3;3;3;3;2;1;1;1	Ataxin-2	ATXN2	sp|Q99700|ATX2_HUMAN Ataxin-2 OS=Homo sapiens OX=9606 GN=ATXN2 PE=1 SV=2;tr|F8WB06|F8WB06_HUMAN Ataxin 2 OS=Homo sapiens OX=9606 GN=ATXN2 PE=1 SV=3;tr|A0A5F9ZHW5|A0A5F9ZHW5_HUMAN Ataxin 2 OS=Homo sapiens OX=9606 GN=ATXN2 PE=1 SV=1;tr|A0A5F9ZHX3|A0A5F9ZHX3_	17	4	3	3	4	3	3	4	3.4	3.4	140.28	1313	1313;1087;1178;1167;1166;1158;1155;1153;1073;1065;968;957;835;908;424;347;235	0	5.8363	8022	6812.8	8172.6	6557.5	5045.9	10481	7469.2	7022.2	8171.1	6727.2	5868.1	9518.1	3	3	3	3	3	3	4	24494000	24494000	3		KSTLNPNAK;RGPEVTSQGVQTSSPACK;STESSSGPK;STSHTSDFNPNSGSDQR
O00571;A0A2R8Y645;A0A2R8Y5G6;A0A2R8Y774;A0A2R8YFS5;A0A2U3TZJ9;A0A2R8YFR4;A0A2R8YCW1;A0A0D9SF53;A0A2R8Y4A4;A0A0D9SG12;A0A2R8YF78;A0A0D9SFB3;F6S8Q4;A0A2R8YDT5;A0A2R8Y7T2;A0A2R8YDH3;O15523;A0A0J9YVQ7;A0A087WVZ1;A0A2R8Y650;A0A2R8YCU0;C9J081;C9J8G5;D6RCM4;A0A2R8YF89;A0A087WX09;Q9NQI0;A0A2R8Y4D2;H0Y960	O00571;A0A2R8Y645;A0A2R8Y5G6;A0A2R8Y774;A0A2R8YFS5;A0A2U3TZJ9;A0A2R8YFR4;A0A2R8YCW1;A0A0D9SF53;A0A2R8Y4A4;A0A0D9SG12;A0A2R8YF78;A0A0D9SFB3;F6S8Q4;A0A2R8YDT5;A0A2R8Y7T2;A0A2R8YDH3;O15523	33;33;33;33;33;33;33;33;32;32;32;32;32;30;28;28;25;24;11;8;5;5;4;3;2;2;2;2;2;1	33;33;33;33;33;33;33;33;32;32;32;32;32;30;28;28;25;24;11;8;5;5;4;3;2;2;2;2;2;1	32;32;32;32;32;32;32;32;31;31;31;31;31;29;27;27;24;23;11;8;5;5;4;3;2;2;2;2;2;1	ATP-dependent RNA helicase DDX3X;ATP-dependent RNA helicase DDX3Y	DDX3X;DDX3Y	sp|O00571|DDX3X_HUMAN ATP-dependent RNA helicase DDX3X OS=Homo sapiens OX=9606 GN=DDX3X PE=1 SV=3;tr|A0A2R8Y645|A0A2R8Y645_HUMAN RNA helicase OS=Homo sapiens OX=9606 GN=DDX3X PE=1 SV=1;tr|A0A2R8Y5G6|A0A2R8Y5G6_HUMAN RNA helicase OS=Homo sapiens OX=9606 GN=	30	33	33	32	33	33	32	58.9	58.9	57.3	73.243	662	662;716;622;706;661;661;660;647;733;662;647;641;640;629;475;476;503;660;222;189;193;181;250;224;518;96;98;724;78;305	0	131.44	198080	159750	203520	153570	106530	242360	184430	165030	202670	157790	125690	219790	77	76	77	76	74	77	58.9	794660000	794660000	82		DFLDEYIFLAVGR;DLLDLLVEAK;DLMACAQTGSGK;DREEALHQFR;DSSGWSSSK;ELAVQIYEEAR;GADSLEDFLYHEGYACTSIHGDR;GCHLLVATPGR;GFGGGGYGGFYNSDGYGGNYNSQGVDWWGN;GLDISNVK;HAIPIIK;HVINFDLPSDIEEYVHR;IGLDFCK;IVEQDTMPPK;KGADSLEDFLYHEGYACTSIHGDR;KQYPISLVLAPTR;LEQELFSGGNTGINFEK;LVDMMER;MLDMGFEPQIR;QEVPSWLENMAYEHHYK;QSSGASSSSFSSSR;QYPISLVLAPTR;SDEDDWSKPLPPSER;SFLLDLLNATGK;SPILVATAVAAR;SSFFSDR;TAAFLLPILSQIYSDGPGEALR;VGNLGLATSFF…
P19447;A0A2R8Y5L2;A0A2R8Y6W8;A0A2R8Y4R8;A0A2R8Y5H0;A0A2R8YFS3;H7C309;A0A2R8Y762;A0A2R8YES7	P19447;A0A2R8Y5L2;A0A2R8Y6W8;A0A2R8Y4R8;A0A2R8Y5H0;A0A2R8YFS3;H7C309;A0A2R8Y762;A0A2R8YES7	2;2;2;1;1;1;1;1;1	2;2;2;1;1;1;1;1;1	2;2;2;1;1;1;1;1;1	TFIIH basal transcription factor complex helicase XPB subunit	ERCC3	sp|P19447|ERCC3_HUMAN General transcription and DNA repair factor IIH helicase subunit XPB OS=Homo sapiens OX=9606 GN=ERCC3 PE=1 SV=1;tr|A0A2R8Y5L2|A0A2R8Y5L2_HUMAN ERCC excision repair 3, TFIIH core complex helicase subunit OS=Homo sapiens OX=9606 GN=ERCC	9	2	2	2	2	2	2	5	5	5	89.277	782	782;448;807;122;160;161;188;216;406	0	8.032	3812.6	2901.3	4095.8	2709.4	2065.4	4897.8	3549.9	3026.4	4052.1	2821.8	2450	4434.6	4	4	4	4	4	4	5	13658000	13658000	4		HYEDEEDDEEDAPGNDPQEAVPSAAGK;TAESSGGPSTSR
O60610;A0A2R8Y5N1;B4E2I7;A0A2R8YEF8	O60610;A0A2R8Y5N1	12;12;2;1	12;12;2;1	12;12;2;1	Protein diaphanous homolog 1	DIAPH1	sp|O60610|DIAP1_HUMAN Protein diaphanous homolog 1 OS=Homo sapiens OX=9606 GN=DIAPH1 PE=1 SV=2;tr|A0A2R8Y5N1|A0A2R8Y5N1_HUMAN Diaphanous related formin 1 OS=Homo sapiens OX=9606 GN=DIAPH1 PE=1 SV=1	4	12	12	12	12	12	12	15.3	15.3	15.3	141.35	1272	1272;1250;201;249	0	64.093	25702	18406	26278	19705	12315	32823	23931	19308	26017	20229	15065	29690	16	16	16	16	16	16	15.3	28457000	28457000	17		DMPLLSCLESLR;ELEDAKK;ELGEYFLFDPK;EQLIDMNAEGDETGVMDSLLEALQSGAAFR;LIEECISQIVLHK;LMADELER;MEMDDFNEVFQILLNTVK;MLSELKDEYDDLAESEQFGVVMGTVPR;MTLLHFLAELCENDYPDVLK;QDLEAEVSQLTGEVAK;TAQNLSIFLGSFR;VGCLQLINALITPAEELDFR
P32969;A0A2R8Y5Y7;H0Y9V9;D6RAN4;H0Y9R4	P32969;A0A2R8Y5Y7;H0Y9V9;D6RAN4;H0Y9R4	9;9;7;7;5	9;9;7;7;5	9;9;7;7;5	60S ribosomal protein L9	RPL9	sp|P32969|RL9_HUMAN Large ribosomal subunit protein uL6 OS=Homo sapiens OX=9606 GN=RPL9 PE=1 SV=1;tr|A0A2R8Y5Y7|A0A2R8Y5Y7_HUMAN Large ribosomal subunit protein uL6 OS=Homo sapiens OX=9606 GN=RPL9 PE=1 SV=1;tr|H0Y9V9|H0Y9V9_HUMAN Large ribosomal subunit pr	5	9	9	9	9	9	9	59.4	59.4	59.4	21.863	192	192;220;113;181;90	0	49.504	94856	68520	94318	86124	45642	129690	88321	71369	93776	86910	55006	117280	38	37	38	38	34	38	59.4	599930000	599930000	38		DELILEGNDIELVSNSAALIQQATTVK;DFNHINVELSLLGK;FLDGIYVSEK;GTVQQADE;GVTLGFR;KFLDGIYVSEK;MRPGVACSVSQAQK;SVYAHFPINVVIQENGSLVEIR;TICSHVQNMIK
Q9BZX2;A0A2R8Y653	Q9BZX2;A0A2R8Y653	5;5	5;5	5;5	Uridine-cytidine kinase 2	UCK2	sp|Q9BZX2|UCK2_HUMAN Uridine-cytidine kinase 2 OS=Homo sapiens OX=9606 GN=UCK2 PE=1 SV=1;tr|A0A2R8Y653|A0A2R8Y653_HUMAN uridine/cytidine kinase OS=Homo sapiens OX=9606 GN=UCK2 PE=1 SV=1	2	5	5	5	5	5	5	29.9	29.9	29.9	29.299	261	261;240	0	21.923	12570	10992	13630	9615.1	7570.1	15089	11704	11310	13583	9956.3	8743.5	13714	4	4	4	4	4	4	29.9	24197000	24197000	4		GADNLVAINLIVQHIQDILNGGPSK;GQFNFDHPDAFDNELILK;LFVDTDADTR;QTNGCLNGYTPSR;QVVILSQDSFYR
P07203;A0A994J4L4;A0A2R8Y6B6;A0A994J702;A0A994J430;A0A994J4K6;A0A994J707	P07203;A0A994J4L4;A0A2R8Y6B6;A0A994J702;A0A994J430;A0A994J4K6	4;4;4;4;4;2;1	4;4;4;4;4;2;1	4;4;4;4;4;2;1	Glutathione peroxidase 1	GPX1	sp|P07203|GPX1_HUMAN Glutathione peroxidase 1 OS=Homo sapiens OX=9606 GN=GPX1 PE=1 SV=4;tr|A0A994J4L4|A0A994J4L4_HUMAN Glutathione peroxidase 1 OS=Homo sapiens OX=9606 GN=GPX1 PE=1 SV=1;tr|A0A2R8Y6B6|A0A2R8Y6B6_HUMAN Glutathione peroxidase 1 OS=Homo sapien	7	4	4	4	4	4	4	23.6	23.6	23.6	22.088	203	203;148;157;190;202;122;124	0	5.0857	7104.7	4629.7	6736.4	6870.2	3100.1	10132	6615.2	4902.5	6690.5	6875.5	4031.5	9152.5	7	7	7	7	7	7	23.6	10183000	10183000	7		FQTIDIEPDIEALLSQGPSCA;LITWSPVCR;RFQTIDIEPDIEALLSQGPSCA;YVRPGGGFEPNFMLFEK
O14936;A0A2R8Y6F8;A0A2U3TZN6;A0A2U3TZM4;A0A7I2RJN6;A0A2R8YFN5;A0A2U3TZM1;A0A2R8YE77;Q5JS79;A0A2R8YEK3;A0A2R8Y3B3	O14936;A0A2R8Y6F8;A0A2U3TZN6;A0A2U3TZM4;A0A7I2RJN6;A0A2R8YFN5;A0A2U3TZM1;A0A2R8YE77;Q5JS79;A0A2R8YEK3;A0A2R8Y3B3	2;2;2;2;2;2;2;2;2;2;1	2;2;2;2;2;2;2;2;2;2;1	2;2;2;2;2;2;2;2;2;2;1	Peripheral plasma membrane protein CASK	CASK	sp|O14936|CSKP_HUMAN Peripheral plasma membrane protein CASK OS=Homo sapiens OX=9606 GN=CASK PE=1 SV=3;tr|A0A2R8Y6F8|A0A2R8Y6F8_HUMAN Calcium/calmodulin dependent serine protein kinase OS=Homo sapiens OX=9606 GN=CASK PE=1 SV=2;tr|A0A2U3TZN6|A0A2U3TZN6_HUMA	11	2	2	2	2	2	2	2.9	2.9	2.9	105.12	926	926;700;880;892;903;904;908;920;927;955;394	0	5.9639	7086.1	5126.8	7122.5	5807.1	3401.6	8789.6	6597.9	5370.3	7068.1	5914.7	4157.8	7960.3	2	2	2	2	2	2	2.9	9594300	9594300	2		AQFEYDPAKDDLIPCK;GAVLAAVSSHK
Q9H2P0;A0A2R8Y6X0;A0A669KBJ7	Q9H2P0;A0A2R8Y6X0;A0A669KBJ7	2;2;2	2;2;2	2;2;2	Activity-dependent neuroprotector homeobox protein	ADNP	sp|Q9H2P0|ADNP_HUMAN Activity-dependent neuroprotector homeobox protein OS=Homo sapiens OX=9606 GN=ADNP PE=1 SV=1;tr|A0A2R8Y6X0|A0A2R8Y6X0_HUMAN Activity dependent neuroprotector homeobox OS=Homo sapiens OX=9606 GN=ADNP PE=1 SV=1;tr|A0A669KBJ7|A0A669KBJ7_H	3	2	2	2	2	2	2	4.6	4.6	4.6	123.56	1102	1102;874;1174	0	5.7229	6814.1	5398.9	7810.8	5249.2	3803.3	8948.8	6344.6	5615	7719.6	5450.3	4519.2	8107.1	3	3	3	3	3	3	4.6	6412200	6412200	3		DAPAESVAYHAQNNPPVPPKPQPK;KLDDDSDSPSFFEEKPEEPVVLALDPK
Q9P2R7;A0A2R8YDQ9;A0A2R8Y6Y7;A0A0U1RQL1;A0A0U1RRI1;Q5T9Q8;Q5T9Q5	Q9P2R7;A0A2R8YDQ9;A0A2R8Y6Y7;A0A0U1RQL1	4;4;4;3;1;1;1	4;4;4;3;1;1;1	4;4;4;3;1;1;1	Succinyl-CoA ligase [ADP-forming] subunit beta, mitochondrial	SUCLA2	sp|Q9P2R7|SUCB1_HUMAN Succinate--CoA ligase [ADP-forming] subunit beta, mitochondrial OS=Homo sapiens OX=9606 GN=SUCLA2 PE=1 SV=3;tr|A0A2R8YDQ9|A0A2R8YDQ9_HUMAN Succinate--CoA ligase [ADP-forming] subunit beta, mitochondrial OS=Homo sapiens OX=9606 GN=SUCL	7	4	4	4	4	4	4	8.4	8.4	8.4	50.317	463	463;405;484;80;104;154;298	0	10.647	13952	11394	15096	11137	7880.5	17771	12991	11801	14999	11469	9317.3	16118	4	4	4	4	4	4	8.4	42582000	42582000	4		ALIADSGLK;EQALQLAQK;ILACDDLDEAAR;LSEIVTLAK
Q12830;F5GXF5;E7ETD6;E9PE19;A0A2R8Y7Q1;J3QQK4	Q12830;F5GXF5;E7ETD6;E9PE19;A0A2R8Y7Q1;J3QQK4	2;2;2;2;2;2	2;2;2;2;2;2	2;2;2;2;2;2	Nucleosome-remodeling factor subunit BPTF	BPTF	sp|Q12830|BPTF_HUMAN Nucleosome-remodeling factor subunit BPTF OS=Homo sapiens OX=9606 GN=BPTF PE=1 SV=3;tr|F5GXF5|F5GXF5_HUMAN Bromodomain PHD finger transcription factor (Fragment) OS=Homo sapiens OX=9606 GN=BPTF PE=1 SV=2;tr|E7ETD6|E7ETD6_HUMAN Bromodom	6	2	2	2	2	2	2	1.3	1.3	1.3	338.26	3046	3046;2457;2764;2859;3002;3158	0	6.5096	3293	3234.7	3416.4	2285.8	2344.7	3990.9	3066.2	3292.1	3435	2396.2	2621	3634.9	2	2	2	2	2	2	1.3	3991800	3991800	2		LASADDIGTLICK;QEQSPNANNDQPEDLIQGCSESDSSVLR
A0A2R8Y7W8;Q16626;A0A2R8Y6W5	A0A2R8Y7W8;Q16626;A0A2R8Y6W5	3;2;2	3;2;2	3;2;2	Male-enhanced antigen 1	MEA1	tr|A0A2R8Y7W8|A0A2R8Y7W8_HUMAN Male-enhanced antigen 1 OS=Homo sapiens OX=9606 GN=MEA1 PE=1 SV=1;sp|Q16626|MEA1_HUMAN Male-enhanced antigen 1 OS=Homo sapiens OX=9606 GN=MEA1 PE=1 SV=2;tr|A0A2R8Y6W5|A0A2R8Y6W5_HUMAN Male-enhanced antigen 1 OS=Homo sapiens O	3	3	3	3	3	3	3	25.6	25.6	25.6	18.544	172	172;185;188	0	16.951	6040	5084.8	7122.9	5881.3	3635.8	7727.5	5623.8	5259	7066.8	5982.9	4299.5	7027.7	4	4	4	4	4	4	25.6	15347000	15347000	4		ATVVLGGDTMGPER;EISDAQWEDVVQK;TMAGVSLPAPGVPAWAR
P62263;A0A2R8Y811;E5RH77	P62263;A0A2R8Y811;E5RH77	7;7;6	7;7;6	7;7;6	40S ribosomal protein S14	RPS14	sp|P62263|RS14_HUMAN Small ribosomal subunit protein uS11 OS=Homo sapiens OX=9606 GN=RPS14 PE=1 SV=3;tr|A0A2R8Y811|A0A2R8Y811_HUMAN Small ribosomal subunit protein uS11 (Fragment) OS=Homo sapiens OX=9606 GN=RPS14 PE=1 SV=1;tr|E5RH77|E5RH77_HUMAN Small ribo	3	7	7	7	7	7	7	39.1	39.1	39.1	16.273	151	151;150;134	0	48.836	46625	53875	55995	39900	39121	58901	43412	54252	56393	41497	43228	53861	36	36	36	36	36	36	39.1	800160000	800160000	36		ADRDESSPYAAMLAAQDVAQR;DESSPYAAMLAAQDVAQR;ELGITALHIK;IEDVTPIPSDSTR;TKTPGPGAQSALR;TPGPGAQSALR;VKADRDESSPYAAMLAAQDVAQR
P62847;E7ETK0;A0A2R8Y849;A0A2R8YD14;A0A2R8Y8A0	P62847;E7ETK0;A0A2R8Y849;A0A2R8YD14;A0A2R8Y8A0	8;8;8;8;5	8;8;8;8;5	8;8;8;8;5	40S ribosomal protein S24	RPS24	sp|P62847|RS24_HUMAN Small ribosomal subunit protein eS24 OS=Homo sapiens OX=9606 GN=RPS24 PE=1 SV=1;tr|E7ETK0|E7ETK0_HUMAN 40S ribosomal protein S24 OS=Homo sapiens OX=9606 GN=RPS24 PE=1 SV=1;tr|A0A2R8Y849|A0A2R8Y849_HUMAN 40S ribosomal protein S24 OS=Hom	5	8	8	8	8	8	8	46.6	46.6	46.6	15.423	133	133;131;131;165;90	0	25.345	85989	54827	80851	72368	36208	104610	80065	58198	80102	73045	44765	94637	27	26	27	27	24	27	46.6	361280000	361280000	29		ANVGAGK;ANVGAGKK;KQMVIDVLHPGK;MNDTVTIR;QMVIDVLHPGK;THFGGGK;TTGFGMIYDSLDYAK;TTPDVIFVFGFR
P39880;A0A2R8YDI1;A0A2R8Y852;Q13948	P39880;A0A2R8YDI1;A0A2R8Y852;Q13948	4;4;4;3	4;4;4;3	4;4;4;3	Homeobox protein cut-like 1;Protein CASP	CUX1	sp|P39880|CUX1_HUMAN Homeobox protein cut-like 1 OS=Homo sapiens OX=9606 GN=CUX1 PE=1 SV=3;tr|A0A2R8YDI1|A0A2R8YDI1_HUMAN Homeobox protein cut-like OS=Homo sapiens OX=9606 GN=CUX1 PE=1 SV=1;tr|A0A2R8Y852|A0A2R8Y852_HUMAN Homeobox protein cut-like OS=Homo s	4	4	4	4	4	4	4	4.1	4.1	4.1	164.19	1505	1505;1358;1460;678	0	10.347	4708.9	6454.1	7824.8	3959.3	4752.5	6412.4	4384.5	6454.5	7784.4	4271.4	5095.8	5874.4	4	4	4	4	3	4	4.1	10268000	10268000	4		ADEIEMIMTDLER;EIAQLVEDVQR;EQLSSANHSLQLASQIQK;LFGETILGLTQGSVSDLLAR
Q7Z6E9;A0A2R8Y880	Q7Z6E9;A0A2R8Y880	1;1	1;1	1;1	E3 ubiquitin-protein ligase RBBP6	RBBP6	sp|Q7Z6E9|RBBP6_HUMAN E3 ubiquitin-protein ligase RBBP6 OS=Homo sapiens OX=9606 GN=RBBP6 PE=1 SV=1;tr|A0A2R8Y880|A0A2R8Y880_HUMAN RB binding protein 6, ubiquitin ligase (Fragment) OS=Homo sapiens OX=9606 GN=RBBP6 PE=1 SV=1	2	1	1	1	1	1	1	0.6	0.6	0.6	201.56	1792	1792;1759	1	-2	0	0	0	0	0	0	0	0	0	0	0	0	0	0	0	0	0	0	0.6	0	0	0		IGSTENISNTK	+
P08237;F8VTQ3;A0A2R8Y891;F8VZI0;H0YHB8;F8VX13;F8VZQ1	P08237;F8VTQ3;A0A2R8Y891;F8VZI0	9;9;9;7;1;1;1	7;7;7;6;1;1;1	7;7;7;6;1;1;1	ATP-dependent 6-phosphofructokinase, muscle type	PFKM	sp|P08237|PFKAM_HUMAN ATP-dependent 6-phosphofructokinase, muscle type OS=Homo sapiens OX=9606 GN=PFKM PE=1 SV=2;tr|F8VTQ3|F8VTQ3_HUMAN ATP-dependent 6-phosphofructokinase OS=Homo sapiens OX=9606 GN=PFKM PE=1 SV=3;tr|A0A2R8Y891|A0A2R8Y891_HUMAN ATP-depende	7	9	7	7	9	7	7	14.9	12.6	12.6	85.182	780	780;854;883;694;41;156;161	0	26.403	19559	18935	22263	16383	14051	26410	18212	19323	22263	16953	16033	24024	9	9	9	9	9	9	14.9	41656000	41656000	9		DQTDFEHR;GGTPSAFDR;GITNLCVIGGDGSLTGADTFR;IFANTPDSGCVLGMR;KFDEALK;MGVEAVMALLEGTPDTPACVVSLSGNQAVR;QSAAGTK;SFMNNWEVYK;TFVLEVMGR
Q9Y3Z3;A0A2R8YCS7;A0A2R8YD90;A0A2R8Y7R5;A0A2R8Y755;A0A2R8Y586;A0A804HL67;A0A2R8YF51;A0A2R8Y5D2;A0A2R8YG48;A0A2R8YFV6	Q9Y3Z3;A0A2R8YCS7;A0A2R8YD90	8;8;5;2;2;2;2;2;2;1;1	8;8;5;2;2;2;2;2;2;1;1	8;8;5;2;2;2;2;2;2;1;1	Deoxynucleoside triphosphate triphosphohydrolase SAMHD1	SAMHD1	sp|Q9Y3Z3|SAMH1_HUMAN Deoxynucleoside triphosphate triphosphohydrolase SAMHD1 OS=Homo sapiens OX=9606 GN=SAMHD1 PE=1 SV=2;tr|A0A2R8YCS7|A0A2R8YCS7_HUMAN Deoxynucleoside triphosphate triphosphohydrolase SAMHD1 OS=Homo sapiens OX=9606 GN=SAMHD1 PE=1 SV=1;tr|	11	8	8	8	8	8	8	18.4	18.4	18.4	72.2	626	626;589;437;127;129;156;241;285;289;89;139	0	37.727	23424	21990	24236	19913	16795	29242	21810	22466	24358	20424	19001	26660	10	10	10	10	10	10	18.4	89073000	89073000	11		ADSEQPSK;ENEITGALLPCLDESR;EQIVGPLESPVEDSLWPYK;LKAEDFIVDVINMDYGMQEK;LTDNIFLEILYSTDPK;VCEVDNELR;VGNIIDTMITDAFLK;YVGETQPTGQIK
P51659;A0A2R8YD50;A0A804HK65;E7EPL9;A0A804HKU2;A0A2R8Y7L2;E7ET17;E7ER27;A0A804HIR1;A0A2R8YDT8;A0A2R8YF45;A0A804HK88;A0A804HIG8;A0A2R8Y7W2;A0A804HKB5;A0A2R8YF39	P51659;A0A2R8YD50;A0A804HK65;E7EPL9;A0A804HKU2;A0A2R8Y7L2;E7ET17;E7ER27;A0A804HIR1	18;18;18;18;15;13;13;12;9;5;5;3;3;2;2;1	18;18;18;18;15;13;13;12;9;5;5;3;3;2;2;1	18;18;18;18;15;13;13;12;9;5;5;3;3;2;2;1	Peroxisomal multifunctional enzyme type 2;(3R)-hydroxyacyl-CoA dehydrogenase;Enoyl-CoA hydratase 2	HSD17B4	sp|P51659|DHB4_HUMAN Peroxisomal multifunctional enzyme type 2 OS=Homo sapiens OX=9606 GN=HSD17B4 PE=1 SV=3;tr|A0A2R8YD50|A0A2R8YD50_HUMAN Hydroxysteroid 17-beta dehydrogenase 4 OS=Homo sapiens OX=9606 GN=HSD17B4 PE=1 SV=1;tr|A0A804HK65|A0A804HK65_HUMAN Hy	16	18	18	18	18	18	18	38.6	38.6	38.6	79.685	736	736;711;712;713;621;589;599;500;484;166;172;144;158;105;173;50	0	135.55	63829	49431	66471	49896	34524	78111	59431	51438	66005	51288	40894	70854	26	26	26	26	26	26	38.6	542960000	542960000	26		ATSTATSGFAGAIGQK;AVANYDSVEEGEK;FAKPVYPGQTLQTEMWK;FIYEGSSDFSCLPTFGVIIGQK;GALVVVNDLGGDFK;GGNIGAK;GSLAADK;IDVVVNNAGILR;ISDEDWDIIHR;KICDFENASKPQSIQESTGSIIEVLSK;LGLLGLANSLAIEGR;LQSTFVFEEIGR;LSGDWNPLHIDPNFASLAGFDKPILHGLCTFGFSAR;SMMGGGLAEIPGLSINFAK;SNIHCNTIAPNAGSR;TLGAIVR;VAVAIPNRPPDAVLTDTTSLNQAALYR;VYQGPAK
P68400;E7EU96;A0A2R8YD58;A0A2R8YF43;A0A2R8Y5A0;Q8NEV1;A0A2R8YFU2;A0A2R8YDP2;A0A2R8Y4H0;A0A2R8Y4D6;V9GYA2;A0A2R8YEW1;A0A2R8YDY7;A0A2R8Y7T1;A0A087WY74;A0A2R8YCK2;A0A2R8YF47;V9GY80;A0A2R8YEL7;A0A2R8Y797;A0A2R8Y3W6;A0A2R8YCC9	P68400;E7EU96;A0A2R8YD58;A0A2R8YF43;A0A2R8Y5A0;Q8NEV1;A0A2R8YFU2;A0A2R8YDP2;A0A2R8Y4H0;A0A2R8Y4D6;V9GYA2	10;10;10;10;9;8;7;7;6;6;5;4;4;2;2;2;2;2;2;2;2;1	10;10;10;10;9;8;7;7;6;6;5;4;4;2;2;2;2;2;2;2;2;1	10;10;10;10;9;8;7;7;6;6;5;4;4;2;2;2;2;2;2;2;2;1	Casein kinase II subunit alpha;Casein kinase II subunit alpha 3	CSNK2A1;CSNK2A3	sp|P68400|CSK21_HUMAN Casein kinase II subunit alpha OS=Homo sapiens OX=9606 GN=CSNK2A1 PE=1 SV=1;tr|E7EU96|E7EU96_HUMAN non-specific serine/threonine protein kinase OS=Homo sapiens OX=9606 GN=CSNK2A1 PE=1 SV=1;tr|A0A2R8YD58|A0A2R8YD58_HUMAN non-specific s	22	10	10	10	10	10	10	36.8	36.8	36.8	45.143	391	391;385;376;363;354;391;374;354;256;207;144;133;131;152;118;117;94;92;88;86;74;33	0	64.01	30331	28397	34902	24139	20639	37950	28241	29068	34792	25084	23489	34542	19	19	19	19	19	19	36.8	69950000	69950000	20		EAMEHPYFYTVVK;FVHSENQHLVSPEALDFLDK;GGPNIITLADIVKDPVSR;LIDWGLAEFYHPGQEYNVR;QLYQTLTDYDIR;TPALVFEHVNNTDFK;VLGTEDLYDYIDK;VLGTEDLYDYIDKYNIELDPR;VYTDVNTHRPR;YSEVFEAINITNNEK
Q92547;A0A2R8YD63	Q92547;A0A2R8YD63	1;1	1;1	1;1	DNA topoisomerase 2-binding protein 1	TOPBP1	sp|Q92547|TOPB1_HUMAN DNA topoisomerase 2-binding protein 1 OS=Homo sapiens OX=9606 GN=TOPBP1 PE=1 SV=3;tr|A0A2R8YD63|A0A2R8YD63_HUMAN DNA topoisomerase II binding protein 1 OS=Homo sapiens OX=9606 GN=TOPBP1 PE=1 SV=1	2	1	1	1	1	1	1	1.8	1.8	1.8	170.68	1522	1522;1517	0.00083241	2.0038	92.711	102.87	154.3	40.602	63.716	99.603	86.323	104.51	151.31	48.509	69.471	90.682	1	1	1	1	1	1	1.8	741530	741530	1		LEPTLENLENLDVSAFQAPEDLLDGCR
P17706;K7ERU1;K7ER87;A0A2R8YD79	P17706;K7ERU1;K7ER87;A0A2R8YD79	1;1;1;1	1;1;1;1	1;1;1;1	Tyrosine-protein phosphatase non-receptor type 2	PTPN2	sp|P17706|PTN2_HUMAN Tyrosine-protein phosphatase non-receptor type 2 OS=Homo sapiens OX=9606 GN=PTPN2 PE=1 SV=2;tr|K7ERU1|K7ERU1_HUMAN Protein tyrosine phosphatase non-receptor type 2 OS=Homo sapiens OX=9606 GN=PTPN2 PE=1 SV=1;tr|K7ER87|K7ER87_HUMAN prote	4	1	1	1	1	1	1	2.2	2.2	2.2	48.473	415	415;42;165;166	0	2.1464	1769.9	2305.3	1975.7	1343.3	1925.9	2004.9	1648	2300.1	2016	1421	2028.1	1851.6	1	1	1	1	1	1	2.2	918820	918820	1		EFEELDTQR
O60220;A0A2R8YDA8	O60220;A0A2R8YDA8	1;1	1;1	1;1	Mitochondrial import inner membrane translocase subunit Tim8 A	TIMM8A	sp|O60220|TIM8A_HUMAN Mitochondrial import inner membrane translocase subunit Tim8 A OS=Homo sapiens OX=9606 GN=TIMM8A PE=1 SV=1;tr|A0A2R8YDA8|A0A2R8YDA8_HUMAN Translocase of inner mitochondrial membrane 8A OS=Homo sapiens OX=9606 GN=TIMM8A PE=1 SV=1	2	1	1	1	1	1	1	29.9	29.9	29.9	10.998	97	97;48	0	8.7541	138.83	231.57	277.56	115.44	217.51	189	129.26	229.47	275.94	129.67	224.36	175.52	1	1	1	1	1	1	29.9	1316900	1316900	1		MDSSSSSSAAGLGAVDPQLQHFIEVETQK
P35228;A0A8V8TKX9;A0A2R8YDS4	P35228;A0A8V8TKX9;A0A2R8YDS4	1;1;1	1;1;1	1;1;1	Nitric oxide synthase, inducible	NOS2	sp|P35228|NOS2_HUMAN Nitric oxide synthase, inducible OS=Homo sapiens OX=9606 GN=NOS2 PE=1 SV=2;tr|A0A8V8TKX9|A0A8V8TKX9_HUMAN nitric-oxide synthase (NADPH) OS=Homo sapiens OX=9606 GN=NOS2 PE=1 SV=1;tr|A0A2R8YDS4|A0A2R8YDS4_HUMAN Nitric oxide synthase OS=H	3	1	1	1	1	1	1	0.6	0.6	0.6	131.12	1153	1153;807;1152	1	-2	0	0	0	0	0	0	0	0	0	0	0	0	0	0	0	0	0	0	0.6	0	0	0		KSLFMLK	+
Q9NRW7;A0A8V8TLU0;A0A8V8TMH2;A0A8V8TNR0;A0A8V8TMD1;A0A2R8YE10;A0A8V8TLX3;A0A8V8TMG7;A0A8V8TNB6;A0A1B0GXI6;A0A8V8TNM6;A0A8V8TNG0;A0A8V8TM05;A0A8V8TLX8;A0A8V8TMF8;A0A2R8YD95;A0A8V8TNE7;A0A8V8TNQ5;A0A8V8TM00;A0A8V8TLZ5;A0A8V8TMG3;A0A2R8YEX8;A0A8V8TLW3;A0A8V8TNF0;A0A8V8TNF5;A0A8V8TM10;A0A8V8TMC6;B7Z7G7;A0A2R8YF01	Q9NRW7;A0A8V8TLU0;A0A8V8TMH2;A0A8V8TNR0;A0A8V8TMD1;A0A2R8YE10;A0A8V8TLX3;A0A8V8TMG7;A0A8V8TNB6;A0A1B0GXI6;A0A8V8TNM6;A0A8V8TNG0;A0A8V8TM05;A0A8V8TLX8;A0A8V8TMF8;A0A2R8YD95;A0A8V8TNE7;A0A8V8TNQ5;A0A8V8TM00;A0A8V8TLZ5;A0A8V8TMG3;A0A2R8YEX8;A0A8V8TLW3;A0A8V8TNF0;A0A8V8TNF5;A0A8V8TM10;A0A8V8TMC6;B7Z7G7	4;4;4;4;4;4;4;4;4;3;3;3;3;3;2;2;2;2;2;2;2;2;2;2;2;2;2;2;1	4;4;4;4;4;4;4;4;4;3;3;3;3;3;2;2;2;2;2;2;2;2;2;2;2;2;2;2;1	4;4;4;4;4;4;4;4;4;3;3;3;3;3;2;2;2;2;2;2;2;2;2;2;2;2;2;2;1	Vacuolar protein sorting-associated protein 45	VPS45	sp|Q9NRW7|VPS45_HUMAN Vacuolar protein sorting-associated protein 45 OS=Homo sapiens OX=9606 GN=VPS45 PE=1 SV=1;tr|A0A8V8TLU0|A0A8V8TLU0_HUMAN Vacuolar protein sorting 45 homolog OS=Homo sapiens OX=9606 GN=VPS45 PE=1 SV=1;tr|A0A8V8TMH2|A0A8V8TMH2_HUMAN Vac	29	4	4	4	4	4	4	8.1	8.1	8.1	65.076	570	570;514;582;582;547;534;533;525;534;546;525;538;569;501;548;643;595;582;651;314;503;372;542;399;234;487;523;198;434	0	10.586	10111	7567.1	9565.9	7121.8	6204.6	12454	9414	7889.2	9528.5	7373.4	7135.3	11309	4	4	4	4	4	4	8.1	7632200	7632200	4		ENVDYIIQELR;ESSQVTSR;SFLEEVLASGLHSR;TTQGLTALLLSLK
O95749;A0A2R8YE82;C9J6G3;C9J7M1;A0A2R8Y551;A0A2R8Y7P7;A0A2R8Y4N4	O95749;A0A2R8YE82;C9J6G3;C9J7M1;A0A2R8Y551;A0A2R8Y7P7;A0A2R8Y4N4	2;2;2;2;1;1;1	2;2;2;2;1;1;1	2;2;2;2;1;1;1	Geranylgeranyl pyrophosphate synthase	GGPS1	sp|O95749|GGPPS_HUMAN Geranylgeranyl pyrophosphate synthase OS=Homo sapiens OX=9606 GN=GGPS1 PE=1 SV=1;tr|A0A2R8YE82|A0A2R8YE82_HUMAN Uncharacterized protein OS=Homo sapiens OX=9606 PE=4 SV=1;tr|C9J6G3|C9J6G3_HUMAN Geranylgeranyl diphosphate synthase 1 (Fr	7	2	2	2	2	2	2	6.3	6.3	6.3	34.87	300	300;174;230;242;47;71;154	0	4.0538	7627.6	6617.8	8637.9	6517.7	5355.3	10294	7102	6819.7	8591.1	6723.8	6141.9	9361.6	2	2	2	2	2	2	6.3	12919000	12919000	2		DNYTCPTEEEYK;TQETVQR
P48506;B4E2I4;A0A2R8YEL6;A0A0C4DGB2;E1CEI4;A0A2R8Y648	P48506;B4E2I4;A0A2R8YEL6;A0A0C4DGB2;E1CEI4	3;3;3;2;2;1	3;3;3;2;2;1	3;3;3;2;2;1	Glutamate--cysteine ligase catalytic subunit	GCLC	sp|P48506|GSH1_HUMAN Glutamate--cysteine ligase catalytic subunit OS=Homo sapiens OX=9606 GN=GCLC PE=1 SV=2;tr|B4E2I4|B4E2I4_HUMAN Glutamate--cysteine ligase OS=Homo sapiens OX=9606 GN=GCLC PE=1 SV=1;tr|A0A2R8YEL6|A0A2R8YEL6_HUMAN Glutamate--cysteine ligas	6	3	3	3	3	3	3	7.7	7.7	7.7	72.765	637	637;584;639;252;599;361	0	13.892	4890.7	4388.5	5706.8	4136.1	3282.7	6984.7	4553.7	4510.5	5674.4	4278.7	3823.9	6337.9	3	3	3	3	3	3	7.7	12049000	12049000	3		DPLTLFEEK;LGCPGFTLPEVKPNPVEGGASK;NTPSPFIETFTEDDEASR
Q9BZ23;Q8TE04;Q9H999;V9GYH1;A0A2R8YF29;A0A8C8KBT8	Q9BZ23;Q8TE04;Q9H999;V9GYH1;A0A2R8YF29;A0A8C8KBT8	1;1;1;1;1;1	1;1;1;1;1;1	1;1;1;1;1;1	Pantothenate kinase 2, mitochondrial;Pantothenate kinase 1;Pantothenate kinase 3	PANK2;PANK1;PANK3	sp|Q9BZ23|PANK2_HUMAN Pantothenate kinase 2, mitochondrial OS=Homo sapiens OX=9606 GN=PANK2 PE=1 SV=3;sp|Q8TE04|PANK1_HUMAN Pantothenate kinase 1 OS=Homo sapiens OX=9606 GN=PANK1 PE=1 SV=2;sp|Q9H999|PANK3_HUMAN Pantothenate kinase 3 OS=Homo sapiens OX=9606	6	1	1	1	1	1	1	1.6	1.6	1.6	62.68	570	570;598;370;115;403;461	0.00055991	2.0982	5706.5	4520	5774.7	4701.6	3402.9	6969.6	5313.3	4690.3	5754.9	4808.1	3963.7	6335.1	1	1	1	1	1	1	1.6	4192100	4192100	1		DIYGGDYER
O00400;H7C577;H7C562;A0A2R8YF57	O00400;H7C577;H7C562;A0A2R8YF57	1;1;1;1	1;1;1;1	1;1;1;1	Acetyl-coenzyme A transporter 1	SLC33A1	sp|O00400|ACATN_HUMAN Acetyl-coenzyme A transporter 1 OS=Homo sapiens OX=9606 GN=SLC33A1 PE=1 SV=1;tr|H7C577|H7C577_HUMAN Solute carrier family 33 member 1 (Fragment) OS=Homo sapiens OX=9606 GN=SLC33A1 PE=1 SV=1;tr|H7C562|H7C562_HUMAN Solute carrier family	4	1	1	1	1	1	1	2	2	2	60.908	549	549;185;269;447	0	2.6168	4456.2	3598.4	4927.5	3937.1	2998.6	6088	4149.2	3732.6	4892.1	4037.7	3478.4	5532.4	1	1	1	1	1	1	2	3915100	3915100	1		ECVGASNQNCR
Q15437;A0A2R8YFH5;Q5QPE2;Q5QPE1;A0A2R8Y633;A0A2R8Y7S7;A0A2R8YF30	Q15437;A0A2R8YFH5;Q5QPE2	8;8;4;3;2;2;1	8;8;4;3;2;2;1	7;7;3;3;2;2;1	Protein transport protein Sec23B	SEC23B	sp|Q15437|SC23B_HUMAN Protein transport protein Sec23B OS=Homo sapiens OX=9606 GN=SEC23B PE=1 SV=2;tr|A0A2R8YFH5|A0A2R8YFH5_HUMAN Protein transport protein SEC23 OS=Homo sapiens OX=9606 GN=SEC23B PE=1 SV=1;tr|Q5QPE2|Q5QPE2_HUMAN Protein transport protein S	7	8	8	7	8	8	7	15.6	15.6	13.8	86.478	767	767;749;331;246;52;59;32	0	53.235	18962	15022	20006	15084	11157	24743	17656	15600	19877	15530	13125	22442	15	15	15	15	15	15	15.6	33328000	33328000	15		AESEEGPDVLR;ATYLEFIQQNEER;DFNGDFR;DPWPVTQGK;HLLQAPLDDAQEILQAR;IDMNLTDLLGELQR;MVVPLACLLTPLK;VNPSQTHNNLYAWGQETGAPILTDDVSLQVFMDHLK
O95785;M0QXA7;B9EGQ5;A0A669KBG4;A0A669KBH9;A0A2R8YFV2;A0A669KAV7	O95785;M0QXA7;B9EGQ5;A0A669KBG4;A0A669KBH9;A0A2R8YFV2;A0A669KAV7	2;2;2;2;2;2;2	2;2;2;2;2;2;2	2;2;2;2;2;2;2	Protein Wiz	WIZ	sp|O95785|WIZ_HUMAN Protein Wiz OS=Homo sapiens OX=9606 GN=WIZ PE=1 SV=2;tr|M0QXA7|M0QXA7_HUMAN WIZ zinc finger OS=Homo sapiens OX=9606 GN=WIZ PE=1 SV=1;tr|B9EGQ5|B9EGQ5_HUMAN WIZ protein OS=Homo sapiens OX=9606 GN=WIZ PE=1 SV=1;tr|A0A669KBG4|A0A669KBG4_HU	7	2	2	2	2	2	2	1.4	1.4	1.4	178.67	1651	1651;968;832;933;1066;1699;1889	0	8.5042	8506.9	8277.5	9028.7	6071.3	5579.9	9838.8	7920.8	8433.9	9060.1	6336.5	6295.4	8960.2	2	2	2	2	2	2	1.4	12219000	12219000	2		GGEDTNDLQQK;SAGGEPGPEAGR
Q14155;E7EUY6;B1ALK7;A0A8V8TQ72;A0A2R8YG42;E9PDQ5;F6SJA5;E7EU80	Q14155;E7EUY6;B1ALK7;A0A8V8TQ72;A0A2R8YG42;E9PDQ5	3;3;3;3;3;2;1;1	3;3;3;3;3;2;1;1	3;3;3;3;3;2;1;1	Rho guanine nucleotide exchange factor 7	ARHGEF7	sp|Q14155|ARHG7_HUMAN Rho guanine nucleotide exchange factor 7 OS=Homo sapiens OX=9606 GN=ARHGEF7 PE=1 SV=2;tr|E7EUY6|E7EUY6_HUMAN Rho guanine nucleotide exchange factor 7 (Fragment) OS=Homo sapiens OX=9606 GN=ARHGEF7 PE=1 SV=1;tr|B1ALK7|B1ALK7_HUMAN Rho g	8	3	3	3	3	3	3	5.9	5.9	5.9	90.011	803	803;447;705;803;862;547;130;151	0	10.453	9902.4	6080.5	8561.7	9082	4142.5	13419	9220.2	6474.1	8521.8	9072.1	5372.9	12123	3	3	3	3	3	3	5.9	9666200	9666200	4		ELQTVLSTYLRPLQTSEK;GFDTTAINK;ILVSCNNQQDLQEWVEHLQK
P61966;A0A2R8YGH5;H7C1E4	P61966;A0A2R8YGH5;H7C1E4	1;1;1	1;1;1	1;1;1	AP-1 complex subunit sigma-1A	AP1S1	sp|P61966|AP1S1_HUMAN AP-1 complex subunit sigma-1A OS=Homo sapiens OX=9606 GN=AP1S1 PE=1 SV=1;tr|A0A2R8YGH5|A0A2R8YGH5_HUMAN AP complex subunit sigma OS=Homo sapiens OX=9606 GN=AP1S1 PE=1 SV=1;tr|H7C1E4|H7C1E4_HUMAN Adaptor related protein complex 1 subun	3	1	1	1	1	1	1	10.1	10.1	10.1	18.733	158	158;157;191	0	21.107	3874	3973.6	4251.5	3081.3	2860.1	4652.5	3607	4033.1	4274.6	3196.4	3195.2	4246.5	5	5	5	5	5	5	10.1	13208000	13208000	5		AIEQADLLQEEDESPR
Q05639;A0A2U3TZH3;A0A9L9PYI8;A0A9L9PXK0;A0A2R8Y488;A0A2R8Y660;A0A2R8YDN5;A0A6Q8PFK6	Q05639;A0A2U3TZH3;A0A9L9PYI8;A0A9L9PXK0	15;15;15;13;7;6;4;3	4;4;4;3;0;0;0;0	4;4;4;3;0;0;0;0	Elongation factor 1-alpha 2	EEF1A2	sp|Q05639|EF1A2_HUMAN Elongation factor 1-alpha 2 OS=Homo sapiens OX=9606 GN=EEF1A2 PE=1 SV=1;tr|A0A2U3TZH3|A0A2U3TZH3_HUMAN Elongation factor 1-alpha OS=Homo sapiens OX=9606 GN=EEF1A2 PE=1 SV=1;tr|A0A9L9PYI8|A0A9L9PYI8_HUMAN Elongation factor 1-alpha 2 OS	8	15	4	4	15	4	4	48.8	18.8	18.8	50.47	463	463;496;512;449;173;152;106;59	0	15.08	7865.1	6067.8	7579.6	6330.6	4186.5	12275	7323.2	6308.1	7565	6471.8	5188.9	11078	5	5	5	5	5	5	48.8	41525000	41525000	5		EAAEMGK;EGNASGVSLLEALDTILPPTRPTDKPLR;EHALLAYTLGVK;EVSAYIK;IGGIGTVPVGR;LPLQDVYK;NMITGTSQADCAVLIVAAGVGEFEAGISK;QLIVGVNK;QTVAVGVIK;SGDAAIVEMVPGKPMCVESFSQYPPLGR;STTTGHLIYK;SVEMHHEALSEALPGDNVGFNVK;THINIVVIGHVDSGK;TIEKFEK;VETGILRPGMVVTFAPVNITTEVK
P11171;A0A2U3TZH6;A0A2R8YD30;A0A3B3ITP0;A0A2R8Y7Y3;A0A994J847;A0A3B3IU06;A0A2R8Y5Z6;A0A2R8Y5G2;A0A2R8Y570;A0A2R8YCW8;A0A2R8Y6G5;A0A2R8YFR9;A0A3B3IUD6;A0A2R8Y7N0;A0A2R8Y420;A0A2R8Y6D0;A0A3B3ITC5;A0A2R8Y6T6;A0A1B0GWG0;A0A2R8Y4N6;A0A2R8Y783;A0A2R8Y5C8;A0A2R8YFU8	P11171;A0A2U3TZH6;A0A2R8YD30;A0A3B3ITP0;A0A2R8Y7Y3;A0A994J847;A0A3B3IU06;A0A2R8Y5Z6;A0A2R8Y5G2;A0A2R8Y570;A0A2R8YCW8;A0A2R8Y6G5;A0A2R8YFR9;A0A3B3IUD6;A0A2R8Y7N0;A0A2R8Y420;A0A2R8Y6D0;A0A3B3ITC5;A0A2R8Y6T6	6;6;5;5;5;4;4;4;4;4;4;4;4;4;3;3;3;3;3;2;2;2;1;1	5;5;4;4;4;4;4;4;4;4;4;4;4;4;3;3;3;3;3;2;2;2;1;1	5;5;4;4;4;4;4;4;4;4;4;4;4;4;3;3;3;3;3;2;2;2;1;1	Protein 4.1	EPB41	sp|P11171|EPB41_HUMAN Protein 4.1 OS=Homo sapiens OX=9606 GN=EPB41 PE=1 SV=4;tr|A0A2U3TZH6|A0A2U3TZH6_HUMAN Protein 4.1 OS=Homo sapiens OX=9606 GN=EPB41 PE=1 SV=1;tr|A0A2R8YD30|A0A2R8YD30_HUMAN Protein 4.1 OS=Homo sapiens OX=9606 GN=EPB41 PE=1 SV=1;tr|A0A3	24	6	5	5	6	5	5	8.9	8.1	8.1	97.016	864	864;841;655;542;601;828;807;787;782;766;748;680;675;607;565;544;542;481;364;483;387;310;227;161	0	15.783	13518	12119	14748	10602	9056.8	18512	12586	12442	14715	10999	10451	16804	4	4	4	4	4	4	8.9	28336000	28336000	4		APIAAPEPELK;GGISETR;GVPWNFTFNVK;KEDEPPEQAEPEPTEAWK;SMTPAQADLEFLENAK;TQTVTISDNANAVK
Q02241;A0A2U3TZL8;H7BYN4;A0A7I2V5Y5;H0YMJ4;A0A2R8Y531;H0YME6	Q02241;A0A2U3TZL8;H7BYN4;A0A7I2V5Y5	3;3;3;3;1;1;1	3;3;3;3;1;1;1	3;3;3;3;1;1;1	Kinesin-like protein KIF23;Kinesin-like protein	KIF23	sp|Q02241|KIF23_HUMAN Kinesin-like protein KIF23 OS=Homo sapiens OX=9606 GN=KIF23 PE=1 SV=3;tr|A0A2U3TZL8|A0A2U3TZL8_HUMAN Kinesin-like protein OS=Homo sapiens OX=9606 GN=KIF23 PE=1 SV=1;tr|H7BYN4|H7BYN4_HUMAN Kinesin-like protein OS=Homo sapiens OX=9606 G	7	3	3	3	3	3	3	4.5	4.5	4.5	110.06	960	960;810;952;974;109;283;371	0	14.237	10952	7861.6	10984	7534	4973	12770	10197	8241.7	10876	7794.7	6024.8	11555	4	4	4	4	4	4	4.5	9488700	9488700	4		AEDYEENLQVMR;ALLQEFDNAVLSK;ELFDVVANPLVNDLIHGK
P06744;A0A2U3TZU2;K7EQ48;A0A0J9YXP8;A0A2R8Y6C7;A0A0J9YYH3;A0A0J9YX90;K7ERC6;CON__Q3ZBD7;K7EPY4;K7EP41;K7ENA0;K7ELR7;A0A2R8YF08;A0A0J9YXM3;K7ERK8;K7EIL4;K7ESF4;A0A0J9YXH9;A0A0J9YYI8;Q8N196	P06744;A0A2U3TZU2;K7EQ48;A0A0J9YXP8;A0A2R8Y6C7;A0A0J9YYH3;A0A0J9YX90	29;29;23;16;16;16;15;10;9;9;8;5;5;5;4;4;3;3;3;2;1	29;29;23;16;16;16;15;10;9;9;8;5;5;5;4;4;3;3;3;2;1	29;29;23;16;16;16;15;10;9;9;8;5;5;5;4;4;3;3;3;2;1	Glucose-6-phosphate isomerase	GPI	sp|P06744|G6PI_HUMAN Glucose-6-phosphate isomerase OS=Homo sapiens OX=9606 GN=GPI PE=1 SV=4;tr|A0A2U3TZU2|A0A2U3TZU2_HUMAN Glucose-6-phosphate isomerase OS=Homo sapiens OX=9606 GN=GPI PE=1 SV=1;tr|K7EQ48|K7EQ48_HUMAN Glucose-6-phosphate isomerase (Fragment	21	29	29	29	29	29	29	62.9	62.9	62.9	63.146	558	558;597;447;268;316;283;279;170;557;166;159;162;146;145;161;139;116;209;133;110;739	0	237.6	201290	150670	217080	160060	107200	252300	187420	157190	214790	164620	127210	228700	85	84	85	85	81	85	62.9	2737600000	2737600000	87		AVLHVALR;DPSAVAK;DVMPEVNK;EFGIDPQNMFEFWDWVGGR;ELQAAGK;EWFLQAAK;FAAYFQQGDMESNGK;HFVALSTNTTK;ILLANFLAQTEALMR;INYTEGR;KELQAAGK;KIEPELDGSAQVTSHDASTNGLINFIK;LFDANKDR;MIPCDFLIPVQTQHPIR;MIPCDFLIPVQTQHPIRK;MLVDLAK;NAPVLLALLGIWYINCFGCETHAMLPYDQYLHR;NLVTEDVMR;SNTPILVDGK;SNTPILVDGKDVMPEVNK;SPEDLER;TFTTQETITNAETAK;TFTTQETITNAETAKEWFLQAAK;TITDVINIGIGGSDLGPLMVTEALKPYSSGGPR;TLAQLNPESSLFIIASK;VDHQTGPIVWGEPGTNGQH…
Q4KWH8;A0A2U3TZV8	Q4KWH8;A0A2U3TZV8	1;1	1;1	1;1	1-phosphatidylinositol 4,5-bisphosphate phosphodiesterase eta-1	PLCH1	sp|Q4KWH8|PLCH1_HUMAN 1-phosphatidylinositol 4,5-bisphosphate phosphodiesterase eta-1 OS=Homo sapiens OX=9606 GN=PLCH1 PE=1 SV=1;tr|A0A2U3TZV8|A0A2U3TZV8_HUMAN Phosphoinositide phospholipase C OS=Homo sapiens OX=9606 GN=PLCH1 PE=1 SV=1	2	1	1	1	1	1	1	0.5	0.5	0.5	189.22	1693	1693;1685	0.0061681	1.1559	3622.8	2368	4266.1	3762.5	1550	5702.5	3373.2	2518.2	4190.5	3793.2	2081.1	5144.1	1	1	1	1	1	1	0.5	11448000	11448000	1		ILIDSIYK
P17812;A0A3B3IRI2;A0A8Q3WKZ7;B4E1E0;A0A8Q3WL40;A0A3B3IRQ8;A0A3B3ITF6;A0A3B3ITB8;A0A3B3ITH9;A0A3B3ISY3;Q9NRF8;A0A8Q3WL00;A0A8Q3WL12	P17812;A0A3B3IRI2;A0A8Q3WKZ7;B4E1E0;A0A8Q3WL40;A0A3B3IRQ8;A0A3B3ITF6;A0A3B3ITB8	21;21;17;16;15;15;15;12;4;3;2;2;2	21;21;17;16;15;15;15;12;4;3;2;2;2	21;21;17;16;15;15;15;12;4;3;2;2;2	CTP synthase 1;CTP synthase	CTPS1	sp|P17812|PYRG1_HUMAN CTP synthase 1 OS=Homo sapiens OX=9606 GN=CTPS1 PE=1 SV=2;tr|A0A3B3IRI2|A0A3B3IRI2_HUMAN CTP synthase OS=Homo sapiens OX=9606 GN=CTPS1 PE=1 SV=1;tr|A0A8Q3WKZ7|A0A8Q3WKZ7_HUMAN CTP synthase OS=Homo sapiens OX=9606 GN=CTPS1 PE=1 SV=1;tr	13	21	21	21	21	21	21	40.3	40.3	40.3	66.69	591	591;564;491;435;445;451;461;335;111;89;586;51;55	0	90.713	80555	65067	91530	64407	45383	104500	75005	67526	90620	66564	53832	94734	44	44	43	43	43	44	40.3	440170000	440170000	45		ALEHSALAINHK;CLEEQGLK;CSNPLDTSVK;DNNLTTGK;ENFCNIHVSLVPQPSSTGEQK;FEVNPVWK;FSDSYASVIK;FVGQDVEGER;GIIASSVGTILK;IYQYVINK;KLYGDADYLEER;LCSAHGVLVPGGFGVR;LDLPIER;LYGDADYLEER;PIKPSPPYFGLLLASVGR;SCGLHVTSIK;TKPTQNSVR;TVQVVPHITDAIQEWVMR;VPLLLEEQGVVDYFLR;YHEAWQK;YIDSADLEPITSQEEPVR
Q13724;A0A3B3IRK6;A0A3B3IS52;A0A8I5KTK5;A0A3B3IRW2;B4E3B8;A0A3B3ITU6;B8ZZE2;A0A3B3ITC1;A0A8I5KQG9	Q13724;A0A3B3IRK6;A0A3B3IS52;A0A8I5KTK5;A0A3B3IRW2	5;5;4;4;3;1;1;1;1;1	5;5;4;4;3;1;1;1;1;1	5;5;4;4;3;1;1;1;1;1	Mannosyl-oligosaccharide glucosidase	MOGS	sp|Q13724|MOGS_HUMAN Mannosyl-oligosaccharide glucosidase OS=Homo sapiens OX=9606 GN=MOGS PE=1 SV=5;tr|A0A3B3IRK6|A0A3B3IRK6_HUMAN Mannosyl-oligosaccharide glucosidase (Fragment) OS=Homo sapiens OX=9606 GN=MOGS PE=1 SV=1;tr|A0A3B3IS52|A0A3B3IS52_HUMAN Mann	10	5	5	5	5	5	5	10.9	10.9	10.9	91.916	837	837;715;428;739;562;159;208;209;294;479	0	10.633	6998	4834.7	6864.4	5546.2	3754.7	9059.4	6515.8	5088.1	6804	5672.6	4496.9	8207.1	5	5	5	5	5	5	10.9	19260000	19260000	5		AVTLHSAPPVLPADSSSPAVAPDLFWGTYR;EQILGDEAR;LGPLLDILADSR;VDPALFPPVPLFTAVPSR;YGSYNVFWTSNPGLPLLTEMVK
P20839;C9K0R9;A0A3B3IRL5;C9J381;C9J029;H7C5T1	P20839;C9K0R9;A0A3B3IRL5;C9J381	3;3;3;3;1;1	1;1;1;1;1;1	1;1;1;1;1;1	Inosine-5-monophosphate dehydrogenase 1;Inosine-5-monophosphate dehydrogenase	IMPDH1	sp|P20839|IMDH1_HUMAN Inosine-5-monophosphate dehydrogenase 1 OS=Homo sapiens OX=9606 GN=IMPDH1 PE=1 SV=2;tr|C9K0R9|C9K0R9_HUMAN Inosine monophosphate dehydrogenase 1 (Fragment) OS=Homo sapiens OX=9606 GN=IMPDH1 PE=1 SV=1;tr|A0A3B3IRL5|A0A3B3IRL5_HUMAN In	6	3	1	1	3	1	1	4.5	1.6	1.6	55.405	514	514;289;509;513;184;190	0.0021769	1.7516	3703.4	3226.4	4165.4	3126.6	2211.7	4922.4	3448.3	3323.1	4144.9	3215.5	2610	4465.9	1	1	1	1	1	1	4.5	2237500	2237500	1		DIDFLAEK;DYPLASK;EANEILQR
P55265;A0A7P0Z4F9;A0A3B3IRQ9;A0A7P0Z4K3;A0A3B3ISU1;A0A3B3ISX1;A0A3B3ITG9;A0A7P0TA14	P55265;A0A7P0Z4F9;A0A3B3IRQ9;A0A7P0Z4K3;A0A3B3ISU1	15;15;15;15;13;7;6;2	15;15;15;15;13;7;6;2	15;15;15;15;13;7;6;2	Double-stranded RNA-specific adenosine deaminase	ADAR	sp|P55265|DSRAD_HUMAN Double-stranded RNA-specific adenosine deaminase OS=Homo sapiens OX=9606 GN=ADAR PE=1 SV=4;tr|A0A7P0Z4F9|A0A7P0Z4F9_HUMAN Adenosine deaminase RNA specific OS=Homo sapiens OX=9606 GN=ADAR PE=1 SV=1;tr|A0A3B3IRQ9|A0A3B3IRQ9_HUMAN Double	8	15	15	15	15	15	15	13.2	13.2	13.2	136.06	1226	1226;912;1158;1165;1046;788;350;263	0	66.969	58490	46704	63776	43681	34417	73109	54460	48488	63219	45364	40098	66345	19	19	19	19	19	19	13.2	147660000	147660000	20		AMESTESR;AMTILLEEAK;CFNTLTNSFQPSLLGR;DGSAFEDGLR;DSIFEPAK;EGPAHEPK;GETVNDCHAEIISR;ICDYLFNVSDSSALNLAK;NIFLLFK;QEAADAALR;QEARPEPAR;SEESSHYSTEK;SPVTTLLECMHK;YLNTNPVGGLLEYAR;YNSQTAK
P08397;A0A8I5KXV4;F5H345;A0A3B3IRR1;A0A3F2YNY7;A0A3B3IU56;F5GY90;A0A1W2PNU5;A0A3B3IU34;F5H0P4;F5H226	P08397;A0A8I5KXV4;F5H345;A0A3B3IRR1;A0A3F2YNY7;A0A3B3IU56;F5GY90;A0A1W2PNU5;A0A3B3IU34;F5H0P4	4;4;4;4;4;2;2;2;2;2;1	4;4;4;4;4;2;2;2;2;2;1	4;4;4;4;4;2;2;2;2;2;1	Porphobilinogen deaminase	HMBS	sp|P08397|HEM3_HUMAN Porphobilinogen deaminase OS=Homo sapiens OX=9606 GN=HMBS PE=1 SV=2;tr|A0A8I5KXV4|A0A8I5KXV4_HUMAN hydroxymethylbilane synthase OS=Homo sapiens OX=9606 GN=HMBS PE=1 SV=1;tr|F5H345|F5H345_HUMAN hydroxymethylbilane synthase OS=Homo sapie	11	4	4	4	4	4	4	18.3	18.3	18.3	39.33	361	361;306;330;338;355;151;187;190;218;228;191	0	13.181	6409.1	4768.3	6419.2	5298.1	3187.6	8458.5	5967.5	4979.4	6381	5397.7	3906.2	7654.3	5	5	5	5	5	5	18.3	9665100	9665100	5		AKDQDILDLVGVLHDPETLLR;DLPTVLPPGFTIGAICK;GPQLAAQNLGISLANLLLSK;ILDTALSK
Q9BX66;S4R406;A0A3B3IRR9;A0A3B3IT56;A0A3B3IRW8	Q9BX66;S4R406;A0A3B3IRR9;A0A3B3IT56;A0A3B3IRW8	1;1;1;1;1	1;1;1;1;1	1;1;1;1;1	Sorbin and SH3 domain-containing protein 1	SORBS1	sp|Q9BX66|SRBS1_HUMAN Sorbin and SH3 domain-containing protein 1 OS=Homo sapiens OX=9606 GN=SORBS1 PE=1 SV=3;tr|S4R406|S4R406_HUMAN Sorbin and SH3 domain containing 1 (Fragment) OS=Homo sapiens OX=9606 GN=SORBS1 PE=1 SV=8;tr|A0A3B3IRR9|A0A3B3IRR9_HUMAN Sor	5	1	1	1	1	1	1	1.1	1.1	1.1	142.51	1292	1292;145;785;855;1619	0	2.6101	1442.6	1689	1997.2	1404.5	1625	1981.7	1343.2	1702.9	1995.6	1469.2	1747.2	1822.4	1	1	1	1	1	1	1.1	2437700	2437700	1		ETPSSSPASPQETR
P43307;A0A3B3IRT8;C9J3L8;C9J5W0;E9PAL7;C9IZQ1;C9JBX5	P43307;A0A3B3IRT8;C9J3L8;C9J5W0;E9PAL7;C9IZQ1	3;3;2;2;2;2;1	3;3;2;2;2;2;1	3;3;2;2;2;2;1	Translocon-associated protein subunit alpha	SSR1	sp|P43307|SSRA_HUMAN Translocon-associated protein subunit alpha OS=Homo sapiens OX=9606 GN=SSR1 PE=1 SV=3;tr|A0A3B3IRT8|A0A3B3IRT8_HUMAN Translocon-associated protein subunit alpha OS=Homo sapiens OX=9606 GN=SSR1 PE=1 SV=1;tr|C9J3L8|C9J3L8_HUMAN Transloco	7	3	3	3	3	3	3	18.2	18.2	18.2	32.235	286	286;288;265;266;291;298;218	0	14.321	9601.1	8112.3	11237	8688.2	5652.9	12854	8939.5	8386	11146	8891.6	6726.6	11665	8	10	10	9	10	10	18.2	20262000	20262000	10		GEDFPANNIVK;GTEDFIVESLDASFR;VEMGTSSQNDVDMSWIPQETLNQINK
Q7KZN9;A0A3B3IRX1	Q7KZN9;A0A3B3IRX1	1;1	1;1	1;1	Cytochrome c oxidase assembly protein COX15 homolog	COX15	sp|Q7KZN9|COX15_HUMAN Heme A synthase COX15 OS=Homo sapiens OX=9606 GN=COX15 PE=1 SV=1;tr|A0A3B3IRX1|A0A3B3IRX1_HUMAN Uncharacterized protein OS=Homo sapiens OX=9606 PE=3 SV=1	2	1	1	1	1	1	1	2	2	2	46.03	410	410;185	0.0049712	1.3449	4671.9	3598.4	4850.1	4046	2672.4	6652	4350	3746.4	4821.6	4128	3221.3	6023.3	1	1	1	1	1	1	2	6216600	6216600	1		YQQFPEFK
Q6PI48;A0A3B3IS01;A0A3B3IT01;A0A3B3ISK7;A0A3B3ITK9;A0A3B3ITS3;A0A3B3IS54	Q6PI48;A0A3B3IS01;A0A3B3IT01;A0A3B3ISK7;A0A3B3ITK9;A0A3B3ITS3;A0A3B3IS54	3;3;3;3;2;2;2	3;3;3;3;2;2;2	3;3;3;3;2;2;2	Aspartate--tRNA ligase, mitochondrial	DARS2	sp|Q6PI48|SYDM_HUMAN Aspartate--tRNA ligase, mitochondrial OS=Homo sapiens OX=9606 GN=DARS2 PE=1 SV=1;tr|A0A3B3IS01|A0A3B3IS01_HUMAN Aspartyl-tRNA synthetase 2, mitochondrial OS=Homo sapiens OX=9606 GN=DARS2 PE=1 SV=1;tr|A0A3B3IT01|A0A3B3IT01_HUMAN Asparty	7	3	3	3	3	3	3	5.6	5.6	5.6	73.562	645	645;539;594;624;295;482;484	0	9.3523	8131.4	6151.3	9979.8	8311.8	4421	11752	7571.1	6437.9	9836.8	8434.4	5467.3	10646	3	3	3	3	3	3	5.6	14518000	14518000	3		IIDISDVFR;NTEIGFLQDALSKPHGTVK;YILATLLK
P06400;A0A3B3IS71	P06400;A0A3B3IS71	1;1	1;1	1;1	Retinoblastoma-associated protein	RB1	sp|P06400|RB_HUMAN Retinoblastoma-associated protein OS=Homo sapiens OX=9606 GN=RB1 PE=1 SV=2;tr|A0A3B3IS71|A0A3B3IS71_HUMAN RB transcriptional corepressor 1 OS=Homo sapiens OX=9606 GN=RB1 PE=1 SV=1	2	1	1	1	1	1	1	1.1	1.1	1.1	106.16	928	928;923	0.0061602	1.1422	1761.2	1738	2002.6	1028.7	1257.9	1871.7	1639.9	1770.6	1998.3	1110.3	1375.5	1709.1	1	1	1	1	1	1	1.1	2392500	2392500	1		EHECNIDEVK
Q2TAA5;A0A7P0T8Y4;A0A3B3IS90	Q2TAA5;A0A7P0T8Y4;A0A3B3IS90	1;1;1	1;1;1	1;1;1	GDP-Man:Man(3)GlcNAc(2)-PP-Dol alpha-1,2-mannosyltransferase	ALG11	sp|Q2TAA5|ALG11_HUMAN GDP-Man:Man(3)GlcNAc(2)-PP-Dol alpha-1,2-mannosyltransferase OS=Homo sapiens OX=9606 GN=ALG11 PE=1 SV=2;tr|A0A7P0T8Y4|A0A7P0T8Y4_HUMAN GDP-Man:Man(3)GlcNAc(2)-PP-Dol alpha-1,2-mannosyltransferase OS=Homo sapiens OX=9606 GN=ALG11 PE=1	3	1	1	1	1	1	1	5.1	5.1	5.1	55.65	492	492;415;491	0	2.1188	623.59	627.23	650.92	460.38	470.68	827.37	580.62	637.17	655.57	480.72	528.25	752.93	1	1	1	1	1	1	5.1	1758600	1758600	1		VGNCTNIVYPPCDVQTFLDIPLHEK
P14735;A0A7I2V3E3;A0A7I2V2P6;A0A3B3ISG5;A0A7I2YQV5;A0A7I2V610;A0A7I2V2S1;A0A7I2V4Q3;A0A7I2YQS6;A0A7I2V612;A0A7I2V373;A0A7I2V3K9;B3KSB8;A0A7I2V4A4;A0A7I2V634	P14735;A0A7I2V3E3;A0A7I2V2P6;A0A3B3ISG5;A0A7I2YQV5;A0A7I2V610;A0A7I2V2S1;A0A7I2V4Q3;A0A7I2YQS6;A0A7I2V612;A0A7I2V373	13;13;13;13;12;11;9;9;7;7;7;6;6;5;4	13;13;13;13;12;11;9;9;7;7;7;6;6;5;4	13;13;13;13;12;11;9;9;7;7;7;6;6;5;4	Insulin-degrading enzyme	IDE	sp|P14735|IDE_HUMAN Insulin-degrading enzyme OS=Homo sapiens OX=9606 GN=IDE PE=1 SV=4;tr|A0A7I2V3E3|A0A7I2V3E3_HUMAN Insulin degrading enzyme OS=Homo sapiens OX=9606 GN=IDE PE=1 SV=1;tr|A0A7I2V2P6|A0A7I2V2P6_HUMAN Insulin degrading enzyme OS=Homo sapiens O	15	13	13	13	13	13	13	17.5	17.5	17.5	117.97	1019	1019;972;978;1019;998;961;872;928;582;609;633;428;464;447;384	0	42.846	44604	36323	44489	36388	25657	55085	41531	37579	44439	37189	30127	50022	20	20	20	20	20	20	17.5	79269000	79269000	20		AEGPQEWVFQECK;EALDDVTLPR;FIIQSEKPPHYLESR;GLPLFPLVK;GWVNTLVGGQK;NEFIPTNFEILPLEK;NLYVTFPIPDLQK;QEAIPDEVIK;SNPGHYLGHLIGHEGPGSLLSELK;TKEQLGYIVFSGPR;VEAFLITMEK;VLLISDPTTDK;YWGEIISQQYNFDRDNTEVAYLK
Q92625;A0A3B3ISP1	Q92625;A0A3B3ISP1	1;1	1;1	1;1	Ankyrin repeat and SAM domain-containing protein 1A	ANKS1A	sp|Q92625|ANS1A_HUMAN Ankyrin repeat and SAM domain-containing protein 1A OS=Homo sapiens OX=9606 GN=ANKS1A PE=1 SV=4;tr|A0A3B3ISP1|A0A3B3ISP1_HUMAN Ankyrin repeat and sterile alpha motif domain containing 1A OS=Homo sapiens OX=9606 GN=ANKS1A PE=1 SV=1	2	1	1	1	1	1	1	1.4	1.4	1.4	123.11	1134	1134;1194	0	2.1407	551.07	666.69	669.66	435.72	455.34	665.38	513.1	669.24	675.32	457.34	500.14	608.68	1	1	1	1	1	1	1.4	521610	521610	1		EEDEHPYELLLTAETK
Q8NCM8;A0A3B3ISP9;A0A3B3IT36	Q8NCM8;A0A3B3ISP9;A0A3B3IT36	2;2;1	2;2;1	2;2;1	Cytoplasmic dynein 2 heavy chain 1	DYNC2H1	sp|Q8NCM8|DYHC2_HUMAN Cytoplasmic dynein 2 heavy chain 1 OS=Homo sapiens OX=9606 GN=DYNC2H1 PE=1 SV=4;tr|A0A3B3ISP9|A0A3B3ISP9_HUMAN Dynein cytoplasmic 2 heavy chain 1 OS=Homo sapiens OX=9606 GN=DYNC2H1 PE=1 SV=1;tr|A0A3B3IT36|A0A3B3IT36_HUMAN Dynein cytop	3	2	2	2	2	2	2	0.5	0.5	0.5	492.62	4307	4307;1255;751	0.0036978	1.4147	1464.4	1049.2	1450.8	1205.3	791.19	2222.1	1363.5	1099.9	1440.4	1231.6	973.53	2007.1	2	2	2	2	2	2	0.5	1173100	1173100	2		IAEALLSDLPGFR;LLFGDLLR
Q13206;A0A8I5KQZ1;A0A3B3ISR7;E9PIF2;A0A8I5KSH6;A0A8I5KXY1;A0A8I5KPM1;A0A8I5KUU7	Q13206;A0A8I5KQZ1;A0A3B3ISR7;E9PIF2;A0A8I5KSH6	4;4;4;4;4;1;1;1	4;4;4;4;4;1;1;1	4;4;4;4;4;1;1;1	Probable ATP-dependent RNA helicase DDX10	DDX10	sp|Q13206|DDX10_HUMAN Probable ATP-dependent RNA helicase DDX10 OS=Homo sapiens OX=9606 GN=DDX10 PE=1 SV=2;tr|A0A8I5KQZ1|A0A8I5KQZ1_HUMAN ATP-dependent RNA helicase OS=Homo sapiens OX=9606 GN=DDX10 PE=1 SV=1;tr|A0A3B3ISR7|A0A3B3ISR7_HUMAN ATP-dependent RNA	8	4	4	4	4	4	4	9.3	9.3	9.3	100.89	875	875;676;679;835;925;451;482;489	0	16.12	4905.7	4137.1	5298	4101.7	3014.1	6264.7	4567.7	4271.3	5276	4211.4	3514.8	5691.4	6	6	6	6	6	6	9.3	11316000	11316000	6		APSLTNDEVEEFR;EVPTQFLDRDEEEEDADFLK;GLDFPAVNWVLQFDCPEDANTYIHR;QDNDTGNEEQEEEEDDEEEMEEK
Q02487;A0A3B3ISU0	Q02487;A0A3B3ISU0	1;1	1;1	1;1	Desmocollin-2	DSC2	sp|Q02487|DSC2_HUMAN Desmocollin-2 OS=Homo sapiens OX=9606 GN=DSC2 PE=1 SV=1;tr|A0A3B3ISU0|A0A3B3ISU0_HUMAN Desmocollin 2 OS=Homo sapiens OX=9606 GN=DSC2 PE=1 SV=1	2	1	1	1	1	1	1	1.1	1.1	1.1	99.961	901	901;758	0.00055633	2.0185	3159.5	2631.3	3694.3	2724.9	1919.5	3792.8	2941.8	2723.9	3659.9	2802.1	2228.8	3451.6	1	1	1	1	1	1	1.1	46494000	46494000	1		IGGGGVQLGK
Q8N0U8;A0A3B3ISV4	Q8N0U8;A0A3B3ISV4	1;1	1;1	1;1	Vitamin K epoxide reductase complex subunit 1-like protein 1	VKORC1L1	sp|Q8N0U8|VKORL_HUMAN Vitamin K epoxide reductase complex subunit 1-like protein 1 OS=Homo sapiens OX=9606 GN=VKORC1L1 PE=1 SV=2;tr|A0A3B3ISV4|A0A3B3ISV4_HUMAN vitamin-K-epoxide reductase (warfarin-sensitive) OS=Homo sapiens OX=9606 GN=VKORC1L1 PE=1 SV=1	2	1	1	1	1	1	1	5.1	5.1	5.1	19.835	176	176;223	0.0059401	1.203	3697.8	2292.1	3655.2	3380.2	1645.3	4998.1	3443	2444.1	3610.4	3405.1	2097.1	4518.5	1	1	1	1	1	1	5.1	3814400	3814400	1		LVYLNEAWK
Q53H12;A0A3B3ISZ0;E9PC15;A0A3B3ITD0;E9PG39;A0A3B3ISY9;A0A3B3IS09;A0A3B3ITX7;A0A0G2JLG5;A0A0G2JLD0;A0A3B3IUC9;A0A3B3ITV0	Q53H12;A0A3B3ISZ0;E9PC15;A0A3B3ITD0;E9PG39;A0A3B3ISY9;A0A3B3IS09;A0A3B3ITX7;A0A0G2JLG5	4;4;4;4;3;3;2;2;2;1;1;1	4;4;4;4;3;3;2;2;2;1;1;1	4;4;4;4;3;3;2;2;2;1;1;1	Acylglycerol kinase, mitochondrial	AGK	sp|Q53H12|AGK_HUMAN Acylglycerol kinase, mitochondrial OS=Homo sapiens OX=9606 GN=AGK PE=1 SV=2;tr|A0A3B3ISZ0|A0A3B3ISZ0_HUMAN Acylglycerol kinase, mitochondrial OS=Homo sapiens OX=9606 GN=AGK PE=1 SV=1;tr|E9PC15|E9PC15_HUMAN Acylglycerol kinase, mitochond	12	4	4	4	4	4	4	12.1	12.1	12.1	47.137	422	422;350;394;418;244;330;146;214;226;51;134;138	0	14.798	13494	9521.3	13799	10858	6348.5	17633	12564	10004	13660	11093	7855.6	15945	4	4	4	4	4	4	12.1	48276000	48276000	4		ATVFLNPAACK;NNQLDPTSKEDFLNICIEPDTISK;TDYEGQAK;YWYLGPLK
Q12756;A0A3F2YNW9;A0A3B3IUA1;A0A3B3IU40;A0A3B3IT28;A0A3B3ITE5;A0A3B3ITF7;A0A3B3ITW6;H7C3Y8;A0A3B3ITK3	Q12756;A0A3F2YNW9;A0A3B3IUA1;A0A3B3IU40;A0A3B3IT28;A0A3B3ITE5;A0A3B3ITF7;A0A3B3ITW6;H7C3Y8;A0A3B3ITK3	2;2;2;2;2;2;2;2;1;1	1;1;1;1;1;1;1;1;1;1	1;1;1;1;1;1;1;1;1;1	Kinesin-like protein KIF1A	KIF1A	sp|Q12756|KIF1A_HUMAN Kinesin-like protein KIF1A OS=Homo sapiens OX=9606 GN=KIF1A PE=1 SV=2;tr|A0A3F2YNW9|A0A3F2YNW9_HUMAN Kinesin family member 1A OS=Homo sapiens OX=9606 GN=KIF1A PE=1 SV=1;tr|A0A3B3IUA1|A0A3B3IUA1_HUMAN Kinesin family member 1A OS=Homo s	10	2	1	1	2	1	1	1.7	0.9	0.9	191.06	1690	1690;1698;1699;1699;1708;1724;1728;1782;731;1444	1	-2	240.43	205.92	252.45	190.71	201.72	291.6	223.87	212.18	251.92	198.05	221.21	266.82	1	1	1	1	1	1	1.7	538200	538200	1		AALDGPLDAALDHLR;TVAATNMNETSSR	+
Q9H7E9;A0A3B3IT54	Q9H7E9;A0A3B3IT54	1;1	1;1	1;1	UPF0488 protein C8orf33	C8orf33	sp|Q9H7E9|CH033_HUMAN UPF0488 protein C8orf33 OS=Homo sapiens OX=9606 GN=C8orf33 PE=1 SV=1;tr|A0A3B3IT54|A0A3B3IT54_HUMAN Chromosome 8 open reading frame 33 OS=Homo sapiens OX=9606 GN=C8orf33 PE=1 SV=1	2	1	1	1	1	1	1	4.8	4.8	4.8	24.992	229	229;236	0	4.0641	2892.5	7366.7	5011.2	1982.5	5646.6	3281.9	2693.2	7141.3	5194.4	2299.5	5648.7	3105.5	2	2	2	2	2	2	4.8	3511400	3511400	3		ATLDMPDEEFR
P54132;H0YNU5;A0A7P0TBM9;A0A3B3IT82;H0YLV8	P54132;H0YNU5;A0A7P0TBM9;A0A3B3IT82;H0YLV8	2;2;2;2;1	2;2;2;2;1	2;2;2;2;1	Bloom syndrome protein	BLM	sp|P54132|BLM_HUMAN RecQ-like DNA helicase BLM OS=Homo sapiens OX=9606 GN=BLM PE=1 SV=1;tr|H0YNU5|H0YNU5_HUMAN DNA helicase OS=Homo sapiens OX=9606 GN=BLM PE=1 SV=1;tr|A0A7P0TBM9|A0A7P0TBM9_HUMAN DNA helicase OS=Homo sapiens OX=9606 GN=BLM PE=1 SV=1;tr|A0A	5	2	2	2	2	2	2	1.6	1.6	1.6	159	1417	1417;1286;1372;1386;413	0	3.6632	3720.6	2302.4	3830.4	3017.4	1707.8	4899.8	3464.2	2457.7	3769	3080.8	2130.1	4429.1	2	2	2	2	2	2	1.6	8927400	8927400	2		AAVPQNNLQEQLER;LLYVTPEK
P33991;A0A3B3IU45;A0A3B3IT92;A0A3B3IS57;E5RG31;A0A3B3ITP6;A0A8V8TKP2;A0A3B3IRR8;A0A3B3ISC1	P33991;A0A3B3IU45;A0A3B3IT92;A0A3B3IS57;E5RG31;A0A3B3ITP6	21;21;21;19;16;15;6;5;1	21;21;21;19;16;15;6;5;1	21;21;21;19;16;15;6;5;1	DNA replication licensing factor MCM4	MCM4	sp|P33991|MCM4_HUMAN DNA replication licensing factor MCM4 OS=Homo sapiens OX=9606 GN=MCM4 PE=1 SV=5;tr|A0A3B3IU45|A0A3B3IU45_HUMAN DNA replication licensing factor MCM4 OS=Homo sapiens OX=9606 GN=MCM4 PE=1 SV=1;tr|A0A3B3IT92|A0A3B3IT92_HUMAN DNA replicati	9	21	21	21	21	21	21	32.3	32.3	32.3	96.557	863	863;813;904;749;582;742;394;191;107	0	92.685	67465	49908	64455	54074	35155	79741	62816	52106	64221	55057	41521	72358	34	34	34	34	31	34	32.3	268560000	268560000	35		AEINILLCGDPGTSK;ALADDDFLTVTGK;DMFEEALR;FIDPLAKEEENVGIDITEPLYMQR;GILLQLFGGTR;GLQVDLQSDGAAAEDIVASEQSLGQK;GQSDIAITK;IAEPSVCGR;KPDIYER;LAEAHAK;LASALAPSIYEHEDIKK;LHGLDEEAEQK;LSEEASQALIEAYVDMR;LVIWGTDVNVAACK;NLNPEDIDQLITISGMVIR;QLISYPQEVIPTFDMAVNEIFFDR;QSATDPR;SQLLQYVYNLVPR;TSVLAAANPIESQWNPK;VEAIDVEEAK;VEAIDVEEAKR
P30622;A0A3B3ITA2;F5H0N7;J3KP58;F5H6A0	P30622;A0A3B3ITA2;F5H0N7;J3KP58;F5H6A0	2;2;2;2;1	2;2;2;2;1	2;2;2;2;1	CAP-Gly domain-containing linker protein 1	CLIP1	sp|P30622|CLIP1_HUMAN CAP-Gly domain-containing linker protein 1 OS=Homo sapiens OX=9606 GN=CLIP1 PE=1 SV=2;tr|A0A3B3ITA2|A0A3B3ITA2_HUMAN CAP-Gly domain containing linker protein 1 (Fragment) OS=Homo sapiens OX=9606 GN=CLIP1 PE=1 SV=1;tr|F5H0N7|F5H0N7_HUM	5	2	2	2	2	2	2	1.9	1.9	1.9	162.24	1438	1438;791;1063;1316;802	0	4.3368	15890	14563	17020	13831	10631	21430	14795	14918	17045	14172	12314	19476	3	3	3	3	3	3	1.9	11029000	11029000	3		AEQSQQEAAK;LDYQHEIENLQNQQDSER
Q92997;O14641;O14640;P54792;A0A3B3ITC6;I3L0M7;I3L2W9;I3L2N2	Q92997;O14641;O14640;P54792;A0A3B3ITC6;I3L0M7;I3L2W9;I3L2N2	1;1;1;1;1;1;1;1	1;1;1;1;1;1;1;1	1;1;1;1;1;1;1;1	Segment polarity protein dishevelled homolog DVL-3;Segment polarity protein dishevelled homolog DVL-2;Segment polarity protein dishevelled homolog DVL-1;Putative segment polarity protein dishevelled homolog DVL1P1	DVL3;DVL2;DVL1;DVL1P1	sp|Q92997|DVL3_HUMAN Segment polarity protein dishevelled homolog DVL-3 OS=Homo sapiens OX=9606 GN=DVL3 PE=1 SV=2;sp|O14641|DVL2_HUMAN Segment polarity protein dishevelled homolog DVL-2 OS=Homo sapiens OX=9606 GN=DVL2 PE=1 SV=1;sp|O14640|DVL1_HUMAN Segment	8	1	1	1	1	1	1	1.3	1.3	1.3	78.054	716	716;736;695;670;131;291;363;730	0.0037027	1.4323	3162.4	3511.4	4113.7	2270.8	2601.4	4067.7	2944.5	3550.9	4103.2	2428.5	2867	3710.7	1	1	1	1	1	1	1.3	12048000	12048000	1		GGAVAADGR
A0A3B3ITJ4;P14866;M0QXS5;A0A9L9PXI4;M0R1W6;B4DVF8;M0QYL7;M0R076	A0A3B3ITJ4;P14866;M0QXS5	24;22;19;8;6;5;4;3	24;22;19;8;6;5;4;3	16;14;11;8;6;5;4;0	Heterogeneous nuclear ribonucleoprotein L	HNRNPL	tr|A0A3B3ITJ4|A0A3B3ITJ4_HUMAN Heterogeneous nuclear ribonucleoprotein L OS=Homo sapiens OX=9606 GN=HNRNPL PE=1 SV=2;sp|P14866|HNRPL_HUMAN Heterogeneous nuclear ribonucleoprotein L OS=Homo sapiens OX=9606 GN=HNRNPL PE=1 SV=2;tr|M0QXS5|M0QXS5_HUMAN Heteroge	8	24	24	16	24	24	16	59.6	59.6	37.4	68.018	626	626;589;530;246;220;179;198;114	0	159.81	95952	85117	111590	81622	60451	130610	89341	87568	110920	84155	70778	118540	89	95	96	87	89	96	59.6	1290300000	1290300000	97		AITHLNNNFMFGQK;ASLNGADIYSGCCTLK;FSTPEQAAK;GSCAPAR;IEYAKPTR;IQHPSNVLHFFNAPLEVTEENFFEICDELGVK;ISRPGDSDDSR;KNGVQAMVEFDSVQSAQR;LCFSTAQHAS;MAAAGGGGGGGR;MGPPVGGHR;NDQDTWDYTNPNLSGQGDPGSNPNKR;NGVQAMVEFDSVQSAQR;NPNGPYPYTLK;QPAIMPGQSYGLEDGSCSYKDFSESR;QPPLLGDHPAEYGEGR;SDALETLGFLNHYQMK;SKPGAAMVEMADGYAVDR;SSSGLLEWESK;TDNAGDQHGGGGGGGGGAGAAGGGGGGENYDDPHK;TPASPVVHIR;VFNVFCLYGNVEK;YGPQYGHPPPPPPPPEYGPHADSPVLMVYGLD…
Q6IQ22;A0A3B3ITT1	Q6IQ22;A0A3B3ITT1	1;1	1;1	1;1	Ras-related protein Rab-12	RAB12	sp|Q6IQ22|RAB12_HUMAN Ras-related protein Rab-12 OS=Homo sapiens OX=9606 GN=RAB12 PE=1 SV=3;tr|A0A3B3ITT1|A0A3B3ITT1_HUMAN RAB12, member RAS oncogene family OS=Homo sapiens OX=9606 GN=RAB12 PE=1 SV=1	2	1	1	1	1	1	1	4.5	4.5	4.5	27.248	244	244;340	0	4.0961	2714.5	2436.9	3238.5	2084.5	1870.5	3631.6	2527.5	2505.6	3212.7	2183.4	2138.4	3299.6	1	1	1	1	1	1	4.5	1505500	1505500	1		DNFNVDEIFLK
P47914;A0A3B3ITT5	P47914;A0A3B3ITT5	4;4	4;4	4;4	60S ribosomal protein L29	RPL29	sp|P47914|RL29_HUMAN Large ribosomal subunit protein eL29 OS=Homo sapiens OX=9606 GN=RPL29 PE=1 SV=2;tr|A0A3B3ITT5|A0A3B3ITT5_HUMAN 60S ribosomal protein L29 OS=Homo sapiens OX=9606 GN=RPL29 PE=1 SV=1	2	4	4	4	4	4	4	18.9	18.9	18.9	17.752	159	159;167	0	19.94	24884	12566	21997	25150	7461	33104	23170	13744	21716	24876	10753	29853	9	9	9	9	8	9	18.9	607620000	607620000	9		AQAAAPASVPAQAPK;KMQANNAK;MQANNAK;RTQAPTK
P49841;A0A7I2V3G9;A0A7I2V5G5;A0A7I2V3J4;A0A3B3ITW1;A0A7I2YQK0	P49841;A0A7I2V3G9;A0A7I2V5G5;A0A7I2V3J4;A0A3B3ITW1;A0A7I2YQK0	1;1;1;1;1;1	1;1;1;1;1;1	1;1;1;1;1;1	Glycogen synthase kinase-3 beta	GSK3B	sp|P49841|GSK3B_HUMAN Glycogen synthase kinase-3 beta OS=Homo sapiens OX=9606 GN=GSK3B PE=1 SV=2;tr|A0A7I2V3G9|A0A7I2V3G9_HUMAN Glycogen synthase kinase 3 beta (Fragment) OS=Homo sapiens OX=9606 GN=GSK3B PE=1 SV=1;tr|A0A7I2V5G5|A0A7I2V5G5_HUMAN Glycogen sy	6	1	1	1	1	1	1	5	5	5	46.744	420	420;63;90;224;387;470	0.0024344	1.6914	1009.7	728.56	1001.9	860.92	564.14	1194.6	940.11	763.2	995.39	875.03	664.19	1085.9	2	2	2	2	2	2	5	1275300	1275300	2		LTPLEACAHSFFDELRDPNVK
P28288;A0A3B3ITW3	P28288;A0A3B3ITW3	10;10	10;10	10;10	ATP-binding cassette sub-family D member 3	ABCD3	sp|P28288|ABCD3_HUMAN ATP-binding cassette sub-family D member 3 OS=Homo sapiens OX=9606 GN=ABCD3 PE=1 SV=1;tr|A0A3B3ITW3|A0A3B3ITW3_HUMAN ATP binding cassette subfamily D member 3 OS=Homo sapiens OX=9606 GN=ABCD3 PE=1 SV=2	2	10	10	10	10	10	10	16.1	16.1	16.1	75.475	659	659;659	0	16.546	26577	26846	28912	20375	22094	32621	24745	27278	29049	21292	24256	29822	9	9	9	9	9	9	16.1	30466000	30466000	12		DLNFEVR;DQVIYPDGR;EGGWDSVQDWMDVLSGGEK;GISDLVLK;IANPDQLLTQDVEK;LAGFTAR;QITEDTVEFGS;SGKPPLQNNEK;TMVSQQEK;VLGELWPLFGGR
O75964;A0A8I5KT86;A0A8I5KSQ4;A0A8I5KSW3;A0A3B3ITX4	O75964;A0A8I5KT86;A0A8I5KSQ4;A0A8I5KSW3;A0A3B3ITX4	3;3;3;3;3	3;3;3;3;3	3;3;3;3;3	ATP synthase subunit g, mitochondrial	ATP5L	sp|O75964|ATP5L_HUMAN ATP synthase subunit g, mitochondrial OS=Homo sapiens OX=9606 GN=ATP5MG PE=1 SV=3;tr|A0A8I5KT86|A0A8I5KT86_HUMAN ATP synthase membrane subunit g OS=Homo sapiens OX=9606 GN=ATP5MG PE=3 SV=1;tr|A0A8I5KSQ4|A0A8I5KSQ4_HUMAN ATP synthase m	5	3	3	3	3	3	3	32	32	32	11.428	103	103;75;76;89;91	0	14.571	25286	16007	24873	20081	11293	29190	23544	17022	24552	20442	13844	26445	5	5	5	5	5	5	32	66325000	66325000	5		IVNSAQTGSFK;LATFWYYAK;VELVPPTPAEIPR
Q14643;A0A3B3IU04;A0A3F2YNW8;A0A3B3IRP0;A0A8C8KBY2;A0A3B3IU13;A0A3B3IU05;A0A3B3ITQ1;A0A3B3ITU8	Q14643;A0A3B3IU04;A0A3F2YNW8;A0A3B3IRP0;A0A8C8KBY2;A0A3B3IU13;A0A3B3IU05;A0A3B3ITQ1;A0A3B3ITU8	2;2;2;1;1;1;1;1;1	2;2;2;1;1;1;1;1;1	2;2;2;1;1;1;1;1;1	Inositol 1,4,5-trisphosphate receptor type 1	ITPR1	sp|Q14643|ITPR1_HUMAN Inositol 1,4,5-trisphosphate receptor type 1 OS=Homo sapiens OX=9606 GN=ITPR1 PE=1 SV=3;tr|A0A3B3IU04|A0A3B3IU04_HUMAN Inositol 1,4,5-trisphosphate receptor OS=Homo sapiens OX=9606 GN=ITPR1 PE=1 SV=1;tr|A0A3F2YNW8|A0A3F2YNW8_HUMAN Ino	9	2	2	2	2	2	2	2	2	2	313.93	2758	2758;2749;2750;1548;1668;1739;1818;2012;2744	0	4.4291	1168.8	1122.7	1254.6	892.17	720.82	1691	1088.3	1145.3	1257.9	925.91	850.98	1530.8	2	2	2	2	2	2	2	6903400	6903400	2		EADPDDHYQPGEGTQATADK;HLATGHYLAAEVDPDFEEECLEFQPSVDPDQDASR
A0A8J9FTZ9;H0YCF4;G5EA29;H0YDP6;H0YEL0;A0A8J9FN78;A0A8J9FJK1;A0A3B3IU42	A0A8J9FTZ9;H0YCF4;G5EA29;H0YDP6;H0YEL0;A0A8J9FN78;A0A8J9FJK1;A0A3B3IU42	1;1;1;1;1;1;1;1	1;1;1;1;1;1;1;1	1;1;1;1;1;1;1;1		GEMIN2	tr|A0A8J9FTZ9|A0A8J9FTZ9_HUMAN Gem nuclear organelle associated protein 2 OS=Homo sapiens OX=9606 GN=GEMIN2 PE=1 SV=1;tr|H0YCF4|H0YCF4_HUMAN Gem nuclear organelle associated protein 2 OS=Homo sapiens OX=9606 GN=GEMIN2 PE=1 SV=2;tr|G5EA29|G5EA29_HUMAN Gem n	8	1	1	1	1	1	1	45.5	45.5	45.5	3.5981	33	33;38;138;194;214;239;254;275	0.0083439	0.99155	68.991	59.273	62.613	73.742	69.312	73.44	64.237	60.921	63.424	74.141	74.357	68.08	1	1	1	1	1	1	45.5	585850	585850	1		AWVPAESAVEELMPR
Q13144;A0A3B3IUB1;A0A3B3IRP4;A0A3B3ISX3;A0A3B3ISM8;A0A3B3IUF2;A0A3B3ISS1;A0A3B3IS56;A0A3B3ITQ2;A0A3B3ITG6;H7C2X0;C9JRD9;A0A3B3ISI2;A0A3B3IST9;A0A3B3IT53;A0A3B3ISV1;A0A3B3ITK8	Q13144;A0A3B3IUB1;A0A3B3IRP4;A0A3B3ISX3;A0A3B3ISM8;A0A3B3IUF2;A0A3B3ISS1;A0A3B3IS56;A0A3B3ITQ2	5;5;4;4;4;4;4;4;4;2;2;2;2;2;2;2;1	5;5;4;4;4;4;4;4;4;2;2;2;2;2;2;2;1	5;5;4;4;4;4;4;4;4;2;2;2;2;2;2;2;1	Translation initiation factor eIF-2B subunit epsilon	EIF2B5	sp|Q13144|EI2BE_HUMAN Translation initiation factor eIF2B subunit epsilon OS=Homo sapiens OX=9606 GN=EIF2B5 PE=1 SV=3;tr|A0A3B3IUB1|A0A3B3IUB1_HUMAN Translation initiation factor eIF2B subunit epsilon OS=Homo sapiens OX=9606 GN=EIF2B5 PE=1 SV=1;tr|A0A3B3IR	17	5	5	5	5	5	5	11.1	11.1	11.1	80.379	721	721;729;314;530;402;389;267;269;382;546;92;107;231;230;113;310;141	0	9.7178	10441	9975	10304	7749.2	7544.1	13533	9722	10168	10387	8041.7	8506.3	12314	6	6	6	6	6	6	11.1	16512000	16512000	6		CHEDNVVVAVDSTTNR;FAFPLSLFQGSSDGVEVR;GAEEEPPPPLQAVLVADSFDRR;SGAGPGGSGGGGAR;YCALLLPLLK
Q8TCT9;A0A3B3IUB5;A0A075B6F6;A0A0S2Z6F0;A0A3B3IT72;A0A0C4DGU3	Q8TCT9;A0A3B3IUB5;A0A075B6F6;A0A0S2Z6F0;A0A3B3IT72	6;6;4;4;4;1	6;6;4;4;4;1	6;6;4;4;4;1	Minor histocompatibility antigen H13	HM13	sp|Q8TCT9|HM13_HUMAN Minor histocompatibility antigen H13 OS=Homo sapiens OX=9606 GN=HM13 PE=1 SV=1;tr|A0A3B3IUB5|A0A3B3IUB5_HUMAN Histocompatibility minor 13 OS=Homo sapiens OX=9606 GN=HM13 PE=1 SV=1;tr|A0A075B6F6|A0A075B6F6_HUMAN Histocompatibility minor	6	6	6	6	6	6	6	18.8	18.8	18.8	41.488	377	377;420;272;345;365;143	0	14.005	31823	32066	36127	24213	23504	40170	29631	32610	36180	25322	26351	36599	10	10	10	10	10	10	18.8	166010000	166010000	10		EGTEASASK;FFPASFPNR;GEVTEMFSYEESNPKDPAAVTESK;LVFPQDLLEK;NASDMPETITSR;SFEAPIK
Q9NR09;A0A3B3IUB9;A0A8V8TR92;A0A8V8TQB4	Q9NR09;A0A3B3IUB9;A0A8V8TR92;A0A8V8TQB4	3;3;3;3	3;3;3;3	3;3;3;3	Baculoviral IAP repeat-containing protein 6	BIRC6	sp|Q9NR09|BIRC6_HUMAN Baculoviral IAP repeat-containing protein 6 OS=Homo sapiens OX=9606 GN=BIRC6 PE=1 SV=3;tr|A0A3B3IUB9|A0A3B3IUB9_HUMAN Baculoviral IAP repeat containing 6 (Fragment) OS=Homo sapiens OX=9606 GN=BIRC6 PE=1 SV=1;tr|A0A8V8TR92|A0A8V8TR92_H	4	3	3	3	3	3	3	1.5	1.5	1.5	530.26	4857	4857;3842;4837;4840	0	13.184	1701.4	1390.3	1760.1	1290	1005.7	2047.7	1584.2	1438.7	1752.8	1331.9	1165.5	1860.4	3	3	3	3	3	3	1.5	3252100	3252100	3		LQTDSNSWDEHVFELVLPK;QDDVVQLELPVTEAQQLLSACLEK;TQGESISEQGSTDNESCTNSELNSPLVR
Q9Y287;A0A3B3IUC0	Q9Y287;A0A3B3IUC0	1;1	1;1	1;1	Integral membrane protein 2B;BRI2, membrane form;BRI2 intracellular domain;BRI2C, soluble form;Bri23 peptide	ITM2B	sp|Q9Y287|ITM2B_HUMAN Integral membrane protein 2B OS=Homo sapiens OX=9606 GN=ITM2B PE=1 SV=1;tr|A0A3B3IUC0|A0A3B3IUC0_HUMAN Integral membrane protein 2 OS=Homo sapiens OX=9606 GN=ITM2B PE=1 SV=1	2	1	1	1	1	1	1	10.5	10.5	10.5	30.338	266	266;210	0	2.8721	238.04	255.55	277.13	245.03	204.51	309.07	221.64	258.66	279.06	249.76	227.89	283.03	1	1	1	1	1	1	10.5	250220	250220	1		YIKDDVILNEPSADAPAALYQTIEENIK
P06280;A0A6Q8PFA9;A0AA34QW02;A0A3B3IUC4;A0A6Q8PGG0;A0A6Q8PHD1;A0A6Q8PHM8;A0A3B3IRU3;V9GYN5;A0A669KB83	P06280;A0A6Q8PFA9;A0AA34QW02;A0A3B3IUC4;A0A6Q8PGG0;A0A6Q8PHD1;A0A6Q8PHM8	6;6;6;6;5;4;3;2;2;2	6;6;6;6;5;4;3;2;2;2	6;6;6;6;5;4;3;2;2;2	Alpha-galactosidase A	GLA	sp|P06280|AGAL_HUMAN Alpha-galactosidase A OS=Homo sapiens OX=9606 GN=GLA PE=1 SV=1;tr|A0A6Q8PFA9|A0A6Q8PFA9_HUMAN Alpha-galactosidase OS=Homo sapiens OX=9606 GN=GLA PE=1 SV=1;tr|A0AA34QW02|A0AA34QW02_HUMAN Alpha-galactosidase OS=Homo sapiens OX=9606 GN=GL	10	6	6	6	6	6	6	16.8	16.8	16.8	48.766	429	429;417;454;470;363;362;270;199;222;222	0	30.574	21249	17200	23189	17588	12660	28998	19785	17833	23027	18091	14988	26288	9	9	9	9	9	9	16.8	78147000	78147000	9		ALLQDKDVIAINQDPLGK;GVACNPACFITQLLPVK;LQADPQR;QEIGGPR;SILDWTSFNQER;TPTMGWLHWER
Q9BUK6;A0A8V8TLP0;A0A3B3IUD2	Q9BUK6;A0A8V8TLP0;A0A3B3IUD2	1;1;1	1;1;1	1;1;1	Protein misato homolog 1	MSTO1	sp|Q9BUK6|MSTO1_HUMAN Protein misato homolog 1 OS=Homo sapiens OX=9606 GN=MSTO1 PE=1 SV=1;tr|A0A8V8TLP0|A0A8V8TLP0_HUMAN Misato mitochondrial distribution and morphology regulator 1 OS=Homo sapiens OX=9606 GN=MSTO1 PE=1 SV=1;tr|A0A3B3IUD2|A0A3B3IUD2_HUMAN	3	1	1	1	1	1	1	1.4	1.4	1.4	61.835	570	570;381;557	0.0047344	1.3739	1848.7	1376.2	1632.6	1181.3	1127.5	1565.4	1721.3	1434	1631.4	1225	1237.2	1435.7	1	1	1	1	1	1	1.4	1218500	1218500	1		YQEELEDR
Q14690;A0A3B3IUD7;S4R3Q4	Q14690;A0A3B3IUD7	16;16;1	16;16;1	16;16;1	Protein RRP5 homolog	PDCD11	sp|Q14690|RRP5_HUMAN Protein RRP5 homolog OS=Homo sapiens OX=9606 GN=PDCD11 PE=1 SV=3;tr|A0A3B3IUD7|A0A3B3IUD7_HUMAN Programmed cell death 11 OS=Homo sapiens OX=9606 GN=PDCD11 PE=1 SV=1	3	16	16	16	16	16	16	11.2	11.2	11.2	208.7	1871	1871;1872;38	0	53.549	37675	29711	39537	30739	20547	48559	35079	30864	39296	31500	24550	44015	18	18	18	18	18	18	11.2	64910000	64910000	20		ANLEESFPR;ATVVGPDSSK;DSETVDEDEEVDPALTVGTIK;GYVGSIQPHGVFFR;HELSTEYIPDPER;IEEALMDPGRQPESADDFDR;IPLLLTSLSFK;KPALVSTVEGGQDPK;LGPSVVGLAR;LSCQNLGAVLDDVPVQGFFK;QPESADDFDR;QQPQKPQAQK;QYQAGQTVTCFLK;TTEPGVTGLLLAVEGPAAK;VLLCDPEAK;VTPNEGLTVSFPFGK
E9PRG8;E9PLD3;A0A494BXY3	E9PRG8;E9PLD3;A0A494BXY3	1;1;1	1;1;1	1;1;1	Uncharacterized protein C11orf98	C11orf98	sp|E9PRG8|CK098_HUMAN Uncharacterized protein C11orf98 OS=Homo sapiens OX=9606 GN=C11orf98 PE=1 SV=2;tr|E9PLD3|E9PLD3_HUMAN Uncharacterized protein OS=Homo sapiens OX=9606 PE=4 SV=1;tr|A0A494BXY3|A0A494BXY3_HUMAN Chromosome 11 open reading frame 98 OS=Homo	3	1	1	1	1	1	1	10.6	10.6	10.6	14.234	123	123;99;122	0	5.238	2388.5	2162.1	2496.7	2129.4	1481.7	2999.2	2223.9	2216.4	2503.5	2168.3	1727.3	2727.9	1	1	1	1	1	1	10.6	10629000	10629000	1		VVGAVIDQGLITR
Q86Y91;A0A494BYR6	Q86Y91;A0A494BYR6	1;1	1;1	1;1	Kinesin-like protein KIF18B	KIF18B	sp|Q86Y91|KI18B_HUMAN Kinesin-like protein KIF18B OS=Homo sapiens OX=9606 GN=KIF18B PE=1 SV=4;tr|A0A494BYR6|A0A494BYR6_HUMAN Kinesin-like protein OS=Homo sapiens OX=9606 GN=KIF18B PE=1 SV=1	2	1	1	1	1	1	1	1.8	1.8	1.8	93.01	852	852;842	0.0037234	1.473	4720	2860.5	3748.9	4392.6	1740.4	6048.6	4394.8	3046	3750.8	4355.4	2317.7	5464.1	1	1	1	1	1	1	1.8	2186100	2186100	1		GPKPTSSLPGTSACK
Q9Y6A5;A0A494BZT8;C9JA91;E7EMT0;A0A087WUE2	Q9Y6A5;A0A494BZT8;C9JA91;E7EMT0;A0A087WUE2	3;3;2;2;2	3;3;2;2;2	3;3;2;2;2	Transforming acidic coiled-coil-containing protein 3	TACC3	sp|Q9Y6A5|TACC3_HUMAN Transforming acidic coiled-coil-containing protein 3 OS=Homo sapiens OX=9606 GN=TACC3 PE=1 SV=1;tr|A0A494BZT8|A0A494BZT8_HUMAN Transforming acidic coiled-coil containing protein 3 OS=Homo sapiens OX=9606 GN=TACC3 PE=1 SV=1;tr|C9JA91|C	5	3	3	3	3	3	3	5.1	5.1	5.1	90.359	838	838;834;230;272;478	0	11.692	9145.5	7797.5	9164.8	7024.4	5399.9	10651	8515.4	8032	9168.7	7224	6236.6	9685.5	4	4	4	4	4	4	5.1	26306000	26306000	4		CEELHGK;LEAPFTQDDTLGLENSHPVWTQK;VTPASETLEDPCR
Q6WCQ1;J3KSW8;H0Y2S9;A0A494BZV2	Q6WCQ1;J3KSW8;H0Y2S9;A0A494BZV2	1;1;1;1	1;1;1;1	1;1;1;1	Myosin phosphatase Rho-interacting protein	MPRIP	sp|Q6WCQ1|MPRIP_HUMAN Myosin phosphatase Rho-interacting protein OS=Homo sapiens OX=9606 GN=MPRIP PE=1 SV=3;tr|J3KSW8|J3KSW8_HUMAN Myosin phosphatase Rho interacting protein (Fragment) OS=Homo sapiens OX=9606 GN=MPRIP PE=1 SV=1;tr|H0Y2S9|H0Y2S9_HUMAN Myosi	4	1	1	1	1	1	1	2.3	2.3	2.3	116.53	1025	1025;844;1794;2425	0.0011053	1.9432	787.14	1692.4	966.8	608.85	1330.6	1218.4	732.91	1646.4	1023.7	664.28	1372.5	1127.7	3	3	3	3	3	3	2.3	581440	581440	3		VGGVGPADTHEPLRPEAEPGELER
P50851;A0A494BZW2;A0A494C1L5;E9PEM5;Q5T321;Q8NFP9;A0A494C0R9;A0A8I5KSX3;A0A0D9SF28;A0A8I5QKR1;A0A8V8TM79;H0YA17;A0A8I5KQL6;A0A8V8TKR0;A0A8V8TLZ6;A0A3B3IS13;A0A8V8TL26;A0A8I5QKR6	P50851;A0A494BZW2;A0A494C1L5;E9PEM5;Q5T321;Q8NFP9;A0A494C0R9	6;6;6;5;3;3;3;2;2;2;2;1;1;1;1;1;1;1	6;6;6;5;3;3;3;2;2;2;2;1;1;1;1;1;1;1	6;6;6;5;3;3;3;2;2;2;2;1;1;1;1;1;1;1	Lipopolysaccharide-responsive and beige-like anchor protein;Neurobeachin	LRBA;NBEA	sp|P50851|LRBA_HUMAN Lipopolysaccharide-responsive and beige-like anchor protein OS=Homo sapiens OX=9606 GN=LRBA PE=1 SV=4;tr|A0A494BZW2|A0A494BZW2_HUMAN LPS responsive beige-like anchor protein OS=Homo sapiens OX=9606 GN=LRBA PE=1 SV=2;tr|A0A494C1L5|A0A49	18	6	6	6	6	6	6	2.6	2.6	2.6	319.1	2863	2863;2857;2852;2575;2967;2946;1880;2198;1494;2228;969;147;223;758;743;686;499;1322	0	25.6	19228	16375	20747	15981	13085	25646	17904	16891	20671	16465	15048	23313	8	8	8	8	8	8	2.6	15123000	15123000	8		ATDAQLCLESSPK;CSGIGDNPGSETAAPR;EIFVDFAPFLSR;LDYWEDDLR;NAGLAFIELVNEGR;QTDTETQDSK
P78549;A0A494BZZ6;A0A494C106;H3BPD5	P78549;A0A494BZZ6;A0A494C106;H3BPD5	1;1;1;1	1;1;1;1	1;1;1;1	Endonuclease III-like protein 1	NTHL1	sp|P78549|NTH_HUMAN Endonuclease III-like protein 1 OS=Homo sapiens OX=9606 GN=NTHL1 PE=1 SV=2;tr|A0A494BZZ6|A0A494BZZ6_HUMAN DNA-(apurinic or apyrimidinic site) lyase (Fragment) OS=Homo sapiens OX=9606 GN=NTHL1 PE=1 SV=1;tr|A0A494C106|A0A494C106_HUMAN Nth	4	1	1	1	1	1	1	5.1	5.1	5.1	34.389	312	312;208;232;236	0	2.703	1773	1522.9	2117.7	1856.4	977.88	2612.2	1650.9	1572.4	2103.3	1877.4	1211.2	2366.3	1	1	1	1	1	1	5.1	1617500	1617500	1		CHACLNQALCPAAQGL
A0A494C039;Q9Y4L1;A0A087X054;K7EQK2;A0A8Q3SHG4;J3QLE9;E9PJ21;A0A087WWI4;A0A0G2JRS0;J3QQH7;J3QL06;J3KTF1;Q9BST8;A0A0G2JRT9;A0A0G2JRG7;A0A8Q3SHP7;A0A0G2JR71;A0A0G2JR88;A0A1W2PS94;A0A2R8Y358;Q9BXT5	A0A494C039;Q9Y4L1;A0A087X054;K7EQK2;A0A8Q3SHG4;J3QLE9;E9PJ21;A0A087WWI4;A0A0G2JRS0;J3QQH7	21;21;20;20;20;14;14;14;14;13;4;4;3;3;3;3;2;2;1;1;1	21;21;20;20;20;14;14;14;14;13;4;4;3;3;3;3;2;2;1;1;1	21;21;20;20;20;14;14;14;14;13;4;4;3;3;3;3;2;2;1;1;1	Hypoxia up-regulated protein 1	HYOU1	tr|A0A494C039|A0A494C039_HUMAN Hypoxia up-regulated protein 1 OS=Homo sapiens OX=9606 GN=HYOU1 PE=1 SV=1;sp|Q9Y4L1|HYOU1_HUMAN Hypoxia up-regulated protein 1 OS=Homo sapiens OX=9606 GN=HYOU1 PE=1 SV=1;tr|A0A087X054|A0A087X054_HUMAN Hypoxia up-regulated pro	21	21	21	21	21	21	21	28.9	28.9	28.9	111.41	1000	1000;999;937;946;904;653;656;677;678;602;211;224;147;149;154;158;92;102;3176;3172;2789	0	134.97	80609	76393	88738	65240	54515	103890	75055	78056	88796	67460	62399	94491	47	47	47	47	47	47	28.9	261390000	261390000	48		AANSLEAFIFETQDK;AEAGPEGVAPAPEGEK;AVGKEELGK;DAVVYPILVEFTR;EQSTGQK;FFGDSAASMAIK;FPEHELTFDPQR;GDATPEGEK;LAGLFNEQR;LGNTISSLFGGGTTPDAK;LIPEMDQIFTEVEMTTLEK;LQDLTLR;LYQPEYQEVSTEEQR;LYQPEYQEVSTEEQREEISGK;SLAEDFAEQPIKDAVITVPVFFNQAER;TPVIVTLK;TVLSANADHMAQIEGLMDDVDFK;VEFEELCADLFER;VESVFETLVEDSAEEESTLTK;VQEVLLK;YSHDFNFHINYGDLGFLGPEDLR
Q13951;A0A494C0A9;J3KS23;H3BSC0	Q13951;A0A494C0A9;J3KS23;H3BSC0	5;5;3;3	5;5;3;3	5;5;3;3	Core-binding factor subunit beta	CBFB	sp|Q13951|PEBB_HUMAN Core-binding factor subunit beta OS=Homo sapiens OX=9606 GN=CBFB PE=1 SV=2;tr|A0A494C0A9|A0A494C0A9_HUMAN Core-binding factor subunit beta OS=Homo sapiens OX=9606 GN=CBFB PE=1 SV=1;tr|J3KS23|J3KS23_HUMAN Core-binding factor subunit bet	4	5	5	5	5	5	5	30.8	30.8	30.8	21.508	182	182;223;82;101	0	15.651	8162.8	9339	9574.5	7622.9	6546.2	10048	7600.4	9408	9663	7830.1	7295.3	9193.6	6	6	6	6	6	6	30.8	53925000	53925000	6		APMILNGVCVIWK;AQQEDALAQQAFEEAR;EYVDLER;GWIDLQR;LDGMGCLEFDEER
Q9Y2Q1;M0QYA6;A0A494C0E0;M0QXX9	Q9Y2Q1;M0QYA6;A0A494C0E0;M0QXX9	2;2;2;2	1;1;1;1	1;1;1;1	Zinc finger protein 257	ZNF257	sp|Q9Y2Q1|ZN257_HUMAN Zinc finger protein 257 OS=Homo sapiens OX=9606 GN=ZNF257 PE=2 SV=2;tr|M0QYA6|M0QYA6_HUMAN Zinc finger protein 257 OS=Homo sapiens OX=9606 GN=ZNF257 PE=4 SV=1;tr|A0A494C0E0|A0A494C0E0_HUMAN Zinc finger protein 257 OS=Homo sapiens OX=9	4	2	1	1	2	1	1	2.7	1.2	1.2	65.779	563	563;82;101;136	1	-2	1607.8	1247.5	1851.7	1288.8	889.28	2017	1497	1300.4	1828.5	1331.9	1053.9	1829.5	1	1	1	1	1	1	2.7	4371700	4371700	1		DVMLENYR;MGPLTIR	+
O95394;A0A494C0G1;A0A8V8TMH7;A0A8V8TLT8;A0A494C1Q4;A0A8V8TM25;H0Y987;A0A087WT27;A0A494C1E2;A0A8V8TNH4;A0A8V8TMI1;J3KN95;A0A8V8TNM1;A0A494C163;H0Y8I3;A0A494C099;D6RCQ8;A0A8V8TNG4;D6RF77;D6RIS6;A0A8V8TNT6;D6RCD1;D6RC77	O95394;A0A494C0G1;A0A8V8TMH7;A0A8V8TLT8;A0A494C1Q4;A0A8V8TM25;H0Y987;A0A087WT27;A0A494C1E2;A0A8V8TNH4;A0A8V8TMI1;J3KN95;A0A8V8TNM1;A0A494C163;H0Y8I3;A0A494C099	8;8;7;7;7;7;7;6;6;6;5;5;4;4;4;4;3;3;2;2;2;2;1	8;8;7;7;7;7;7;6;6;6;5;5;4;4;4;4;3;3;2;2;2;2;1	7;7;6;6;6;6;6;6;6;5;5;5;3;3;3;3;2;2;2;2;1;1;1	Phosphoacetylglucosamine mutase	PGM3	sp|O95394|AGM1_HUMAN Phosphoacetylglucosamine mutase OS=Homo sapiens OX=9606 GN=PGM3 PE=1 SV=1;tr|A0A494C0G1|A0A494C0G1_HUMAN Phosphoacetylglucosamine mutase OS=Homo sapiens OX=9606 GN=PGM3 PE=1 SV=1;tr|A0A8V8TMH7|A0A8V8TMH7_HUMAN Phosphoacetylglucosamine	23	8	8	7	7	7	7	19.7	19.7	18.3	59.851	542	542;501;550;527;509;396;566;420;461;494;428;441;219;265;268;285;146;135;156;172;71;71;114	0	21.621	28100	19299	28486	25241	13281	38837	26164	20337	28217	25532	16710	35114	12	12	12	12	12	12	18.3	47263000	47263000	13		AFVRPSGTEDVVR;ATIEGYYQK;MGLLAVLR;QAVTPPGLQEAINDLVK;VLIDISEK;VPVYCTK;VYAEADSQESADHLAHEVSLAVFQLAGGIGERPQPGF
Q9UNQ2;A0A7P0T9J1;A0A7P0Z4I0;A0A7P0T9Y7;A0A494C0G7	Q9UNQ2;A0A7P0T9J1;A0A7P0Z4I0;A0A7P0T9Y7;A0A494C0G7	1;1;1;1;1	1;1;1;1;1	1;1;1;1;1	Probable dimethyladenosine transferase	DIMT1	sp|Q9UNQ2|DIM1_HUMAN Probable dimethyladenosine transferase OS=Homo sapiens OX=9606 GN=DIMT1 PE=1 SV=1;tr|A0A7P0T9J1|A0A7P0T9J1_HUMAN rRNA adenine N(6)-methyltransferase OS=Homo sapiens OX=9606 GN=DIMT1 PE=1 SV=1;tr|A0A7P0Z4I0|A0A7P0Z4I0_HUMAN rRNA adenine	5	1	1	1	1	1	1	4.2	4.2	4.2	35.236	313	313;276;284;285;317	0	3.302	4829.3	2427.9	4077.4	4049.8	1775.4	6236.9	4496.6	2654.6	4022.9	4058.9	2348.1	5627.8	1	1	1	1	1	1	4.2	2701000	2701000	1		IQQILTSTGFSDK
Q8ND76;Q8N7R7;R4GN48;R4GNF3;H7BZD2;A0A494C0K2	Q8ND76;Q8N7R7;R4GN48;R4GNF3;H7BZD2;A0A494C0K2	1;1;1;1;1;1	1;1;1;1;1;1	1;1;1;1;1;1	Cyclin-Y;Cyclin-Y-like protein 1	CCNY;CCNYL1	sp|Q8ND76|CCNY_HUMAN Cyclin-Y OS=Homo sapiens OX=9606 GN=CCNY PE=1 SV=2;sp|Q8N7R7|CCYL1_HUMAN Cyclin-Y-like protein 1 OS=Homo sapiens OX=9606 GN=CCNYL1 PE=1 SV=2;tr|R4GN48|R4GN48_HUMAN Cyclin Y (Fragment) OS=Homo sapiens OX=9606 GN=CCNY PE=1 SV=8;tr|R4GNF3	6	1	1	1	1	1	1	2.3	2.3	2.3	39.336	341	341;359;51;101;119;125	0.0042183	1.3976	0	0	0	0	0	0	0	0	0	0	0	0	0	0	0	0	0	0	2.3	0	0	1		ASTIFLSK
O95453;A0A494C0K5;A0A494C0W0;A0A494C156;A0A494C1G3;A0A494BZU6;A0A494BZW7;A0A494C0P9;A0A494C1K5;A0A494C0Q6;A0A494C0Q2;A0A494C1N1;A0A8V8TMN8;H3BRK1;A0A494C002	O95453;A0A494C0K5;A0A494C0W0;A0A494C156;A0A494C1G3;A0A494BZU6;A0A494BZW7;A0A494C0P9;A0A494C1K5;A0A494C0Q6;A0A494C0Q2;A0A494C1N1;A0A8V8TMN8;H3BRK1;A0A494C002	4;4;4;3;3;3;3;3;3;3;3;3;3;2;2	4;4;4;3;3;3;3;3;3;3;3;3;3;2;2	4;4;4;3;3;3;3;3;3;3;3;3;3;2;2	Poly(A)-specific ribonuclease PARN	PARN	sp|O95453|PARN_HUMAN Poly(A)-specific ribonuclease PARN OS=Homo sapiens OX=9606 GN=PARN PE=1 SV=1;tr|A0A494C0K5|A0A494C0K5_HUMAN Poly(A)-specific ribonuclease PARN OS=Homo sapiens OX=9606 GN=PARN PE=1 SV=1;tr|A0A494C0W0|A0A494C0W0_HUMAN Poly(A)-specific ri	15	4	4	4	4	4	4	7.7	7.7	7.7	73.45	639	639;614;664;446;458;488;499;524;577;581;585;590;659;261;349	0	20.847	11421	9439	11165	10312	7084.8	14550	10634	9748	11191	10448	8281.5	13230	7	7	7	7	7	7	7.7	13195000	13195000	7		DIINNTSLAELEK;EQEELNDAVGFSR;NSPATLFEVPDTW;VIHAIANSGK
Q8N6C5;A0A494C0K8	Q8N6C5;A0A494C0K8	1;1	1;1	1;1	Immunoglobulin superfamily member 1	IGSF1	sp|Q8N6C5|IGSF1_HUMAN Immunoglobulin superfamily member 1 OS=Homo sapiens OX=9606 GN=IGSF1 PE=1 SV=3;tr|A0A494C0K8|A0A494C0K8_HUMAN Immunoglobulin superfamily member 1 OS=Homo sapiens OX=9606 GN=IGSF1 PE=1 SV=1	2	1	1	1	1	1	1	1	1	1	148.93	1336	1336;1240	1	-2	0	0	0	0	0	0	0	0	0	0	0	0	0	0	0	0	0	0	1	0	0	0		MTLDRPGEGATMLK	+
Q9ULV3;H0Y5D5;A0A494C0L7;Q5SYW2;F5H2X7;A0A0U1RQR2	Q9ULV3;H0Y5D5;A0A494C0L7;Q5SYW2;F5H2X7;A0A0U1RQR2	2;2;2;2;2;1	2;2;2;2;2;1	2;2;2;2;2;1	Cip1-interacting zinc finger protein	CIZ1	sp|Q9ULV3|CIZ1_HUMAN Cip1-interacting zinc finger protein OS=Homo sapiens OX=9606 GN=CIZ1 PE=1 SV=2;tr|H0Y5D5|H0Y5D5_HUMAN CDKN1A interacting zinc finger protein 1 (Fragment) OS=Homo sapiens OX=9606 GN=CIZ1 PE=1 SV=1;tr|A0A494C0L7|A0A494C0L7_HUMAN CDKN1A i	6	2	2	2	2	2	2	2.8	2.8	2.8	100.04	898	898;820;820;870;954;310	0	7.4491	3724.1	3930.2	4171.7	3233.8	3081.9	5091.4	3467.5	3981.1	4199.7	3342.9	3444.7	4643.9	3	3	3	3	3	3	2.8	4192600	4192600	3		DVLETEDEEPPPRR;IPSTDTQVQPK
P52701;A0A494C0M1;A0A8V8TQJ0;A0A8V8TQW9;A0A8V8TPJ4;F8WAX8;A0A8V8TPR2	P52701;A0A494C0M1;A0A8V8TQJ0;A0A8V8TQW9	16;16;16;13;7;2;2	16;16;16;13;7;2;2	16;16;16;13;7;2;2	DNA mismatch repair protein Msh6	MSH6	sp|P52701|MSH6_HUMAN DNA mismatch repair protein Msh6 OS=Homo sapiens OX=9606 GN=MSH6 PE=1 SV=2;tr|A0A494C0M1|A0A494C0M1_HUMAN DNA mismatch repair protein OS=Homo sapiens OX=9606 GN=MSH6 PE=1 SV=1;tr|A0A8V8TQJ0|A0A8V8TQJ0_HUMAN DNA mismatch repair protein	7	16	16	16	16	16	16	15.9	15.9	15.9	152.78	1360	1360;1261;1362;1232;838;160;229	0	48.197	42296	27384	41166	33392	19007	53443	39382	29034	40698	34024	23583	48325	19	19	19	19	18	19	15.9	63919000	63919000	20		AYCVLVTGPNMGGK;AYGVCFVDTSLGK;FFIGQFSDDR;FPDLTVELNR;GMTSESDSIGLTPGEK;IIDFLSALEGFK;LDAIEDLMVVPDK;LDAIEDLMVVPDKISEVVELLK;MEGYPWWPCLVYNHPFDGTFIR;PVILLPEDTPPFLELK;QATSISSETK;TFFGDDFIPNDILIGCEEEEQENGK;TLLEEEYFR;VEQTETPEMMEAR;VHVQFFDDSPTR;YQLEIPENFTTR
A0A494C0R8;I3L2B0;O75153;K7EIG1;I3L350;I3L4B5;I3L318	A0A494C0R8;I3L2B0;O75153;K7EIG1	15;14;13;13;1;1;1	15;14;13;13;1;1;1	15;14;13;13;1;1;1	Clustered mitochondria protein homolog	CLUH	tr|A0A494C0R8|A0A494C0R8_HUMAN Clustered mitochondria protein homolog OS=Homo sapiens OX=9606 GN=CLUH PE=1 SV=1;tr|I3L2B0|I3L2B0_HUMAN Clustered mitochondria protein homolog OS=Homo sapiens OX=9606 GN=CLUH PE=1 SV=3;sp|O75153|CLU_HUMAN Clustered mitochondr	7	15	15	15	15	15	15	15.9	15.9	15.9	150.46	1348	1348;1297;1309;1251;91;160;164	0	43.376	54391	46678	56492	40534	32376	69927	50643	48081	56382	41979	37781	63426	22	22	22	22	22	22	15.9	131370000	131370000	22		AEDAYTSR;DAAAFLLSCQIPGLVK;DWNEELQTTR;EGYTIYK;ELAETIAADDGTADPR;GLEMDPIDCTPPEYILPGSR;HKPAFTEEDVLNIFPVVK;IATPFQVYSWTAPQAEHAMDCVR;ILAPGIEPFSLQVSPQEMVQEIHQVLMDR;NFAVLQK;NICQEAK;SEDPPGQEAGSEEEGSSASGLAK;TDELPAAAPADSAR;TQLGEDHEK;VQQGFLK
Q8N9T8;A0A494C108;H0YFD2;H0YH26;H0YG91;F8WFC1;REV__I3L4M5;REV__I3L2X7;REV__I3L2J8;REV__Q9UPN4	Q8N9T8;A0A494C108	5;5;2;2;1;1;1;1;1;1	5;5;2;2;1;1;1;1;1;1	5;5;2;2;1;1;1;1;1;1	Protein KRI1 homolog	KRI1	sp|Q8N9T8|KRI1_HUMAN Protein KRI1 homolog OS=Homo sapiens OX=9606 GN=KRI1 PE=1 SV=3;tr|A0A494C108|A0A494C108_HUMAN Protein KRI1 homolog OS=Homo sapiens OX=9606 GN=KRI1 PE=1 SV=1	10	5	5	5	5	5	5	10.4	10.4	10.4	82.597	703	703;709;186;194;112;197;307;524;1047;1083	0	17.971	10335	9932.5	10607	8526.7	6884.6	13254	9623.2	10126	10678	8753.6	7904.8	12055	6	6	6	6	6	6	10.4	25917000	25917000	6		EEAETPAEATGKPQR;EREELQR;LDYEDIIDDLPCR;LQETSSQSYVEEQK;TVVPCDFGLSTEEILAADDKELNR
P12955;A0A8V8TNF2;A0A8V8TLL9;K7ES25;A0A494C165;A0A8V8TLN7;A0A8V8TLR1;A0A8V8TN48;A0A8V8TLP2;A0A8V8TLP4;A0A494C194;A0A8V8TN70;A0A8V8TLR6	P12955;A0A8V8TNF2;A0A8V8TLL9;K7ES25;A0A494C165;A0A8V8TLN7;A0A8V8TLR1;A0A8V8TN48;A0A8V8TLP2;A0A8V8TLP4	5;5;5;5;5;4;4;3;3;3;2;1;1	5;5;5;5;5;4;4;3;3;3;2;1;1	5;5;5;5;5;4;4;3;3;3;2;1;1	Xaa-Pro dipeptidase	PEPD	sp|P12955|PEPD_HUMAN Xaa-Pro dipeptidase OS=Homo sapiens OX=9606 GN=PEPD PE=1 SV=3;tr|A0A8V8TNF2|A0A8V8TNF2_HUMAN Xaa-Pro dipeptidase OS=Homo sapiens OX=9606 GN=PEPD PE=1 SV=1;tr|A0A8V8TLL9|A0A8V8TLL9_HUMAN Xaa-Pro dipeptidase OS=Homo sapiens OX=9606 GN=PE	13	5	5	5	5	5	5	14.8	14.8	14.8	54.548	493	493;478;510;515;523;386;507;361;430;495;224;115;195	0	17.792	9807.6	7903.7	10179	8548.2	5252.1	12607	9131.9	8190.9	10144	8695.3	6324.6	11432	5	5	5	5	5	5	14.8	9382000	9382000	6		AAATGPSFWLGNETLK;AVYEAVLR;IDEPGLR;TVEEIEACMAGCDK;YAVDDVQYVDEIASVLTSQKPSVLLTLR
Q8NBJ7;A8MXB9;A0A494C1B1;J3KQJ1;E9PBT8;J3QT17;C9JL30;H7C3B2;C9J660;F8WA42	Q8NBJ7;A8MXB9;A0A494C1B1;J3KQJ1;E9PBT8;J3QT17;C9JL30;H7C3B2;C9J660;F8WA42	2;2;2;2;1;1;1;1;1;1	2;2;2;2;1;1;1;1;1;1	2;2;2;2;1;1;1;1;1;1	Sulfatase-modifying factor 2	SUMF2	sp|Q8NBJ7|SUMF2_HUMAN Inactive C-alpha-formylglycine-generating enzyme 2 OS=Homo sapiens OX=9606 GN=SUMF2 PE=1 SV=2;tr|A8MXB9|A8MXB9_HUMAN Sulfatase modifying factor 2 OS=Homo sapiens OX=9606 GN=SUMF2 PE=1 SV=3;tr|A0A494C1B1|A0A494C1B1_HUMAN Sulfatase modi	10	2	2	2	2	2	2	8	8	8	33.843	301	301;286;305;320;232;236;274;304;352;358	0	4.7559	4413.2	4767.4	5300.7	4001.5	3628.3	5982	4109.1	4825.3	5319.4	4136.1	4064.2	5458.8	2	2	2	2	2	2	8	5027600	5027600	2		CAADAGRPPGEL;LPTEEEWEFAAR
P29144;A0A494C1B8;Q5VZU9;A0A494C0U1;A0A494C0X4;A0A494C1S4;A0A494C159;A0A494C1L2;A0A494C0A3	P29144;A0A494C1B8;Q5VZU9;A0A494C0U1;A0A494C0X4	14;14;14;13;9;5;2;1;1	14;14;14;13;9;5;2;1;1	14;14;14;13;9;5;2;1;1	Tripeptidyl-peptidase 2	TPP2	sp|P29144|TPP2_HUMAN Tripeptidyl-peptidase 2 OS=Homo sapiens OX=9606 GN=TPP2 PE=1 SV=4;tr|A0A494C1B8|A0A494C1B8_HUMAN Tripeptidyl-peptidase 2 OS=Homo sapiens OX=9606 GN=TPP2 PE=1 SV=1;tr|Q5VZU9|Q5VZU9_HUMAN Tripeptidyl-peptidase 2 OS=Homo sapiens OX=9606 G	9	14	14	14	14	14	14	14.9	14.9	14.9	138.35	1249	1249;1173;1262;1179;419;192;78;101;217	0	51.244	42431	36065	46748	34157	25843	55739	39507	37219	46495	35261	30241	50580	16	16	16	16	16	16	14.9	77245000	77245000	16		ACIDSNEDGDLSK;FCSLPEK;GAGPGCYLAGSLTLSK;GVLIAVLDTGVDPGAPGMQVTTDGKPK;HEQISDLER;IPASWTNPSGK;IVDIIDTTGSGDVNTATEVEPK;IWDPVHR;KQEEFDVANNGSSQANK;LIKEELQSQVELLNSFEK;NGVAPGAQILSIK;WTDLFDNK;YEDLAPCITLK;YPEYDGR
P35658;A0A8Q3SHZ4;A0A494C1F2;A0A8Q3WLX1;A0A494BZU9;H0YDS4;H0Y837;A0A494C104;E9PKD2;B7ZAV2	P35658;A0A8Q3SHZ4;A0A494C1F2;A0A8Q3WLX1;A0A494BZU9	8;8;8;6;4;2;2;1;1;1	8;8;8;6;4;2;2;1;1;1	8;8;8;6;4;2;2;1;1;1	Nuclear pore complex protein Nup214	NUP214	sp|P35658|NU214_HUMAN Nuclear pore complex protein Nup214 OS=Homo sapiens OX=9606 GN=NUP214 PE=1 SV=2;tr|A0A8Q3SHZ4|A0A8Q3SHZ4_HUMAN Nucleoporin 214 OS=Homo sapiens OX=9606 GN=NUP214 PE=1 SV=1;tr|A0A494C1F2|A0A494C1F2_HUMAN Nucleoporin 214 OS=Homo sapiens	10	8	8	8	8	8	8	5.7	5.7	5.7	213.62	2090	2090;1848;2078;1145;720;187;967;203;495;916	0	13.949	13157	11633	13930	11248	8403.1	18018	12251	11953	13930	11526	9832.1	16354	8	8	8	8	8	8	5.7	28407000	28407000	10		GDEMDAMIPER;IFDSPEELPK;LGELLFPSSLAGETLGSFSGLR;LSLEGER;QSDQINWESWLLEDSSR;TESDDLHTFLLEIK;TPHPVLTPVAANQAK;YYEDLDEVSSTSSVSQSLESEDAR
P26885;F5H0N4;A0A494C1N0	P26885;F5H0N4;A0A494C1N0	1;1;1	1;1;1	1;1;1	Peptidyl-prolyl cis-trans isomerase FKBP2;Peptidyl-prolyl cis-trans isomerase	FKBP2	sp|P26885|FKBP2_HUMAN Peptidyl-prolyl cis-trans isomerase FKBP2 OS=Homo sapiens OX=9606 GN=FKBP2 PE=1 SV=2;tr|F5H0N4|F5H0N4_HUMAN peptidylprolyl isomerase (Fragment) OS=Homo sapiens OX=9606 GN=FKBP2 PE=1 SV=3;tr|A0A494C1N0|A0A494C1N0_HUMAN peptidylprolyl i	3	1	1	1	1	1	1	19.7	19.7	19.7	15.649	142	142;102;171	0	2.2502	441.04	453.41	479.82	406.82	298.1	599.57	410.65	460.05	483.64	415.06	346.13	545.18	1	1	1	1	1	1	19.7	4432100	4432100	1		LEDGTEFDSSLPQNQPFVFSLGTGQVIK
Q9Y5Q9;A0A494C1S7;H7C0C0	Q9Y5Q9;A0A494C1S7	4;4;1	4;4;1	4;4;1	General transcription factor 3C polypeptide 3	GTF3C3	sp|Q9Y5Q9|TF3C3_HUMAN General transcription factor 3C polypeptide 3 OS=Homo sapiens OX=9606 GN=GTF3C3 PE=1 SV=1;tr|A0A494C1S7|A0A494C1S7_HUMAN General transcription factor IIIC subunit 3 OS=Homo sapiens OX=9606 GN=GTF3C3 PE=1 SV=1	3	4	4	4	4	4	4	7	7	7	101.27	886	886;631;148	0	6.3701	12225	8480.4	12125	10045	5420.7	15971	11383	8922.7	12018	10211	6816.6	14434	4	4	4	4	4	4	7	26409000	26409000	4		DKISDSNDQESANCDAK;QAIFCYTK;SQDKDVNEGETSDGVR;SYYEANDVTSAINIIDEAFSK
Q15020;A0A499FI31;A0A494C0L2;F8W667;H0YHU8	Q15020;A0A499FI31	11;11;2;2;1	11;11;2;2;1	11;11;2;2;1	Squamous cell carcinoma antigen recognized by T-cells 3	SART3	sp|Q15020|SART3_HUMAN Squamous cell carcinoma antigen recognized by T-cells 3 OS=Homo sapiens OX=9606 GN=SART3 PE=1 SV=1;tr|A0A499FI31|A0A499FI31_HUMAN Spliceosome associated factor 3, U4/U6 recycling protein OS=Homo sapiens OX=9606 GN=SART3 PE=1 SV=1	5	11	11	11	11	11	11	16	16	16	109.93	963	963;981;263;305;144	0	81.021	33952	28441	37398	27108	20687	44631	31613	29393	37164	28009	24197	40497	14	14	14	14	14	14	16	96026000	96026000	14		ADGEEDEVK;ALVENCLVPDLWIR;ATAAETSASEPEAESK;EAALVQQEEEK;EAALVQQEEEKAEQR;GADEDDEKEWGDDEEEQPSK;IQLIFER;LFISGLPFSCTKEELEEICK;RVENSIPAAGETQNVEVAAGPAGK;TEGSLEDWDIAVQK;YKPYEEALLQAEAPR
P13667;C9JMN9;A0A499FI48	P13667;C9JMN9;A0A499FI48	25;25;25	25;25;25	25;25;25	Protein disulfide-isomerase A4	PDIA4	sp|P13667|PDIA4_HUMAN Protein disulfide-isomerase A4 OS=Homo sapiens OX=9606 GN=PDIA4 PE=1 SV=2;tr|C9JMN9|C9JMN9_HUMAN Protein disulfide-isomerase OS=Homo sapiens OX=9606 GN=PDIA4 PE=1 SV=2;tr|A0A499FI48|A0A499FI48_HUMAN Protein disulfide-isomerase OS=Homo	3	25	25	25	25	25	25	40.9	40.9	40.9	72.932	645	645;694;646	0	109.98	81116	71922	89606	70966	51627	107150	75527	73933	89389	72725	60121	97351	36	36	36	36	35	36	40.9	710230000	710230000	38		DKDPPIPVAK;DLGLSESGEDVNAAILDESGKK;EFVTAFK;ENAIEDEEEEEEEDDDEEEDDLEVK;EVSQPDWTPPPEVTLVLTK;FAMEPEEFDSDTLR;FDVSGYPTLK;FIEEHATK;GESDPAYQQYQDAANNLR;GESDPAYQQYQDAANNLREDYK;GQAVDYEGSR;KGQAVDYEGSR;KVSNDAK;LAPEYEK;MDATANDVPSDR;QFAPEYEK;RSPPIPLAK;SPPIPLAK;TFDSIVMDPK;TQEEIVAK;VEGFPTIYFAPSGDK;VSQGQLVVMQPEK;YALPLVGHR;YGIVDYMIEQSGPPSK;YKVEGFPTIYFAPSGDK
H7BXI1;A0A499FIX8;A0FGR8	H7BXI1;A0A499FIX8;A0FGR8	6;6;5	6;6;5	6;6;5	Extended synaptotagmin-2	ESYT2	tr|H7BXI1|H7BXI1_HUMAN Extended synaptotagmin 2 OS=Homo sapiens OX=9606 GN=ESYT2 PE=1 SV=2;tr|A0A499FIX8|A0A499FIX8_HUMAN Extended synaptotagmin 2 OS=Homo sapiens OX=9606 GN=ESYT2 PE=1 SV=1;sp|A0FGR8|ESYT2_HUMAN Extended synaptotagmin-2 OS=Homo sapiens OX=	3	6	6	6	6	6	6	9.5	9.5	9.5	96.328	866	866;845;921	0	18.156	17838	12184	15787	17190	8588.8	23441	16609	12815	15785	17158	10720	21235	7	7	7	7	7	7	9.5	193480000	193480000	7		AGVKSIQIHGTMR;ALALLEDEER;GEGPEAGAGGAGGR;ITVPLVSEVQIAQLR;LLDEWFTLDEVPK;VPLSQLLTSEDMTVSQR
A0A7I2YQQ9;A0A499FIZ0;Q9H7D7;A0A7I2YQL3;A0A7P0SXD0;H0Y9R3;A0A994J7J9;C9JCS7;H0Y917;A0A7I2V3I7	A0A7I2YQQ9;A0A499FIZ0;Q9H7D7;A0A7I2YQL3;A0A7P0SXD0;H0Y9R3	6;6;5;5;5;3;2;1;1;1	6;6;5;5;5;3;2;1;1;1	6;6;5;5;5;3;2;1;1;1	WD repeat-containing protein 26	WDR26	tr|A0A7I2YQQ9|A0A7I2YQQ9_HUMAN WD repeat-containing protein 26 OS=Homo sapiens OX=9606 GN=WDR26 PE=1 SV=1;tr|A0A499FIZ0|A0A499FIZ0_HUMAN WD repeat-containing protein 26 OS=Homo sapiens OX=9606 GN=WDR26 PE=1 SV=2;sp|Q9H7D7|WDR26_HUMAN WD repeat-containing p	10	6	6	6	6	6	6	12.9	12.9	12.9	74.32	699	699;761;661;583;609;295;372;125;208;289	0	12.558	11315	8902.8	10743	9930.7	6017	14069	10535	9234.7	10757	10036	7223.8	12767	4	4	4	4	4	4	12.9	12790000	12790000	5		ASAAEGVGEPGASAGR;GYNFEDLTDR;LALLNVATQGVHLWDLQDR;LIGQHLNGLGLNQTVDLLMQESGCR;VLEALQVLR;VQCLWCLSDGK
O75592;A0A8Q3SHQ6;A0A8Q3SHQ2;A0A804HJ25;A0A8Q3SHK7;A0A804HIR9;A0A499FJI4;A0A804HKQ1;A0A804HL12	O75592;A0A8Q3SHQ6;A0A8Q3SHQ2;A0A804HJ25;A0A8Q3SHK7;A0A804HIR9;A0A499FJI4;A0A804HKQ1;A0A804HL12	1;1;1;1;1;1;1;1;1	1;1;1;1;1;1;1;1;1	1;1;1;1;1;1;1;1;1	E3 ubiquitin-protein ligase MYCBP2	MYCBP2	sp|O75592|MYCB2_HUMAN E3 ubiquitin-protein ligase MYCBP2 OS=Homo sapiens OX=9606 GN=MYCBP2 PE=1 SV=4;tr|A0A8Q3SHQ6|A0A8Q3SHQ6_HUMAN RCR-type E3 ubiquitin transferase OS=Homo sapiens OX=9606 GN=MYCBP2 PE=1 SV=1;tr|A0A8Q3SHQ2|A0A8Q3SHQ2_HUMAN RCR-type E3 ubi	9	1	1	1	1	1	1	0.3	0.3	0.3	513.63	4678	4678;4537;4609;4634;4665;4700;4738;4752;4772	0.0029412	1.5598	2615.9	2081.9	2742	2494.9	1440	3593.8	2435.7	2160.7	2732.1	2521.9	1752.2	3257.7	1	1	1	1	1	1	0.3	2865800	2865800	1		GNISTSSKPASTSGK
P22830;K7ELX4;A0A499FJN5	P22830;K7ELX4;A0A499FJN5	1;1;1	1;1;1	1;1;1	Ferrochelatase, mitochondrial	FECH	sp|P22830|HEMH_HUMAN Ferrochelatase, mitochondrial OS=Homo sapiens OX=9606 GN=FECH PE=1 SV=2;tr|K7ELX4|K7ELX4_HUMAN Ferrochelatase (Fragment) OS=Homo sapiens OX=9606 GN=FECH PE=1 SV=1;tr|A0A499FJN5|A0A499FJN5_HUMAN Ferrochelatase OS=Homo sapiens OX=9606 GN	3	1	1	1	1	1	1	3.5	3.5	3.5	47.862	423	423;326;351	0	6.0674	0	0	0	0	0	0	0	0	0	0	0	0	0	0	0	0	0	0	3.5	0	0	1		YVHPLTEEAIEEMER
Q13535;A0A590UJ01	Q13535;A0A590UJ01	1;1	1;1	1;1	Serine/threonine-protein kinase ATR	ATR	sp|Q13535|ATR_HUMAN Serine/threonine-protein kinase ATR OS=Homo sapiens OX=9606 GN=ATR PE=1 SV=3;tr|A0A590UJ01|A0A590UJ01_HUMAN Serine/threonine-protein kinase ATR (Fragment) OS=Homo sapiens OX=9606 GN=ATR PE=1 SV=1	2	1	1	1	1	1	1	0.4	0.4	0.4	301.36	2644	2644;2193	0.0083375	0.98108	2317.7	2209.2	2495	1914	1396.1	3093.1	2158	2255.4	2501.9	1967.3	1643.4	2805.8	2	2	2	2	2	2	0.4	2188500	2188500	2		GCQDANSQAR
Q13616;A0A590UJ21;A0A590UJ50;A0A590UJC4;A0A590UK34;A0A590UJR3;A0A590UJ56;A0A590UJM8;A0A590UJA0;A0A590UJ59;A0A590UJ97	Q13616;A0A590UJ21;A0A590UJ50;A0A590UJC4;A0A590UK34;A0A590UJR3;A0A590UJ56	9;9;9;8;8;8;7;2;2;1;1	9;9;9;8;8;8;7;2;2;1;1	9;9;9;8;8;8;7;2;2;1;1	Cullin-1	CUL1	sp|Q13616|CUL1_HUMAN Cullin-1 OS=Homo sapiens OX=9606 GN=CUL1 PE=1 SV=2;tr|A0A590UJ21|A0A590UJ21_HUMAN Cullin 1 OS=Homo sapiens OX=9606 GN=CUL1 PE=1 SV=1;tr|A0A590UJ50|A0A590UJ50_HUMAN Cullin 1 OS=Homo sapiens OX=9606 GN=CUL1 PE=1 SV=1;tr|A0A590UJC4|A0A590	11	9	9	9	9	9	9	13.9	13.9	13.9	89.677	776	776;732;759;678;720;732;649;214;281;51;109	0	29.134	24859	19644	27532	19899	14830	32217	23146	20423	27272	20550	17386	29234	8	8	8	8	8	8	13.9	34048000	34048000	9		DLNEQFK;FYTQQWEDYR;GPTLTVYK;KCEQVLIEK;LLVLEDENANVDEVELKPDTLIK;MFQDIGVSK;QEQETTHK;QIGLDQIWDDLR;SSKNPEEAELEDTLNQVMVVFK
P48729;Q8N752;U3KQ83;D6REM4;U3KPX3;A0A590UJ43	P48729;Q8N752;U3KQ83;D6REM4;U3KPX3;A0A590UJ43	1;1;1;1;1;1	1;1;1;1;1;1	1;1;1;1;1;1	Casein kinase I isoform alpha;Casein kinase I isoform alpha-like	CSNK1A1;CSNK1A1L	sp|P48729|KC1A_HUMAN Casein kinase I isoform alpha OS=Homo sapiens OX=9606 GN=CSNK1A1 PE=1 SV=2;sp|Q8N752|KC1AL_HUMAN Casein kinase I isoform alpha-like OS=Homo sapiens OX=9606 GN=CSNK1A1L PE=2 SV=2;tr|U3KQ83|U3KQ83_HUMAN Casein kinase 1 alpha 1 (Fragment)	6	1	1	1	1	1	1	3	3	3	38.914	337	337;337;83;236;368;426	0	2.8256	3005.6	2028.5	2857.5	2240.3	1354.2	3640.5	2798.5	2139.3	2832.5	2290.8	1662.6	3293.3	1	1	1	1	1	1	3	1726300	1726300	1		LFLIDFGLAK
Q12857;A0A590UJA3;A0A590UJU2;A0A590UK38;A0A590UK73;A0A8V8TPG7;A0A8V8TP65;B1AKN7;B1AKN5;A0A8V8TQG7;A0A590UK09;A0A8V8TPN0;S4R3W2;A0A8V8TQV0;B1AKN8;A0A8V8TQI3	Q12857;A0A590UJA3;A0A590UJU2;A0A590UK38;A0A590UK73;A0A8V8TPG7;A0A8V8TP65;B1AKN7;B1AKN5;A0A8V8TQG7;A0A590UK09;A0A8V8TPN0;S4R3W2;A0A8V8TQV0;B1AKN8;A0A8V8TQI3	1;1;1;1;1;1;1;1;1;1;1;1;1;1;1;1	1;1;1;1;1;1;1;1;1;1;1;1;1;1;1;1	1;1;1;1;1;1;1;1;1;1;1;1;1;1;1;1	Nuclear factor 1 A-type;Nuclear factor 1	NFIA	sp|Q12857|NFIA_HUMAN Nuclear factor 1 A-type OS=Homo sapiens OX=9606 GN=NFIA PE=1 SV=2;tr|A0A590UJA3|A0A590UJA3_HUMAN Nuclear factor I A OS=Homo sapiens OX=9606 GN=NFIA PE=1 SV=1;tr|A0A590UJU2|A0A590UJU2_HUMAN Nuclear factor I A OS=Homo sapiens OX=9606 GN=	16	1	1	1	1	1	1	2.4	2.4	2.4	55.944	509	509;109;242;253;326;334;365;466;487;490;508;510;511;524;532;550	0	5.4461	3324.7	2948.1	4246.1	2954.2	2064.3	4695.6	3095.6	3038.6	4198.9	3054.5	2445.6	4258.4	1	1	1	1	1	1	2.4	3129400	3129400	1		SLPSTSSTSSTK
Q9BVT8;C9JE12;C9JCW7;A0A590UJA9	Q9BVT8;C9JE12;C9JCW7;A0A590UJA9	2;2;2;2	2;2;2;2	2;2;2;2	Transmembrane and ubiquitin-like domain-containing protein 1	TMUB1	sp|Q9BVT8|TMUB1_HUMAN Transmembrane and ubiquitin-like domain-containing protein 1 OS=Homo sapiens OX=9606 GN=TMUB1 PE=1 SV=1;tr|C9JE12|C9JE12_HUMAN Transmembrane and ubiquitin like domain containing 1 (Fragment) OS=Homo sapiens OX=9606 GN=TMUB1 PE=1 SV=1;	4	2	2	2	2	2	2	8.9	8.9	8.9	26.261	246	246;152;170;367	0	6.2289	6031.8	5312.9	6835.5	5183.7	4007.4	8180.4	5616.2	5467.2	6803.9	5338	4648.2	7432	2	2	2	2	2	2	8.9	8865600	8865600	2		FLNDSEQVAR;GEAPGAETPSLR
Q9UPN3;A0A590UJG2;A0A7P0MQR8;H3BPE1;H3BQK9;H0Y390;O94854;A0A804HL78;E9PNZ4;A0A5F9ZGX0;A0A669KB06;E9PLY0	Q9UPN3;A0A590UJG2;A0A7P0MQR8;H3BPE1;H3BQK9;H0Y390	14;14;13;13;13;12;6;6;5;3;2;2	14;14;13;13;13;12;6;6;5;3;2;2	12;12;11;11;11;12;6;6;3;1;2;0	Microtubule-actin cross-linking factor 1, isoforms 1/2/3/5	MACF1	sp|Q9UPN3|MACF1_HUMAN Microtubule-actin cross-linking factor 1, isoforms 1/2/3/4/5 OS=Homo sapiens OX=9606 GN=MACF1 PE=1 SV=4;tr|A0A590UJG2|A0A590UJG2_HUMAN Microtubule actin crosslinking factor 1 OS=Homo sapiens OX=9606 GN=MACF1 PE=1 SV=1;tr|A0A7P0MQR8|A0	12	14	14	12	14	14	12	3	3	2.6	838.3	7388	7388;5379;7385;7555;7592;4434;3515;2276;2028;2146;495;1062	0	55.748	30745	23827	31362	22585	17709	37533	28627	24784	31162	23364	20631	34063	17	17	17	17	17	17	3	63425000	63425000	17		AGNELLESSAGDDASSLR;ALALDEAVSQSTQITEFHDKIEPMLETLENLSSR;ELEEAVTSALQQETEK;ELLGWVSTLAR;EQQLQSTLQQAQGFHSEIEDFLLELTR;EQYEALQEETR;LDIEASEAECR;LEAMNQCWESVLQK;LLDAEDVDVPSPDEK;LVLDTVNEVSR;RLETVALPLQGLEDLAADR;SATVELEK;VPEGGEGISATEVDSR;VTLDPVQLESSLLR
I3L2V5;K7EIF8;A0A590UJK2	I3L2V5;K7EIF8;A0A590UJK2	1;1;1	1;1;1	1;1;1		CACNA1A	tr|I3L2V5|I3L2V5_HUMAN Calcium voltage-gated channel subunit alpha1 A OS=Homo sapiens OX=9606 GN=CACNA1A PE=4 SV=2;tr|K7EIF8|K7EIF8_HUMAN Calcium voltage-gated channel subunit alpha1 A OS=Homo sapiens OX=9606 GN=CACNA1A PE=4 SV=2;tr|A0A590UJK2|A0A590UJK2_H	3	1	1	1	1	1	1	12.3	12.3	12.3	9.0401	81	81;89;2328	1	-2	0	0	0	0	0	0	0	0	0	0	0	0	0	0	0	0	0	0	12.3	0	0	0		GTPSALQDTR	+
Q13247;A0A590UJK4;A0A590UK01;A0A590UJP7;A0A590UK80	Q13247;A0A590UJK4;A0A590UK01;A0A590UJP7;A0A590UK80	9;9;9;9;9	9;9;9;9;9	6;6;6;6;6	Serine/arginine-rich splicing factor 6	SRSF6	sp|Q13247|SRSF6_HUMAN Serine/arginine-rich splicing factor 6 OS=Homo sapiens OX=9606 GN=SRSF6 PE=1 SV=2;tr|A0A590UJK4|A0A590UJK4_HUMAN Serine and arginine rich splicing factor 6 OS=Homo sapiens OX=9606 GN=SRSF6 PE=1 SV=1;tr|A0A590UK01|A0A590UK01_HUMAN Seri	5	9	9	6	9	9	6	25.3	25.3	16.3	39.586	344	344;226;273;276;1090	0	25.444	30740	26092	32381	27681	18412	39526	28622	26910	32340	28160	21698	35912	8	8	8	8	8	8	25.3	94880000	94880000	10		ALDKLDGTEINGR;CSWQDLK;DADDAVYELNGK;DKYGPPVR;FFSGYGR;LLEVDLK;NGYGFVEFEDSR;QAGEVTYADAHK;TNEGVIEFR
P20585;A0A590UKC9;A0A590UJN8;A0A590UJW0	P20585;A0A590UKC9;A0A590UJN8;A0A590UJW0	1;1;1;1	1;1;1;1	1;1;1;1	DNA mismatch repair protein Msh3	MSH3	sp|P20585|MSH3_HUMAN DNA mismatch repair protein Msh3 OS=Homo sapiens OX=9606 GN=MSH3 PE=1 SV=4;tr|A0A590UKC9|A0A590UKC9_HUMAN MutS homolog 3 OS=Homo sapiens OX=9606 GN=MSH3 PE=1 SV=1;tr|A0A590UJN8|A0A590UJN8_HUMAN MutS homolog 3 OS=Homo sapiens OX=9606 GN	4	1	1	1	1	1	1	1.6	1.6	1.6	127.41	1137	1137;946;1072;1081	0	2.3026	579.36	459.63	600.37	552.14	330.81	680.97	539.44	477.07	598.55	557.35	390.33	620.03	1	1	1	1	1	1	1.6	766810	766810	1		TVILEIPELLSPVEHYLK
Q96J02;A0A590UK44;A0A590UJW8;A0A8V8TKK4;A0A590UJQ1	Q96J02;A0A590UK44;A0A590UJW8;A0A8V8TKK4;A0A590UJQ1	1;1;1;1;1	1;1;1;1;1	1;1;1;1;1	E3 ubiquitin-protein ligase Itchy homolog	ITCH	sp|Q96J02|ITCH_HUMAN E3 ubiquitin-protein ligase Itchy homolog OS=Homo sapiens OX=9606 GN=ITCH PE=1 SV=2;tr|A0A590UK44|A0A590UK44_HUMAN E3 ubiquitin-protein ligase OS=Homo sapiens OX=9606 GN=ITCH PE=1 SV=1;tr|A0A590UJW8|A0A590UJW8_HUMAN E3 ubiquitin-protei	5	1	1	1	1	1	1	1.9	1.9	1.9	102.8	903	903;779;830;866;900	0.0083397	0.98382	339.47	274.68	388.1	315.33	242.41	471.94	316.08	285.05	384.81	322.99	279.49	429.31	1	1	1	1	1	1	1.9	461260	461260	1		DLESIDPEFYNSLIWVK
P63092;A0A590UJS2;Q5JWF2;B0AZR9;A0A0A0MR13;A0A590UJF0;A0A590UK28;A0A590UJQ9;Q5JWE9;A0A7I2V5R6;A0A804HIH4;A0A590UJY2;A0A590UJC9;A2A2R6;Q5JWD1	P63092;A0A590UJS2;Q5JWF2;B0AZR9;A0A0A0MR13;A0A590UJF0;A0A590UK28;A0A590UJQ9;Q5JWE9;A0A7I2V5R6;A0A804HIH4	11;11;10;10;10;9;9;9;9;9;8;4;3;1;1	11;11;10;10;10;9;9;9;9;9;8;4;3;1;1	11;11;10;10;10;9;9;9;9;9;8;4;3;1;1	Guanine nucleotide-binding protein G(s) subunit alpha isoforms short;Guanine nucleotide-binding protein G(s) subunit alpha isoforms XLas	GNAS	sp|P63092|GNAS2_HUMAN Guanine nucleotide-binding protein G(s) subunit alpha isoforms short OS=Homo sapiens OX=9606 GN=GNAS PE=1 SV=1;tr|A0A590UJS2|A0A590UJS2_HUMAN Adenylate cyclase-stimulating G alpha protein OS=Homo sapiens OX=9606 GN=GNAS PE=1 SV=2;sp|Q	15	11	11	11	11	11	11	35	35	35	45.664	394	394;368;1037;335;362;320;321;336;1022;1038;285;237;91;72;87	0	33.945	37522	31884	41262	28681	22374	44945	34936	32905	41020	29725	25883	40847	15	15	15	15	15	15	35	98916000	98916000	15		ALWEDEGVR;EAIETIVAAMSNLVPPVELANPENQFR;IEDYFPEFAR;QADYVPSDQDLLR;SKIEDYFPEFAR;SNEYQLIDCAQYFLDK;SNEYQLIDCAQYFLDKIDVIK;SNSDGEK;TEDQRNEEK;VDYILSVMNVPDFDFPPEFYEHAK;YTTPEDATPEPGEDPR
Q6KC79;A0A590UJS4	Q6KC79;A0A590UJS4	6;6	6;6	6;6	Nipped-B-like protein	NIPBL	sp|Q6KC79|NIPBL_HUMAN Nipped-B-like protein OS=Homo sapiens OX=9606 GN=NIPBL PE=1 SV=2;tr|A0A590UJS4|A0A590UJS4_HUMAN Nipped-B protein OS=Homo sapiens OX=9606 GN=NIPBL PE=1 SV=1	2	6	6	6	6	6	6	2.3	2.3	2.3	316.05	2804	2804;2649	0	26.464	21027	16704	20937	17514	12499	27101	19578	17323	20894	17883	14687	24602	6	6	6	6	6	6	2.3	14170000	14170000	6		DTTLETEK;QVSGGEDEIQQLQK;TAQNFLSIFLK;TTPSQFSTLK;VDSQASITQDSDSIK;VLNILEK
Q9NYB0;A0A590UJT3	Q9NYB0;A0A590UJT3	3;3	3;3	3;3	Telomeric repeat-binding factor 2-interacting protein 1	TERF2IP	sp|Q9NYB0|TE2IP_HUMAN Telomeric repeat-binding factor 2-interacting protein 1 OS=Homo sapiens OX=9606 GN=TERF2IP PE=1 SV=1;tr|A0A590UJT3|A0A590UJT3_HUMAN Telomeric repeat-binding factor 2-interacting protein 1 OS=Homo sapiens OX=9606 GN=TERF2IP PE=1 SV=1	2	3	3	3	3	3	3	17	17	17	44.259	399	399;342	0	21.708	4647.5	4767.9	5118.3	4001.9	3309	5989.6	4327.3	4839.5	5149.5	4116.8	3765.3	5455.7	4	4	4	4	4	4	17	23703000	23703000	4		KAEEDPEAADSGEPQNK;LGPASAADTGSEAKPGALAEGAAEPEPQR;TPDLPEEEYVKEEIQENEEAVK
Q6ZSZ5;A0A590UK10;A0A5F9ZHI8;M0QZS0;A0A804CAZ4;A0A3B3IPE9;A0A087WZG4	Q6ZSZ5;A0A590UK10;A0A5F9ZHI8;M0QZS0;A0A804CAZ4;A0A3B3IPE9;A0A087WZG4	2;2;1;1;1;1;1	2;2;1;1;1;1;1	2;2;1;1;1;1;1	Rho guanine nucleotide exchange factor 18	ARHGEF18	sp|Q6ZSZ5|ARHGI_HUMAN Rho guanine nucleotide exchange factor 18 OS=Homo sapiens OX=9606 GN=ARHGEF18 PE=1 SV=4;tr|A0A590UK10|A0A590UK10_HUMAN Rho guanine nucleotide exchange factor 18 (Fragment) OS=Homo sapiens OX=9606 GN=ARHGEF18 PE=4 SV=1;tr|A0A5F9ZHI8|A0	7	2	2	2	2	2	2	2.4	2.4	2.4	151.64	1361	1361;1089;387;812;1014;1119;1173	0.0049777	1.3494	182.08	157.09	214.55	147.53	114.74	256.17	169.54	162.09	212.69	153.19	134.73	232.22	1	1	1	1	1	1	2.4	380780	380780	2		LLLQQNK;RECVNGHQLLQGTFSGPSSCPLCGK
Q13423;A0A590UK15;A0A590UJM2;A0A590UK29;E9PCX7;A0A590UJI3;D6RHU2;A0A590UJA4;A0A590UKC7;D6RAI5	Q13423;A0A590UK15;A0A590UJM2;A0A590UK29;E9PCX7;A0A590UJI3	8;8;6;6;6;4;2;2;2;2	8;8;6;6;6;4;2;2;2;2	8;8;6;6;6;4;2;2;2;2	NAD(P) transhydrogenase, mitochondrial	NNT	sp|Q13423|NNTM_HUMAN NAD(P) transhydrogenase, mitochondrial OS=Homo sapiens OX=9606 GN=NNT PE=1 SV=3;tr|A0A590UK15|A0A590UK15_HUMAN proton-translocating NAD(P)(+) transhydrogenase OS=Homo sapiens OX=9606 GN=NNT PE=1 SV=1;tr|A0A590UJM2|A0A590UJM2_HUMAN prot	10	8	8	8	8	8	8	8	8	8	113.89	1086	1086;1027;487;521;955;565;199;201;212;217	0	31.929	29195	25134	34618	24517	17576	42715	27183	25942	34313	25356	21002	38673	8	8	8	8	8	8	8	62710000	62710000	8		AQYPIADLVK;EANSIIITPGYGLCAAK;EFIEAEMK;EIFQNEK;ESGEGQGGYAK;SLGAEPLEVDLK;TVAELEAEK;VALSPAGVQNLVK
Q9BRK5;A0A5F9UP49;A0A5F9UJX7;H0Y3T6;G3V1E2	Q9BRK5;A0A5F9UP49;A0A5F9UJX7;H0Y3T6;G3V1E2	6;6;5;4;3	6;6;5;4;3	6;6;5;4;3	45 kDa calcium-binding protein	SDF4	sp|Q9BRK5|CAB45_HUMAN 45 kDa calcium-binding protein OS=Homo sapiens OX=9606 GN=SDF4 PE=1 SV=1;tr|A0A5F9UP49|A0A5F9UP49_HUMAN 45 kDa calcium-binding protein OS=Homo sapiens OX=9606 GN=SDF4 PE=1 SV=1;tr|A0A5F9UJX7|A0A5F9UJX7_HUMAN 45 kDa calcium-binding pro	5	6	6	6	6	6	6	20.2	20.2	20.2	41.806	362	362;355;341;243;254	0	9.9019	22297	24489	25672	19161	16753	27189	20761	24740	25853	19791	18766	24831	8	8	8	8	8	8	20.2	94378000	94378000	8		AVDPDGDGHVSWDEYK;DLDQDGDK;DLGGFDEDAEPR;EVADAIR;LNEELKVDEETQEVLENLKDR;YSEFFTGSK
A0A5F9UQ55	A0A5F9UQ55	1	1	1			tr|A0A5F9UQ55|A0A5F9UQ55_HUMAN F-box and WD repeat domain containing 4 OS=Homo sapiens OX=9606 GN=FBXW4 PE=1 SV=1	1	1	1	1	1	1	1	3.2	3.2	3.2	61.811	567	567	0.0037086	1.4446	0	0	0	0	0	0	0	0	0	0	0	0	0	0	0	0	0	0	3.2	0	0	0		SGPPGNGGPGEGEGGEAR
O43493;A0A5F9UY30	O43493;A0A5F9UY30	3;3	3;3	3;3	Trans-Golgi network integral membrane protein 2	TGOLN2	sp|O43493|TGON2_HUMAN Trans-Golgi network integral membrane protein 2 OS=Homo sapiens OX=9606 GN=TGOLN2 PE=1 SV=4;tr|A0A5F9UY30|A0A5F9UY30_HUMAN Trans-golgi network protein 2 OS=Homo sapiens OX=9606 GN=TGOLN2 PE=1 SV=1	2	3	3	3	3	3	3	6.6	6.6	6.6	45.879	437	437;453	0	4.9591	2803.1	3072.9	3407.8	2052.1	2071.1	3092.6	2609.9	3107.3	3412.7	2165	2283.5	2828	1	1	1	1	1	1	6.6	2068800	2068800	3		SGADGQTPK;SGAEEQTSK;SSEPTEDVEPK
Q9BU89;A0A5F9ZGM7	Q9BU89;A0A5F9ZGM7	1;1	1;1	1;1	Deoxyhypusine hydroxylase	DOHH	sp|Q9BU89|DOHH_HUMAN Deoxyhypusine hydroxylase OS=Homo sapiens OX=9606 GN=DOHH PE=1 SV=1;tr|A0A5F9ZGM7|A0A5F9ZGM7_HUMAN Deoxyhypusine hydroxylase (Fragment) OS=Homo sapiens OX=9606 GN=DOHH PE=1 SV=1	2	1	1	1	1	1	1	6.6	6.6	6.6	32.904	302	302;195	0	4.78	925.45	929.45	1078.9	934.78	609.09	1205.3	861.69	945.87	1081.7	948.85	710.87	1097.7	2	2	2	2	2	2	6.6	2849800	2849800	2		HEAGEALGAIGDPEVLEILK
O75419;A0A5F9ZH29;A0A5F9ZI22;A0A5K1VW85;H7BZ91	O75419;A0A5F9ZH29;A0A5F9ZI22;A0A5K1VW85	3;3;2;2;1	3;3;2;2;1	3;3;2;2;1	Cell division control protein 45 homolog	CDC45	sp|O75419|CDC45_HUMAN Cell division control protein 45 homolog OS=Homo sapiens OX=9606 GN=CDC45 PE=1 SV=1;tr|A0A5F9ZH29|A0A5F9ZH29_HUMAN Cell division cycle 45 OS=Homo sapiens OX=9606 GN=CDC45 PE=1 SV=1;tr|A0A5F9ZI22|A0A5F9ZI22_HUMAN Cell division cycle 45	5	3	3	3	3	3	3	6	6	6	65.568	566	566;371;327;398;96	0	4.6496	6769.8	9306.3	8464.5	3773.9	7580.5	7766.4	6303.4	9266	8569.5	4231.9	7897.8	7159	3	3	3	3	3	3	6	8205500	8205500	3		EMIEESANK;LEEEIVEQTMR;NEDEENTLSVDCTR
A4UGR9;A0A5F9ZH43	A4UGR9;A0A5F9ZH43	2;2	2;2	2;2	Xin actin-binding repeat-containing protein 2	XIRP2	sp|A4UGR9|XIRP2_HUMAN Xin actin-binding repeat-containing protein 2 OS=Homo sapiens OX=9606 GN=XIRP2 PE=1 SV=2;tr|A0A5F9ZH43|A0A5F9ZH43_HUMAN Xin actin binding repeat containing 2 OS=Homo sapiens OX=9606 GN=XIRP2 PE=1 SV=1	2	2	2	2	2	2	2	0.7	0.7	0.7	382.3	3374	3374;3837	0.0083544	0.99806	4261.6	3767	4924.2	4244.1	2544	5570.7	3968	3876.5	4904.9	4303.3	3027.4	5063.9	2	2	2	2	2	2	0.7	6247200	6247200	2		MEGFHIK;TVSETDIIPGDVHNTVK
Q8N9N2;E9PM82;E9PR40;E9PQZ6;H0YE76;A0A5F9ZI10;A0A5K1VW55;H0YCB3;A0A5F9ZH79;A0A5F9ZI37;A0A5F9ZHP1	Q8N9N2;E9PM82;E9PR40;E9PQZ6;H0YE76;A0A5F9ZI10;A0A5K1VW55;H0YCB3;A0A5F9ZH79;A0A5F9ZI37;A0A5F9ZHP1	1;1;1;1;1;1;1;1;1;1;1	1;1;1;1;1;1;1;1;1;1;1	1;1;1;1;1;1;1;1;1;1;1	Activating signal cointegrator 1 complex subunit 1	ASCC1	sp|Q8N9N2|ASCC1_HUMAN Activating signal cointegrator 1 complex subunit 1 OS=Homo sapiens OX=9606 GN=ASCC1 PE=1 SV=1;tr|E9PM82|E9PM82_HUMAN Activating signal cointegrator 1 complex subunit 1 (Fragment) OS=Homo sapiens OX=9606 GN=ASCC1 PE=1 SV=1;tr|E9PR40|E9	11	1	1	1	1	1	1	2.2	2.2	2.2	45.509	400	400;124;139;152;218;221;252;292;317;322;377	0	2.1819	1533.2	1165.5	1510.9	1207.7	972.33	1800.1	1427.5	1214	1504.2	1239.7	1111.1	1639.1	1	1	1	1	1	1	2.2	922140	922140	1		IDVLLDTFR
P49642;A0A9L9PXM3;A0A5F9ZHB6;A0A3B3ITS8;F8VNY2;H0YIP2;F8VSB2	P49642;A0A9L9PXM3;A0A5F9ZHB6;A0A3B3ITS8;F8VNY2	8;8;8;4;4;2;2	8;8;8;4;4;2;2	8;8;8;4;4;2;2	DNA primase small subunit;DNA primase	PRIM1	sp|P49642|PRI1_HUMAN DNA primase small subunit OS=Homo sapiens OX=9606 GN=PRIM1 PE=1 SV=1;tr|A0A9L9PXM3|A0A9L9PXM3_HUMAN DNA primase OS=Homo sapiens OX=9606 GN=PRIM1 PE=1 SV=1;tr|A0A5F9ZHB6|A0A5F9ZHB6_HUMAN DNA primase OS=Homo sapiens OX=9606 GN=PRIM1 PE=1	7	8	8	8	8	8	8	27.4	27.4	27.4	49.901	420	420;425;459;196;327;152;185	0	43.994	26573	21014	26752	20980	15537	32782	24742	21808	26653	21531	18147	29769	18	18	18	18	18	18	27.4	42480000	42480000	18		ELDAISTNEEEKEENEAESDVK;ILALVPETIHDELQQSFQK;ISVPIDLQK;METFDPTELPELLK;SGIVEYLSLVK;VDQFDPFTVPTISFICR;VFEHFLENLDK;YQSFNNQSDLEK
P51648;A0A5K1VW72;J3QRD1;A0A5F9ZHI5;A0A5F9ZHN9;A0A5F9ZI12;A0A5F9ZGX4;J3QKK9;K7EN73;J3QS00;J3KTG1;I3L1M4;I3L0X1;A0A5F9ZHP6;A0A5F9ZHZ9	P51648;A0A5K1VW72;J3QRD1;A0A5F9ZHI5;A0A5F9ZHN9;A0A5F9ZI12;A0A5F9ZGX4	4;4;4;4;4;3;3;1;1;1;1;1;1;1;1	4;4;4;4;4;3;3;1;1;1;1;1;1;1;1	4;4;4;4;4;3;3;1;1;1;1;1;1;1;1	Fatty aldehyde dehydrogenase	ALDH3A2	sp|P51648|AL3A2_HUMAN Aldehyde dehydrogenase family 3 member A2 OS=Homo sapiens OX=9606 GN=ALDH3A2 PE=1 SV=1;tr|A0A5K1VW72|A0A5K1VW72_HUMAN Aldehyde dehydrogenase family 3 member A2 OS=Homo sapiens OX=9606 GN=ALDH3A2 PE=1 SV=1;tr|J3QRD1|J3QRD1_HUMAN Aldehy	15	4	4	4	4	4	4	11.5	11.5	11.5	54.847	485	485;376;393;403;521;393;460;54;126;134;146;162;182;195;233	0	18.756	12951	10792	14014	10509	7716.9	16892	12058	11155	13941	10820	9064.8	15327	5	5	5	5	5	5	11.5	26129000	26129000	5		EKDILTAIAADLCK;IAFGGETDEATR;VMQEEIFGPILPIVPVK;YIAPTVLTDVDPK
P24752;A0A5F9ZHL1;A0A5F9ZHJ7;A0A5F9ZHJ0;A0A5F9ZHD4;A0A5F9ZI66;A0A5F9ZHH9;H0YEL7;A0A5F9ZHL7;E9PRQ6	P24752;A0A5F9ZHL1;A0A5F9ZHJ7;A0A5F9ZHJ0;A0A5F9ZHD4;A0A5F9ZI66;A0A5F9ZHH9	12;12;11;9;8;8;6;5;3;3	12;12;11;9;8;8;6;5;3;3	12;12;11;9;8;8;6;5;3;3	Acetyl-CoA acetyltransferase, mitochondrial	ACAT1	sp|P24752|THIL_HUMAN Acetyl-CoA acetyltransferase, mitochondrial OS=Homo sapiens OX=9606 GN=ACAT1 PE=1 SV=1;tr|A0A5F9ZHL1|A0A5F9ZHL1_HUMAN Acetyl-CoA acetyltransferase, mitochondrial OS=Homo sapiens OX=9606 GN=ACAT1 PE=1 SV=1;tr|A0A5F9ZHJ7|A0A5F9ZHJ7_HUMAN	10	12	12	12	12	12	12	38.4	38.4	38.4	45.199	427	427;434;315;337;306;322;197;136;106;141	0	46.124	58295	52638	71138	47182	37028	82263	54278	54113	70531	49140	43427	74576	24	24	24	24	24	24	38.4	266670000	266670000	24		AAWEAGK;EAYMGNVLQGGEGQAPTR;GQPDVVVKEDEEYKR;GSTPYGGVK;IHMGSCAENTAK;IVAFADAAVEPIDFPIAPVYAASMVLK;LEDLIVK;LGSIAIQGAIEK;LNVTPLAR;NEQDAYAINSYTR;QAVLGAGLPISTPCTTINK;TPIGSFLGSLSLLPATK
P07195;A0A5F9ZHM4;A0A3B3IS95;A8MW50;C9J7H8;F5H793	P07195;A0A5F9ZHM4;A0A3B3IS95;A8MW50;C9J7H8	22;22;16;13;11;10	22;22;16;13;11;10	21;21;15;12;11;10	L-lactate dehydrogenase B chain;L-lactate dehydrogenase	LDHB	sp|P07195|LDHB_HUMAN L-lactate dehydrogenase B chain OS=Homo sapiens OX=9606 GN=LDHB PE=1 SV=2;tr|A0A5F9ZHM4|A0A5F9ZHM4_HUMAN L-lactate dehydrogenase OS=Homo sapiens OX=9606 GN=LDHB PE=1 SV=1;tr|A0A3B3IS95|A0A3B3IS95_HUMAN L-lactate dehydrogenase OS=Homo s	6	22	22	21	22	22	21	68.3	68.3	64.7	36.638	334	334;341;281;232;136;102	0	140.34	161210	119800	182650	128170	82570	201840	150100	124950	180170	132180	98905	182850	112	110	112	111	108	112	68.3	3479099999.9999995	3479099999.9999995	113		DYSVTANSK;EKLIAPVAEEEATVPNNK;FIIPQIVK;GEMMDLQHGSLFLQTPK;GLTSVINQK;GMYGIENEVFLSLPCILNAR;GYTNWAIGLSVADLIESMLK;IHPVSTMVK;ITVVGVGQVGMACAISILGK;IVADKDYSVTANSK;IVVVTAGVR;KSADTLWDIQK;LIAPVAEEEATVPNNK;LKDDEVAQLK;LKDDEVAQLKK;LKGEMMDLQHGSLFLQTPK;MVVESAYEVIK;SADTLWDIQK;SLADELALVDVLEDK;SLADELALVDVLEDKLK;VIGSGCNLDSAR;YSPDCIIIVVSNPVDILTYVTWK
Q9NTJ5;A0A9L9PXK1;E9PGZ4;A0A9L9PXW9;A0A9L9PXB9;A0A9L9PYD2;A0A5F9ZHN7;A0A9L9PYD8;A0A9L9PXC7;F8WDN7;A0A9L9PXJ6;A0A9L9PXW5	Q9NTJ5;A0A9L9PXK1;E9PGZ4;A0A9L9PXW9;A0A9L9PXB9;A0A9L9PYD2;A0A5F9ZHN7	3;3;3;3;3;3;3;1;1;1;1;1	3;3;3;3;3;3;3;1;1;1;1;1	3;3;3;3;3;3;3;1;1;1;1;1	Phosphatidylinositide phosphatase SAC1	SACM1L	sp|Q9NTJ5|SAC1_HUMAN Phosphatidylinositol-3-phosphatase SAC1 OS=Homo sapiens OX=9606 GN=SACM1L PE=1 SV=2;tr|A0A9L9PXK1|A0A9L9PXK1_HUMAN Phosphatidylinositol-3-phosphatase SAC1 OS=Homo sapiens OX=9606 GN=SACM1L PE=1 SV=1;tr|E9PGZ4|E9PGZ4_HUMAN Phosphatidyli	12	3	3	3	3	3	3	7.5	7.5	7.5	66.966	587	587;303;484;554;566;571;609;84;265;287;368;390	0	14.038	8024.1	5695.6	8049.4	6252.6	4031.1	9868.1	7471.3	5978.4	7976.6	6403.2	4853.8	8940.4	3	3	3	3	3	3	7.5	24688000	24688000	3		GSEKPLEQTFATMVSSLGSGMMR;LEEQDEFEK;NAWADNANACAK
O00255;A0AA75I0P0;A0A8C8KI72;A0A5F9ZHS3;E7EN32	O00255;A0AA75I0P0;A0A8C8KI72;A0A5F9ZHS3;E7EN32	3;3;3;3;2	3;3;3;3;2	3;3;3;3;2	Menin	MEN1	sp|O00255|MEN1_HUMAN Menin OS=Homo sapiens OX=9606 GN=MEN1 PE=1 SV=5;tr|A0AA75I0P0|A0AA75I0P0_HUMAN Menin 1 OS=Homo sapiens OX=9606 GN=MEN1 PE=4 SV=1;tr|A0A8C8KI72|A0A8C8KI72_HUMAN Menin OS=Homo sapiens OX=9606 GN=MEN1 PE=1 SV=2;tr|A0A5F9ZHS3|A0A5F9ZHS3_HU	5	3	3	3	3	3	3	11.1	11.1	11.1	67.496	610	610;575;607;652;555	0	22.066	3773.1	3774.9	4165.7	2719.7	2841.3	4948.2	3513.2	3839.6	4176	2859.5	3182.3	4503.4	3	3	3	3	3	3	11.1	6737500	6737500	4		EAASLLEAGEERPGEQSQGTQSQGSALQDPECFAHLLR;EAEAAEAEEPWGEEAR;GLGTGQGAVSGPPR
O15078;A0A6Q8PGC3;A0A6Q8PH78;J3KNF5;A0A6Q8PH24;A0A5F9ZHU6;A0A6Q8PGP6;A0A6Q8PG44;A0A6Q8PGB1;A0A5K1VW81;A0A6Q8PFZ5;F8VS29;A0A0A0MS86;A0A5F9ZHV7;A0A6Q8PGA1;A0A6Q8PGQ4;F8W097	O15078;A0A6Q8PGC3;A0A6Q8PH78;J3KNF5;A0A6Q8PH24;A0A5F9ZHU6;A0A6Q8PGP6;A0A6Q8PG44;A0A6Q8PGB1;A0A5K1VW81;A0A6Q8PFZ5;F8VS29;A0A0A0MS86;A0A5F9ZHV7;A0A6Q8PGA1;A0A6Q8PGQ4;F8W097	2;2;2;2;2;2;2;2;2;1;1;1;1;1;1;1;1	2;2;2;2;2;2;2;2;2;1;1;1;1;1;1;1;1	2;2;2;2;2;2;2;2;2;1;1;1;1;1;1;1;1	Centrosomal protein of 290 kDa	CEP290	sp|O15078|CE290_HUMAN Centrosomal protein of 290 kDa OS=Homo sapiens OX=9606 GN=CEP290 PE=1 SV=2;tr|A0A6Q8PGC3|A0A6Q8PGC3_HUMAN Centrosomal protein 290 OS=Homo sapiens OX=9606 GN=CEP290 PE=1 SV=1;tr|A0A6Q8PH78|A0A6Q8PH78_HUMAN Centrosomal protein 290 OS=Ho	17	2	2	2	2	2	2	0.7	0.7	0.7	290.38	2479	2479;2322;2735;2482;2472;2438;2424;2267;2766;1469;160;647;590;571;527;512;154	0.0052233	1.3289	31185	26305	30178	29455	17502	40815	29037	27109	30327	29660	21032	37047	10	10	10	10	10	10	0.7	91477000	91477000	10		AEMTAAAEER;AGEEQAK
P49643;A0A5F9ZHU7;A0A5F9ZHR0	P49643;A0A5F9ZHU7	4;4;1	4;4;1	4;4;1	DNA primase large subunit	PRIM2	sp|P49643|PRI2_HUMAN DNA primase large subunit OS=Homo sapiens OX=9606 GN=PRIM2 PE=1 SV=2;tr|A0A5F9ZHU7|A0A5F9ZHU7_HUMAN DNA primase large subunit OS=Homo sapiens OX=9606 GN=PRIM2 PE=1 SV=1	3	4	4	4	4	4	4	9.2	9.2	9.2	58.805	509	509;595;183	0	14.44	18277	13661	19308	14209	8755.8	22555	17017	14273	19122	14595	10660	20419	4	4	4	4	4	4	9.2	13619000	13619000	4		EQEIVASSPSLSGLK;GTHYQVACQK;IPFADALDLFR;SVENLGVSYVK
Q7RTP6;J3KSK6;A0A5F9ZHV5	Q7RTP6;J3KSK6;A0A5F9ZHV5	3;3;3	3;3;3	3;3;3	Protein-methionine sulfoxide oxidase MICAL3	MICAL3	sp|Q7RTP6|MICA3_HUMAN [F-actin]-monooxygenase MICAL3 OS=Homo sapiens OX=9606 GN=MICAL3 PE=1 SV=2;tr|J3KSK6|J3KSK6_HUMAN Microtubule associated monooxygenase, calponin and LIM domain containing 3 (Fragment) OS=Homo sapiens OX=9606 GN=MICAL3 PE=1 SV=1;tr|A0A	3	3	3	3	3	3	3	2.3	2.3	2.3	224.29	2002	2002;496;1046	0	5.2545	2150.2	2096.4	2689.5	1827.9	1769	3016.9	2002.1	2141.3	2674.4	1909.3	1983.1	2748.9	2	2	2	2	2	2	2.3	2950500	2950500	2		DSLPSSDTLDLNAEEK;GPLQDGATTDANGR;PDLIDFDSLDEQNVEK
Q8WY22;A0A5F9ZHY7	Q8WY22;A0A5F9ZHY7	2;2	2;2	2;2	BRI3-binding protein	BRI3BP	sp|Q8WY22|BRI3B_HUMAN BRI3-binding protein OS=Homo sapiens OX=9606 GN=BRI3BP PE=1 SV=1;tr|A0A5F9ZHY7|A0A5F9ZHY7_HUMAN BRI3 binding protein OS=Homo sapiens OX=9606 GN=BRI3BP PE=1 SV=1	2	2	2	2	2	2	2	14.3	14.3	14.3	27.835	251	251;282	0	5.1095	1956.3	1387.2	1992.7	1771	972.97	2618.5	1821.5	1456.7	1976.4	1791.7	1202.8	2370.7	2	2	2	2	2	2	14.3	18739000	18739000	2		SSPSGPSNPSNPSVEEK;TVNTFSQSVSSLFGEDNVR
Q92974;A0A8Q3SIN5;V9GYM8;A0A5F9ZI21;V9GZ14;V9GYF0	Q92974;A0A8Q3SIN5;V9GYM8;A0A5F9ZI21	4;4;4;4;1;1	4;4;4;4;1;1	4;4;4;4;1;1	Rho guanine nucleotide exchange factor 2	ARHGEF2	sp|Q92974|ARHG2_HUMAN Rho guanine nucleotide exchange factor 2 OS=Homo sapiens OX=9606 GN=ARHGEF2 PE=1 SV=4;tr|A0A8Q3SIN5|A0A8Q3SIN5_HUMAN Rho guanine nucleotide exchange factor 2 OS=Homo sapiens OX=9606 GN=ARHGEF2 PE=1 SV=1;tr|V9GYM8|V9GYM8_HUMAN Rho guan	6	4	4	4	4	4	4	6.9	6.9	6.9	111.54	986	986;987;1031;1129;229;263	0	12.968	6098.5	4551.8	6826.9	5511.3	3342.3	8709.4	5678.3	4761	6749	5626	4073.4	7883.5	2	2	3	4	2	3	6.9	7899800	7899800	4		ELLSNVDEGIYQLEK;LVNLYGLLHGLQAAVAQQDTLMEAR;QDLTTALGLVK;QQDVIYELIQTELHHVR
A0A5H1ZRP4;Q8WX92	A0A5H1ZRP4;Q8WX92	8;7	8;7	8;7	Negative elongation factor B	NELFB	tr|A0A5H1ZRP4|A0A5H1ZRP4_HUMAN Negative elongation factor B OS=Homo sapiens OX=9606 GN=NELFB PE=1 SV=1;sp|Q8WX92|NELFB_HUMAN Negative elongation factor B OS=Homo sapiens OX=9606 GN=NELFB PE=1 SV=1	2	8	8	8	8	8	8	17.2	17.2	17.2	70.038	628	628;580	0	27.241	18682	14244	19779	14524	10489	23214	17395	14851	19604	14969	12353	21060	7	7	7	7	7	7	17.2	29360000	29360000	7		AGDGAPSR;AIEQFQTENGVLLPSLQSALPFLDLHGTPR;ALEPTGQSGEAVK;DSPDLLLLLR;ELYSQLGEK;LEQLDHR;LLALGQGAWDMIDSQVFKEPK;LYDMVLQFLR
P35670;F5H562;A0A669KA36;E7ET55;A0A669KB88;F5H748;B7ZLR4	P35670;F5H562;A0A669KA36;E7ET55;A0A669KB88;F5H748;B7ZLR4	1;1;1;1;1;1;1	1;1;1;1;1;1;1	1;1;1;1;1;1;1	Copper-transporting ATPase 2;WND/140 kDa	ATP7B	sp|P35670|ATP7B_HUMAN Copper-transporting ATPase 2 OS=Homo sapiens OX=9606 GN=ATP7B PE=1 SV=4;tr|F5H562|F5H562_HUMAN P-type Cu(+) transporter OS=Homo sapiens OX=9606 GN=ATP7B PE=1 SV=1;tr|A0A669KA36|A0A669KA36_HUMAN P-type Cu(+) transporter (Fragment) OS=H	7	1	1	1	1	1	1	0.5	0.5	0.5	157.26	1465	1465;1035;1110;1381;1387;1400;1417	1	-2	0	0	0	0	0	0	0	0	0	0	0	0	0	0	0	0	0	0	0.5	0	0	0		VQELQNK	+
Q13620;K4DI93;A0A669KAX4;A0A7P0T954;A0A7P0TAQ3;A0A804CL36;A0A7P0T9L3;A0A7P0T9C8;A0A7P0T8P8;A0A7P0T9D0;A0A669KBG9;A0A7P0T9P5;A0A7P0TAF9;A0A7P0T9R8;A0A669KAU9;A0A7P0T8W4;A0A7P0Z4G9	Q13620;K4DI93;A0A669KAX4;A0A7P0T954;A0A7P0TAQ3;A0A804CL36;A0A7P0T9L3;A0A7P0T9C8;A0A7P0T8P8;A0A7P0T9D0;A0A669KBG9;A0A7P0T9P5;A0A7P0TAF9	12;12;12;11;11;11;11;10;9;9;8;8;8;5;2;2;2	12;12;12;11;11;11;11;10;9;9;8;8;8;5;2;2;2	10;10;10;9;10;9;9;8;7;7;6;6;6;3;2;2;1	Cullin-4B	CUL4B	sp|Q13620|CUL4B_HUMAN Cullin-4B OS=Homo sapiens OX=9606 GN=CUL4B PE=1 SV=4;tr|K4DI93|K4DI93_HUMAN Cullin 4B OS=Homo sapiens OX=9606 GN=CUL4B PE=1 SV=1;tr|A0A669KAX4|A0A669KAX4_HUMAN Cullin 4B OS=Homo sapiens OX=9606 GN=CUL4B PE=1 SV=1;tr|A0A7P0T954|A0A7P0T	17	12	12	10	12	12	10	15.8	15.8	13.4	103.98	913	913;900;897;933;864;844;780;686;675;656;571;482;446;401;198;298;121	0	36.569	38642	29022	41348	31741	21326	49751	35980	30313	40953	32556	25422	45107	19	19	19	19	19	19	15.8	48101000	48101000	21		EATDEELEK;EDSLDSVLFLK;ETVEEQASTTER;FEDTLEFVGFDAK;GLNNLLDENR;IQDLSLLYQLFSR;LITYLDQTTQK;QATGIEDGELRR;RLEEEADR;SSTTVSSFANSKPGSAK;TIDGILLLIER;YNLEELYQAVENLCSYK
Q92538;A0A669KBG8;A0A669KB10;A0A7I2V452;A0A7I2YQM2;A0A7I2V2L5;A0A7I2YQ65;A0A7I2V529;A0A7I2V2L4;A0A7I2V514;A0A7I2V4K2;A0A7I2V3Y5;A0A7I2V3Q4;A0A7I2YQN3;A0A7I2V342;A0A7I2V3J0;A0A7I2V5C9;A0A7I2YQA6;A0A7I2V4H1;A0A7I2V2I0;A0A7I2V329;A0A7I2YQP6;A0A7I2V300;A0A7I2V4F9	Q92538;A0A669KBG8;A0A669KB10;A0A7I2V452;A0A7I2YQM2;A0A7I2V2L5;A0A7I2YQ65;A0A7I2V529;A0A7I2V2L4;A0A7I2V514;A0A7I2V4K2;A0A7I2V3Y5	10;10;10;10;10;10;10;10;9;9;9;9;3;1;1;1;1;1;1;1;1;1;1;1	10;10;10;10;10;10;10;10;9;9;9;9;3;1;1;1;1;1;1;1;1;1;1;1	10;10;10;10;10;10;10;10;9;9;9;9;3;1;1;1;1;1;1;1;1;1;1;1	Golgi-specific brefeldin A-resistance guanine nucleotide exchange factor 1	GBF1	sp|Q92538|GBF1_HUMAN Golgi-specific brefeldin A-resistance guanine nucleotide exchange factor 1 OS=Homo sapiens OX=9606 GN=GBF1 PE=1 SV=3;tr|A0A669KBG8|A0A669KBG8_HUMAN Golgi brefeldin A resistant guanine nucleotide exchange factor 1 OS=Homo sapiens OX=960	24	10	10	10	10	10	10	8	8	8	206.57	1860	1860;1892;1884;1843;1827;1761;1757;1682;1489;1761;1600;1493;413;68;190;138;132;120;117;96;94;89;85;47	0	39.218	25125	21192	26150	19356	15464	30814	23394	21866	26080	19983	17846	28005	12	12	12	12	12	12	8	45409000	45409000	12		ADAPDAGAQSDSELPSYHQNDVSLDR;AGGMSDSSK;GLLTIPMDNTEVAQWLR;GPSTENQEAK;NIMEAMLQLFR;SAEHTLVDMVQLLFTR;SATDADVVNSGWLVVGK;SEDTTGPITGLALTSVNK;SGCSDLEEAVDSGADKK;VLFPLLTK
Q9P0U4;A0A669KB29;K7EJR0;K7EQZ1;K7EQ21	Q9P0U4;A0A669KB29;K7EJR0;K7EQZ1;K7EQ21	2;2;1;1;1	2;2;1;1;1	2;2;1;1;1	CXXC-type zinc finger protein 1	CXXC1	sp|Q9P0U4|CXXC1_HUMAN CXXC-type zinc finger protein 1 OS=Homo sapiens OX=9606 GN=CXXC1 PE=1 SV=2;tr|A0A669KB29|A0A669KB29_HUMAN CXXC-type zinc finger protein 1 OS=Homo sapiens OX=9606 GN=CXXC1 PE=1 SV=1;tr|K7EJR0|K7EJR0_HUMAN CXXC finger protein 1 (Fragmen	5	2	2	2	2	2	2	4.7	4.7	4.7	75.711	656	656;647;231;604;613	0	5.012	2674.3	2174.6	2674.6	2283	1486	3589.1	2490	2250.2	2672.5	2324	1784.4	3252.4	2	2	2	2	2	2	4.7	6044100	6044100	2		LDELFEQER;SSPQPLVATPSQHHQQQQQQIK
P42224;A0A669KB53;A0A669KBA4;A0A669KB56;A0A669KB68;A0A8V8TN81;A0A669KBI6;A0A669KB52;J3KPM9;A0A669KB75;E7EPD2;A0A669KB17;A0A8V8TLI6;D2KFR9;A0A8V8TMY9;E7ENM1;E9PH66;Q67C41	P42224;A0A669KB53;A0A669KBA4;A0A669KB56;A0A669KB68;A0A8V8TN81;A0A669KBI6;A0A669KB52;J3KPM9;A0A669KB75;E7EPD2;A0A669KB17;A0A8V8TLI6;D2KFR9	6;6;6;6;6;6;6;5;5;5;4;4;4;3;2;2;2;2	6;6;6;6;6;6;6;5;5;5;4;4;4;3;2;2;2;2	5;5;5;5;5;5;5;4;5;4;3;3;3;2;1;1;1;1	Signal transducer and activator of transcription 1-alpha/beta;Signal transducer and activator of transcription	STAT1	sp|P42224|STAT1_HUMAN Signal transducer and activator of transcription 1-alpha/beta OS=Homo sapiens OX=9606 GN=STAT1 PE=1 SV=2;tr|A0A669KB53|A0A669KB53_HUMAN Signal transducer and activator of transcription OS=Homo sapiens OX=9606 GN=STAT1 PE=1 SV=1;tr|A0A	18	6	6	5	5	5	5	10.5	10.5	8.9	87.334	750	750;791;779;748;748;730;716;636;714;572;377;273;212;193;62;150;69;42	0	11.717	9134.1	8512	9937.6	7396.4	6257.4	11192	8504.7	8708.5	9942.5	7639.8	7101.2	10195	4	4	4	4	4	4	8.9	12215000	12215000	5		EAPEPMELDGPK;EHETNGVAK;FLEQVHQLYDDSFPMEIR;LLGPNASPDGLIPWTR;SLEDLQDEYDFK
Q8WXH0;A0A669KB61;A0A669KBG2;G3V5X4	Q8WXH0;A0A669KB61;A0A669KBG2;G3V5X4	1;1;1;1	1;1;1;1	1;1;1;1	Nesprin-2	SYNE2	sp|Q8WXH0|SYNE2_HUMAN Nesprin-2 OS=Homo sapiens OX=9606 GN=SYNE2 PE=1 SV=3;tr|A0A669KB61|A0A669KB61_HUMAN Spectrin repeat containing nuclear envelope protein 2 (Fragment) OS=Homo sapiens OX=9606 GN=SYNE2 PE=1 SV=1;tr|A0A669KBG2|A0A669KBG2_HUMAN Spectrin re	4	1	1	1	1	1	1	0.2	0.2	0.2	796.43	6885	6885;945;1089;6818	0	3.1013	3886.9	2535.5	3675.5	1930.5	1865.1	4138.8	3619.1	2684.4	3624.3	2068.3	2164.9	3746.8	1	1	1	1	1	1	0.2	3539000	3539000	1		DAPGTGEEAQGK
Q9NV96;A0A669KBF5;A0A669KBE6	Q9NV96;A0A669KBF5;A0A669KBE6	3;3;3	3;3;3	3;3;3	Cell cycle control protein 50A	TMEM30A	sp|Q9NV96|CC50A_HUMAN Cell cycle control protein 50A OS=Homo sapiens OX=9606 GN=TMEM30A PE=1 SV=1;tr|A0A669KBF5|A0A669KBF5_HUMAN Cell cycle control protein OS=Homo sapiens OX=9606 GN=TMEM30A PE=1 SV=1;tr|A0A669KBE6|A0A669KBE6_HUMAN Cell cycle control prote	3	3	3	3	3	3	3	8	8	8	40.683	361	361;289;325	0	4.4097	9660.3	7813.4	9605.1	8096.7	6000	12394	8994.7	8088.5	9596	8268.9	6987.2	11261	3	3	3	3	3	3	8	5444800	5444800	3		GIAWWTDK;NPPGGDNLEER;NSSNTADITI
Q9UMN6;A0A8I5KU66;A0A8I5KPK0;A0A669KBI7	Q9UMN6;A0A8I5KU66;A0A8I5KPK0;A0A669KBI7	1;1;1;1	1;1;1;1	1;1;1;1	Histone-lysine N-methyltransferase 2B	KMT2B	sp|Q9UMN6|KMT2B_HUMAN Histone-lysine N-methyltransferase 2B OS=Homo sapiens OX=9606 GN=KMT2B PE=1 SV=1;tr|A0A8I5KU66|A0A8I5KU66_HUMAN Lysine methyltransferase 2B (Fragment) OS=Homo sapiens OX=9606 GN=KMT2B PE=1 SV=1;tr|A0A8I5KPK0|A0A8I5KPK0_HUMAN Lysine me	4	1	1	1	1	1	1	0.7	0.7	0.7	293.51	2715	2715;98;2412;2693	0	3.1289	706.2	1386.2	1027.8	607.29	1107.3	1075.5	657.54	1356.2	1059.9	658.2	1151.9	994.17	1	1	1	1	1	1	0.7	2310700	2310700	1		EEVVAHPGPEEQDSLLQR
Q9P2J5;B4DER1;A0A6I8PIT3;A0A6I8PIV1;A0A6I8PRS0;A0A6I8PL42;A0A6I8PLB8;A0A6I8PLB3;A0A6I8PS05;A0A6I8PIP7;A0A6I8PTV8;A0A6I8PRU9;A0A6I8PRP1	Q9P2J5;B4DER1;A0A6I8PIT3;A0A6I8PIV1;A0A6I8PRS0;A0A6I8PL42;A0A6I8PLB8;A0A6I8PLB3;A0A6I8PS05;A0A6I8PIP7;A0A6I8PTV8	36;36;36;36;34;34;33;32;32;26;21;14;5	36;36;36;36;34;34;33;32;32;26;21;14;5	36;36;36;36;34;34;33;32;32;26;21;14;5	Leucine--tRNA ligase, cytoplasmic	LARS	sp|Q9P2J5|SYLC_HUMAN Leucine--tRNA ligase, cytoplasmic OS=Homo sapiens OX=9606 GN=LARS1 PE=1 SV=2;tr|B4DER1|B4DER1_HUMAN leucine--tRNA ligase OS=Homo sapiens OX=9606 GN=LARS1 PE=1 SV=1;tr|A0A6I8PIT3|A0A6I8PIT3_HUMAN leucine--tRNA ligase OS=Homo sapiens OX=	13	36	36	36	36	36	36	38.7	38.7	38.7	134.46	1176	1176;1149;1164;1175;1121;1130;1112;1024;1049;850;697;543;147	0	171.2	113730	82356	126690	92389	60128	161830	105890	86431	124970	95164	73482	146310	57	57	57	57	57	57	38.7	472470000	472470000	57		ANGHLLLNSEK;EIELYGCPPDFPDEEEEEEETSVK;EIELYGCPPDFPDEEEEEEETSVKTEDIIIK;EKLDQLKQEFEFWYPVDLR;EMVANWDSLR;EVWDYVFFK;FASEAEDK;FDDPLLGPR;FSEAEHWLDYFPPLAIQDLK;GFYEGIMLVDGFK;GTGVVTSVPSDSPDDIAALR;IEPGVSVSLVNPQPSNGHFSTK;IQSQNDR;LALADAGDTVEDANFVEAMADAGILR;LDQLKQEFEFWYPVDLR;LYTWVEWVK;NFEATLGWLQEHACSR;NLETFCEETR;NYPPWQHTTLSVLR;QEFEFWYPVDLR;QPLQKPSHCTIYVAK;QTGEGVGPQEYTLLK;QTSQCLK;RVPVLGK;SFITTDVNPYYDSFVR;SLGLSDE…
Q9H2A7;A0A6I8PIU7	Q9H2A7;A0A6I8PIU7	1;1	1;1	1;1	C-X-C motif chemokine 16	CXCL16	sp|Q9H2A7|CXL16_HUMAN C-X-C motif chemokine 16 OS=Homo sapiens OX=9606 GN=CXCL16 PE=2 SV=4;tr|A0A6I8PIU7|A0A6I8PIU7_HUMAN C-X-C motif chemokine ligand 16 OS=Homo sapiens OX=9606 GN=CXCL16 PE=1 SV=1	2	1	1	1	1	1	1	2.8	2.8	2.8	27.578	254	254;115	0.005934	1.192	21107	19331	22943	18253	14266	27627	19653	19808	22951	18732	16422	25131	9	9	9	9	9	9	2.8	310370000	310370000	9		NAGPTAR
O95425;A0A6I8PIX7	O95425;A0A6I8PIX7	1;1	1;1	1;1	Supervillin	SVIL	sp|O95425|SVIL_HUMAN Supervillin OS=Homo sapiens OX=9606 GN=SVIL PE=1 SV=2;tr|A0A6I8PIX7|A0A6I8PIX7_HUMAN Supervillin OS=Homo sapiens OX=9606 GN=SVIL PE=1 SV=1	2	1	1	1	1	1	1	0.6	0.6	0.6	247.74	2214	2214;1904	0	3.218	1855.5	1639.4	2008.9	1602.1	1111	2541.3	1727.7	1685.2	2006	1640.3	1318	2304.6	1	1	1	1	1	1	0.6	2729500	2729500	1		SNEEEETSDSSLEK
Q9NVN8;A0A6I8PL80;A0A6I8PS19;A0A6I8PL53;A0A6I8PL58	Q9NVN8;A0A6I8PL80;A0A6I8PS19	4;4;3;1;1	4;4;3;1;1	4;4;3;1;1	Guanine nucleotide-binding protein-like 3-like protein	GNL3L	sp|Q9NVN8|GNL3L_HUMAN Guanine nucleotide-binding protein-like 3-like protein OS=Homo sapiens OX=9606 GN=GNL3L PE=1 SV=1;tr|A0A6I8PL80|A0A6I8PL80_HUMAN G protein nucleolar 3 like OS=Homo sapiens OX=9606 GN=GNL3L PE=1 SV=1;tr|A0A6I8PS19|A0A6I8PS19_HUMAN G pr	5	4	4	4	4	4	4	7.6	7.6	7.6	65.572	582	582;543;516;65;155	0	7.4593	12534	10767	13951	10019	7236	16394	11670	11103	13873	10346	8550.9	14865	4	4	4	4	4	4	7.6	61561000	61561000	4		ACSVGAVPGITK;CSVPVDQASESLLK;ISWPYPQPAK;SSLINSLK
A0A6I8PLG6;I3L3E8;I3L2Q0;Q9P086	A0A6I8PLG6;I3L3E8;I3L2Q0;Q9P086	2;2;2;2	2;2;2;2	2;2;2;2	Mediator of RNA polymerase II transcription subunit 11	MED11	tr|A0A6I8PLG6|A0A6I8PLG6_HUMAN Mediator complex subunit 11 OS=Homo sapiens OX=9606 GN=MED11 PE=1 SV=1;tr|I3L3E8|I3L3E8_HUMAN Mediator of RNA polymerase II transcription subunit 11 OS=Homo sapiens OX=9606 GN=MED11 PE=1 SV=1;tr|I3L2Q0|I3L2Q0_HUMAN Mediator o	4	2	2	2	2	2	2	45.7	45.7	45.7	3.8082	35	35;85;93;117	0.00055882	2.0718	3212.6	4135.9	3574.2	2688.5	2942.8	4255	2991.2	4129.4	3648.6	2796.9	3222.5	3892.2	2	2	2	2	2	2	45.7	3151700	3151700	2		ALEDIER;ATYSLANER
Q99615;A0A6I8PU73;A0A6I8PIK4;A0A6I8PR89;A0A6I8PUD4;A0A6I8PS32;A0A6I8PRZ0;A0A6I8PLE7;A0A6I8PU89;A0A6I8PUC2;K7ER44;K7EIH8;K7EPP7;K7EK03;K7ESP1;K7ELJ8;K7EJV7;K7EN19;K7EJL5;K7EJE9;A0A6I8PR93;K7ENB7	Q99615;A0A6I8PU73;A0A6I8PIK4;A0A6I8PR89;A0A6I8PUD4;A0A6I8PS32;A0A6I8PRZ0;A0A6I8PLE7;A0A6I8PU89;A0A6I8PUC2;K7ER44;K7EIH8;K7EPP7;K7EK03	17;17;16;16;15;15;14;14;14;11;11;10;10;10;8;5;5;5;5;2;1;1	17;17;16;16;15;15;14;14;14;11;11;10;10;10;8;5;5;5;5;2;1;1	17;17;16;16;15;15;14;14;14;11;11;10;10;10;8;5;5;5;5;2;1;1	DnaJ homolog subfamily C member 7	DNAJC7	sp|Q99615|DNJC7_HUMAN DnaJ homolog subfamily C member 7 OS=Homo sapiens OX=9606 GN=DNAJC7 PE=1 SV=2;tr|A0A6I8PU73|A0A6I8PU73_HUMAN DnaJ heat shock protein family (Hsp40) member C7 OS=Homo sapiens OX=9606 GN=DNAJC7 PE=1 SV=1;tr|A0A6I8PIK4|A0A6I8PIK4_HUMAN D	22	17	17	17	17	17	17	37.2	37.2	37.2	56.44	494	494;497;456;454;481;467;436;355;347;291;401;267;253;242;180;137;113;104;102;74;59;39	0	63.899	59442	67755	67710	47682	49102	72254	55346	68200	68359	49718	53955	66089	32	31	32	32	30	32	37.2	290630000	290630000	33		AAAAECDVVMAATEPELLDDQEAK;AAAAECDVVMAATEPELLDDQEAKR;AIDMCPK;ALEFAPACHR;AQCYMDTEQYEEAVR;AQCYMDTEQYEEAVRDYEK;AVQFFVQALR;EALGDAQQSVR;HSGASAEVQKEEEKK;IAETDFEKR;KLDDAIEDCTNAVK;LAYELYTEALGIDPNNIK;LDDSFVR;MAPDHEK;NANAVMEYEK;NAQAQQEFK;YPEAQSVASDILR
Q4VXU2;A0A6Q8JFT6;A0A6Q8JFV4;A0A6I8PS38;A0A6I8PLA1;Q96DU9;E5RGC4;E5RFD8;A0A7I2V3J9	Q4VXU2;A0A6Q8JFT6;A0A6Q8JFV4	8;8;4;3;3;2;1;1;1	1;1;1;0;0;0;0;0;0	1;1;1;0;0;0;0;0;0	Polyadenylate-binding protein 1-like	PABPC1L	sp|Q4VXU2|PAP1L_HUMAN Polyadenylate-binding protein 1-like OS=Homo sapiens OX=9606 GN=PABPC1L PE=2 SV=1;tr|A0A6Q8JFT6|A0A6Q8JFT6_HUMAN Polyadenylate-binding protein OS=Homo sapiens OX=9606 GN=PABPC1L PE=1 SV=1;tr|A0A6Q8JFV4|A0A6Q8JFV4_HUMAN Poly(A) binding	9	8	1	1	8	1	1	11.2	1.5	1.5	68.392	614	614;619;192;174;199;382;43;61;151	1	-2	0	0	0	0	0	0	0	0	0	0	0	0	0	0	0	0	0	0	11.2	0	0	0		AVTEMNGR;EAELGAR;FSPAGPILSIR;GFGFVCFSSPEEATK;KSGVGNIFIK;NLEDSIDNK;SGVGNIFIK;YQGVNLYVK	+
Q08379;B7ZC06;A0A8I5KNZ1;A0A8I5QJQ7;A0A6Q8KRG2;A0A8I5KZ68;A0A8J9BZL8;A0A8I5KYU9;R4GND7;A0A8I5QL14;A0A8I5KRU0;H0Y7B8;A0A087WYC0;A0A8I5KT73;A0A1W2PQY5	Q08379;B7ZC06;A0A8I5KNZ1;A0A8I5QJQ7;A0A6Q8KRG2;A0A8I5KZ68;A0A8J9BZL8;A0A8I5KYU9;R4GND7;A0A8I5QL14;A0A8I5KRU0;H0Y7B8;A0A087WYC0;A0A8I5KT73;A0A1W2PQY5	2;2;2;2;2;2;2;1;1;1;1;1;1;1;1	2;2;2;2;2;2;2;1;1;1;1;1;1;1;1	2;2;2;2;2;2;2;1;1;1;1;1;1;1;1	Golgin subfamily A member 2	GOLGA2	sp|Q08379|GOGA2_HUMAN Golgin subfamily A member 2 OS=Homo sapiens OX=9606 GN=GOLGA2 PE=1 SV=3;tr|B7ZC06|B7ZC06_HUMAN Golgin A2 OS=Homo sapiens OX=9606 GN=GOLGA2 PE=1 SV=4;tr|A0A8I5KNZ1|A0A8I5KNZ1_HUMAN Golgin A2 OS=Homo sapiens OX=9606 GN=GOLGA2 PE=1 SV=1;	15	2	2	2	2	2	2	2.1	2.1	2.1	113.08	1002	1002;997;975;989;990;1002;1029;89;99;125;152;241;796;807;810	0	3.5321	6341.5	6038.7	7794.5	9506.9	4680.6	10124	5904.5	6179.1	7810.2	9416.2	5644.9	9226	2	2	2	2	2	2	2.1	7010500	7010500	2		NSPGVPTGAK;SQEAQSLQQQR
Q9BYV8;C9J6R3;A0A7I2PK71;A0A6Q8PGR4;A0A6Q8PG60;F8WAV3;A0A6Q8PEV5;A0A6Q8PH03;A0A7I2SYM4;A0A6Q8PFB5;A0A6Q8PFB1;A0A6Q8PF12;A0A6Q8PH12;A0A6Q8PHU1;C9JCX6	Q9BYV8;C9J6R3;A0A7I2PK71;A0A6Q8PGR4;A0A6Q8PG60;F8WAV3;A0A6Q8PEV5;A0A6Q8PH03;A0A7I2SYM4;A0A6Q8PFB5;A0A6Q8PFB1;A0A6Q8PF12;A0A6Q8PH12;A0A6Q8PHU1;C9JCX6	2;2;2;2;2;2;2;2;2;2;2;2;1;1;1	2;2;2;2;2;2;2;2;2;2;2;2;1;1;1	2;2;2;2;2;2;2;2;2;2;2;2;1;1;1	Centrosomal protein of 41 kDa	CEP41	sp|Q9BYV8|CEP41_HUMAN Centrosomal protein of 41 kDa OS=Homo sapiens OX=9606 GN=CEP41 PE=1 SV=1;tr|C9J6R3|C9J6R3_HUMAN Centrosomal protein 41 (Fragment) OS=Homo sapiens OX=9606 GN=CEP41 PE=1 SV=9;tr|A0A7I2PK71|A0A7I2PK71_HUMAN Centrosomal protein 41 OS=Homo	15	2	2	2	2	2	2	8.8	8.8	8.8	41.368	373	373;217;304;312;312;323;357;360;370;370;376;388;125;146;152	0	16.177	4395.8	3421.6	5083.9	3543.5	2418.8	5605.8	4092.9	3565.8	5020.2	3661.3	2877.7	5082.7	3	3	3	3	3	3	8.8	7130300	7130300	3		DKPYPDCPFLLLDVR;LEDNDSAASDPDAETTAR
O95163;A0A6Q8PH48;A0A6Q8PHC9;A0A6Q8PHF4;A0A6Q8PFH9;A0A6Q8PG86;A0A6Q8PEX6;A0A6Q8PFB7;A0A6Q8PHI5;A0A6Q8PF66;A0A6Q8PGW3;A0A6Q8PFN8;F5H2T0;A0A6Q8PHA0;A0A6Q8PGR0;A0A6Q8PF69;A0A6Q8PFC8;A0A6Q8PGA6;A0A6Q8PGC4;A0A6Q8PH36;H0YDF3;A0A6Q8PFX1	O95163;A0A6Q8PH48;A0A6Q8PHC9;A0A6Q8PHF4;A0A6Q8PFH9;A0A6Q8PG86;A0A6Q8PEX6;A0A6Q8PFB7;A0A6Q8PHI5;A0A6Q8PF66;A0A6Q8PGW3;A0A6Q8PFN8;F5H2T0;A0A6Q8PHA0;A0A6Q8PGR0;A0A6Q8PF69	7;7;7;7;7;7;7;7;7;6;6;6;5;5;4;4;2;2;2;2;2;1	7;7;7;7;7;7;7;7;7;6;6;6;5;5;4;4;2;2;2;2;2;1	7;7;7;7;7;7;7;7;7;6;6;6;5;5;4;4;2;2;2;2;2;1	Elongator complex protein 1	IKBKAP	sp|O95163|ELP1_HUMAN Elongator complex protein 1 OS=Homo sapiens OX=9606 GN=ELP1 PE=1 SV=3;tr|A0A6Q8PH48|A0A6Q8PH48_HUMAN Elongator complex protein 1 OS=Homo sapiens OX=9606 GN=ELP1 PE=1 SV=1;tr|A0A6Q8PHC9|A0A6Q8PHC9_HUMAN Elongator complex protein 1 OS=Ho	22	7	7	7	7	7	7	7.9	7.9	7.9	150.25	1332	1332;1091;1346;1343;1313;1302;1299;1295;1184;1232;1218;928;983;892;812;810;186;446;221;195;193;137	0	33.174	24728	16426	25616	19890	11860	34399	23025	17385	25270	20361	14768	31075	9	9	9	9	9	9	7.9	43583000	43583000	9		DFEPILEQQIHQDDFGESK;EYLPFLNTLK;IQFENNEDQDVNPLK;LGAVGGSGFK;NEVSLVAEGFLPEDGSGR;TTPELEIVLQK;VHELQGNAPSDPDAVSAEEALK
Q9UKA9;A0A6Q8PEZ3;A0A6Q8PFE6;A0A7I2RVZ4;A0A6Q8PFC0;B4DI28;A0A6Q8PH43;A0A6Q8PH82	Q9UKA9;A0A6Q8PEZ3;A0A6Q8PFE6;A0A7I2RVZ4;A0A6Q8PFC0;B4DI28;A0A6Q8PH43;A0A6Q8PH82	5;5;5;5;4;3;3;3	4;4;4;4;3;3;3;2	4;4;4;4;3;3;3;2	Polypyrimidine tract-binding protein 2	PTBP2	sp|Q9UKA9|PTBP2_HUMAN Polypyrimidine tract-binding protein 2 OS=Homo sapiens OX=9606 GN=PTBP2 PE=1 SV=1;tr|A0A6Q8PEZ3|A0A6Q8PEZ3_HUMAN Polypyrimidine tract binding protein 2 OS=Homo sapiens OX=9606 GN=PTBP2 PE=1 SV=1;tr|A0A6Q8PFE6|A0A6Q8PFE6_HUMAN Polypyri	8	5	4	4	5	4	4	15.4	14.1	14.1	57.49	531	531;505;539;540;475;325;330;349	0	15.1	9489.3	7653.7	10027	8047.8	5549.1	12735	8835.5	7933.6	9977.6	8235.1	6588.2	11548	5	5	5	5	5	5	15.4	27444000	27444000	5		FKKPGSK;KLPGEVTETEVIALGLPFGK;LALDGQNIYNACCTLR;NFQNIFPPSATLHLSNIPPSVAEEDLR;NQPIYIQYSNHK
Q96S66;A0A6Q8PFF7;A0A6Q8PG75;A0A6Q8PGA4;A0A6Q8PG14;A0A8I5KRC0;A0A6Q8PG30;A0A6Q8PHQ1;A0A6Q8PEZ7	Q96S66;A0A6Q8PFF7;A0A6Q8PG75;A0A6Q8PGA4;A0A6Q8PG14;A0A8I5KRC0;A0A6Q8PG30;A0A6Q8PHQ1;A0A6Q8PEZ7	1;1;1;1;1;1;1;1;1	1;1;1;1;1;1;1;1;1	1;1;1;1;1;1;1;1;1	Chloride channel CLIC-like protein 1	CLCC1	sp|Q96S66|CLCC1_HUMAN Chloride channel CLIC-like protein 1 OS=Homo sapiens OX=9606 GN=CLCC1 PE=1 SV=1;tr|A0A6Q8PFF7|A0A6Q8PFF7_HUMAN Chloride channel CLIC-like protein 1 OS=Homo sapiens OX=9606 GN=CLCC1 PE=1 SV=1;tr|A0A6Q8PG75|A0A6Q8PG75_HUMAN Chloride cha	9	1	1	1	1	1	1	3.1	3.1	3.1	62.022	551	551;431;473;477;517;523;523;540;568	0	36.845	2805.4	3156.8	2910.1	2545.7	2507.3	3799.1	2612.1	3178.8	2961.8	2612.4	2771.8	3473.2	2	2	2	2	2	2	3.1	10227000	10227000	2		SEAAGSPDQGSTYSPAR
P38935;A0A6Q8PHR8;A0A6Q8PF01;A0A6Q8PGT6;A0A6Q8PFN4	P38935;A0A6Q8PHR8;A0A6Q8PF01;A0A6Q8PGT6;A0A6Q8PFN4	2;2;2;2;1	2;2;2;2;1	2;2;2;2;1	DNA-binding protein SMUBP-2	IGHMBP2	sp|P38935|SMBP2_HUMAN DNA-binding protein SMUBP-2 OS=Homo sapiens OX=9606 GN=IGHMBP2 PE=1 SV=3;tr|A0A6Q8PHR8|A0A6Q8PHR8_HUMAN Immunoglobulin mu DNA binding protein 2 (Fragment) OS=Homo sapiens OX=9606 GN=IGHMBP2 PE=1 SV=1;tr|A0A6Q8PF01|A0A6Q8PF01_HUMAN Imm	5	2	2	2	2	2	2	2.1	2.1	2.1	109.15	993	993;310;371;875;198	0	2.232	5347.9	5808.3	6895.3	4855.4	4493.8	6623.6	4979.5	5883.1	6888	5042	4968.1	6064.2	2	2	2	2	2	2	2.1	3545200	3545200	2		EQQASGQQK;QEGGQEAAAPAR
E5RGA5;A0A7I2V5G7;A0A6Q8PF61;A0A6Q8PF96;A0A7I2V4L2;A0A6Q8PHN8;A0A6Q8PGS3;A0A7I2V3M9;A0A7I2V3F0;A0A7I2V5A7;E5RI67;A0A7I2V2I3;F2Z2M5;A0A7I2V5J7;A0A7I2V3F6;A0A7I2V425;A0A7I2YQE8;A0A7I2V4U4;A0A7I2V5W3	E5RGA5;A0A7I2V5G7;A0A6Q8PF61;A0A6Q8PF96;A0A7I2V4L2;A0A6Q8PHN8;A0A6Q8PGS3;A0A7I2V3M9;A0A7I2V3F0;A0A7I2V5A7;E5RI67;A0A7I2V2I3;F2Z2M5;A0A7I2V5J7;A0A7I2V3F6;A0A7I2V425;A0A7I2YQE8;A0A7I2V4U4;A0A7I2V5W3	1;1;1;1;1;1;1;1;1;1;1;1;1;1;1;1;1;1;1	1;1;1;1;1;1;1;1;1;1;1;1;1;1;1;1;1;1;1	1;1;1;1;1;1;1;1;1;1;1;1;1;1;1;1;1;1;1		CSPP1	tr|E5RGA5|E5RGA5_HUMAN Centrosome and spindle pole associated protein 1 OS=Homo sapiens OX=9606 GN=CSPP1 PE=1 SV=1;tr|A0A7I2V5G7|A0A7I2V5G7_HUMAN Centrosome and spindle pole associated protein 1 OS=Homo sapiens OX=9606 GN=CSPP1 PE=1 SV=1;tr|A0A6Q8PF61|A0A6	19	1	1	1	1	1	1	18.2	18.2	18.2	7.251	66	66;1008;1212;1199;1185;1161;1134;1097;1035;773;79;669;404;369;336;321;104;92;1226	0	3.0636	529.23	510.01	495.23	392.61	357.67	537.07	492.76	519.14	501.59	404.17	396.49	491.49	1	1	1	1	1	1	18.2	612790	612790	1		ADNLDEFIEEQK
O00139;A0A6Q8PGH7;A0A6Q8PFA6;A0A6Q8PG37;A0A6Q8PH57;D6R9M0;A0A6Q8PGG1;Q8N4N8	O00139;A0A6Q8PGH7;A0A6Q8PFA6;A0A6Q8PG37;A0A6Q8PH57;D6R9M0;A0A6Q8PGG1	5;5;5;5;5;4;3;1	5;5;5;5;5;4;3;1	4;4;4;4;4;3;3;1	Kinesin-like protein KIF2A	KIF2A	sp|O00139|KIF2A_HUMAN Kinesin-like protein KIF2A OS=Homo sapiens OX=9606 GN=KIF2A PE=1 SV=3;tr|A0A6Q8PGH7|A0A6Q8PGH7_HUMAN Kinesin-like protein (Fragment) OS=Homo sapiens OX=9606 GN=KIF2A PE=1 SV=1;tr|A0A6Q8PFA6|A0A6Q8PFA6_HUMAN Kinesin-like protein OS=Hom	8	5	5	4	5	5	4	7.1	7.1	5.8	79.954	706	706;685;687;717;725;519;590;673	0	11.272	24521	21106	26263	20130	15031	30196	22832	21745	26191	20686	17431	27453	6	6	6	6	6	6	7.1	26898000	26898000	6		DLDVITIPSK;GADTSSADR;GMATCFAYGQTGSGK;IDILTELR;LEGAEINK
Q9UNW9;A0A6Q8PFC2	Q9UNW9;A0A6Q8PFC2	1;1	1;1	1;1	RNA-binding protein Nova-2	NOVA2	sp|Q9UNW9|NOVA2_HUMAN RNA-binding protein Nova-2 OS=Homo sapiens OX=9606 GN=NOVA2 PE=1 SV=1;tr|A0A6Q8PFC2|A0A6Q8PFC2_HUMAN NOVA alternative splicing regulator 2 OS=Homo sapiens OX=9606 GN=NOVA2 PE=1 SV=1	2	1	1	1	1	1	1	1.6	1.6	1.6	49.008	492	492;556	0.0021804	1.7551	3196.3	4290.3	4466.6	3119.9	2962.5	4295.7	2976.1	4284.8	4497	3244.4	3265.7	3934	1	1	1	1	1	1	1.6	80904000	80904000	1		AVSAIVQK
P49902;H0YHR8;A0A6Q8PFH2;A0A6Q8PG36;A0A6Q8PHB5;A0A6Q8PHP0	P49902;H0YHR8;A0A6Q8PFH2;A0A6Q8PG36;A0A6Q8PHB5;A0A6Q8PHP0	1;1;1;1;1;1	1;1;1;1;1;1	1;1;1;1;1;1	Cytosolic purine 5-nucleotidase	NT5C2	sp|P49902|5NTC_HUMAN Cytosolic purine 5-nucleotidase OS=Homo sapiens OX=9606 GN=NT5C2 PE=1 SV=1;tr|H0YHR8|H0YHR8_HUMAN 5-nucleotidase, cytosolic II (Fragment) OS=Homo sapiens OX=9606 GN=NT5C2 PE=1 SV=1;tr|A0A6Q8PFH2|A0A6Q8PFH2_HUMAN 5-nucleotidase, cyto	6	1	1	1	1	1	1	2.3	2.3	2.3	64.969	561	561;157;185;222;436;569	0	10.566	4333.1	2760.6	4474.4	3436.9	2041.5	5652.3	4034.6	2936.3	4406.2	3518.6	2522.1	5110.9	1	1	1	1	1	1	2.3	2933100	2933100	1		GLVFDTLYGNLLK
P02545;A0A6Q8PFJ0;A0A804HL68;Q3BDU5;A0A6Q8PHQ9;Q5TCI8;H0YAB0;A0A6Q8PF80;A0A6Q8PGH0;A0A6Q8PFM1;A0A6Q8PF59;A0A6Q8PFF5	P02545;A0A6Q8PFJ0;A0A804HL68;Q3BDU5;A0A6Q8PHQ9;Q5TCI8;H0YAB0;A0A6Q8PF80	26;26;24;20;20;18;17;14;10;7;7;1	25;25;23;19;19;17;16;14;10;7;7;1	25;25;23;19;19;17;16;14;10;7;7;1	Prelamin-A/C;Lamin-A/C	LMNA	sp|P02545|LMNA_HUMAN Prelamin-A/C OS=Homo sapiens OX=9606 GN=LMNA PE=1 SV=1;tr|A0A6Q8PFJ0|A0A6Q8PFJ0_HUMAN Lamin A/C OS=Homo sapiens OX=9606 GN=LMNA PE=1 SV=1;tr|A0A804HL68|A0A804HL68_HUMAN Lamin A/C OS=Homo sapiens OX=9606 GN=LMNA PE=1 SV=1;tr|Q3BDU5|Q3BD	12	26	25	25	26	25	25	44	42.6	42.6	74.139	664	664;729;540;487;516;491;478;342;214;123;126;36	0	82.831	86658	78995	94667	73723	57165	115080	80688	80983	94621	75775	66170	104590	37	38	38	38	38	38	44	319680000	319680000	39		AAYEAELGDAR;AGQVVTIWAAGAGATHSPPTDLVWK;AQNTWGCGNSLR;ASSHSSQTQGGGSVTK;DLEDSLAR;EDLQELNDR;EELDFQK;IDSLSAQLSQLQK;ITESEEVVSR;KLESTESR;KLLEGEEER;LADALQELR;LAVYIDR;LEAALGEAK;LQEKEDLQELNDR;MQQQLDEYQELLDIK;NIYSEELR;NSNLVGAAHEELQQSR;QNGDDPLLTYR;SGAQASSTPLSPTR;SLETENAGLR;SNEDQSMGNWQIK;TALINSTGEEVAMR;TLEGELHDLR;TVLCGTCGQPADK;VAVEEVDEEGK
P50747;A0A6Q8PFK4;A0A8C8QSB1	P50747;A0A6Q8PFK4;A0A8C8QSB1	1;1;1	1;1;1	1;1;1	Biotin--protein ligase;Biotin--[methylmalonyl-CoA-carboxytransferase] ligase;Biotin--[propionyl-CoA-carboxylase [ATP-hydrolyzing]] ligase;Biotin--[methylcrotonoyl-CoA-carboxylase] ligase;Biotin--[acetyl-CoA-carboxylase] ligase	HLCS	sp|P50747|BPL1_HUMAN Biotin--protein ligase OS=Homo sapiens OX=9606 GN=HLCS PE=1 SV=1;tr|A0A6Q8PFK4|A0A6Q8PFK4_HUMAN Holocarboxylase synthetase OS=Homo sapiens OX=9606 GN=HLCS PE=1 SV=1;tr|A0A8C8QSB1|A0A8C8QSB1_HUMAN Biotin--protein ligase OS=Homo sapiens	3	1	1	1	1	1	1	1.4	1.4	1.4	80.759	726	726;604;873	1	-2	0	0	0	0	0	0	0	0	0	0	0	0	0	0	0	0	0	0	1.4	0	0	0		QNLQTKQLGK	+
P43034;A0A6Q8PG63;A0A6Q8PFU3;A0A6Q8PH33;A0A6Q8PFT2;I3L495	P43034;A0A6Q8PG63;A0A6Q8PFU3;A0A6Q8PH33;A0A6Q8PFT2	5;5;5;3;3;2	5;5;5;3;3;2	5;5;5;3;3;2	Platelet-activating factor acetylhydrolase IB subunit alpha	PAFAH1B1	sp|P43034|LIS1_HUMAN Platelet-activating factor acetylhydrolase IB subunit beta OS=Homo sapiens OX=9606 GN=PAFAH1B1 PE=1 SV=2;tr|A0A6Q8PG63|A0A6Q8PG63_HUMAN Platelet activating factor acetylhydrolase 1b regulatory subunit 1 OS=Homo sapiens OX=9606 GN=PAFAH	6	5	5	5	5	5	5	15.9	15.9	15.9	46.637	410	410;346;428;127;345;82	0	15.432	20659	12818	20313	17092	8935.6	26113	19236	13664	20045	17342	11247	23611	5	5	5	5	5	5	15.9	45553000	45553000	5		EAELDVNEELDKK;GHTDSVQDISFDHSGK;KWTSVIR;LLASCSADMTIK;LNEAKEEFTSGGPLGQK
P54577;A0A6Q8PFX2;A0A0C4DGZ5;A0A6Q8PFX4;A0A6Q8PF15;A0A6Q8PFC1;A0A6Q8PGW2	P54577;A0A6Q8PFX2	26;26;6;6;4;2;1	26;26;6;6;4;2;1	26;26;6;6;4;2;1	Tyrosine--tRNA ligase, cytoplasmic;Tyrosine--tRNA ligase, cytoplasmic, N-terminally processed	YARS	sp|P54577|SYYC_HUMAN Tyrosine--tRNA ligase, cytoplasmic OS=Homo sapiens OX=9606 GN=YARS1 PE=1 SV=4;tr|A0A6Q8PFX2|A0A6Q8PFX2_HUMAN Tyrosine--tRNA ligase OS=Homo sapiens OX=9606 GN=YARS1 PE=1 SV=1	7	26	26	26	26	26	26	49.6	49.6	49.6	59.143	528	528;479;225;246;218;133;42	0	69.959	115340	101440	137700	101450	79552	174050	107390	104500	136640	104820	93097	157840	45	45	45	45	45	45	49.6	569820000	569820000	45		APWELLELR;DFAAEVVHPGDLK;FNTPALK;GDAPSPEEK;GQPDEELKPK;HPDADSLYVEK;HVLFPLK;IDVGEAEPR;ISEECIAQWK;KAGAEVVK;KIFTFAEK;KLASAAYPDPSK;LASAAYPDPSK;LSSVVTQHDSK;LVVVLCNLKPQK;MSSSEEESK;MSSSEEESKIDLLDR;NSEPEEVIPSR;NSVEVALNK;QVEHPLLSGLLYPGLQALDEEYLK;QVEPLDPPAGSAPGEHVFVK;SEFVILR;SEFVILRDEK;TVVSGLVQFVPK;TYTAYVDLEKDFAAEVVHPGDLK;VHLMNPMVPGLTGSK
Q9BXW9;A0A6Q8PFY3;H7BZJ7	Q9BXW9;A0A6Q8PFY3;H7BZJ7	6;6;4	6;6;4	6;6;4	Fanconi anemia group D2 protein	FANCD2	sp|Q9BXW9|FACD2_HUMAN Fanconi anemia group D2 protein OS=Homo sapiens OX=9606 GN=FANCD2 PE=1 SV=2;tr|A0A6Q8PFY3|A0A6Q8PFY3_HUMAN FA complementation group D2 (Fragment) OS=Homo sapiens OX=9606 GN=FANCD2 PE=1 SV=1;tr|H7BZJ7|H7BZJ7_HUMAN FA complementation gr	3	6	6	6	6	6	6	4.2	4.2	4.2	164.13	1451	1451;1414;749	0	13.667	17125	15320	18953	13259	10909	21594	15945	15736	18889	13758	12559	19624	6	6	6	6	6	6	4.2	25209000	25209000	6		DGGPVTSQESGQK;LEDLPVIIK;LPEYFFENK;NSECDPTPSHR;STASAQNK;TSSSDTLSEEK
Q92734;A0A6Q8PFY7;C9JJP5;A0A6Q8PFC4;A0A6Q8PH89;A0A6Q8PH27;A0A6Q8PG00;A0A6Q8PG04;A0A6Q8PGS4;A0A6Q8PF40;C9JUE0;C9JTY3;A0A6Q8PF51	Q92734;A0A6Q8PFY7;C9JJP5;A0A6Q8PFC4;A0A6Q8PH89;A0A6Q8PH27;A0A6Q8PG00;A0A6Q8PG04;A0A6Q8PGS4;A0A6Q8PF40;C9JUE0;C9JTY3;A0A6Q8PF51	9;9;8;8;8;8;8;8;8;8;7;6;6	9;9;8;8;8;8;8;8;8;8;7;6;6	9;9;8;8;8;8;8;8;8;8;7;6;6	Protein TFG	TFG	sp|Q92734|TFG_HUMAN Protein TFG OS=Homo sapiens OX=9606 GN=TFG PE=1 SV=2;tr|A0A6Q8PFY7|A0A6Q8PFY7_HUMAN Trafficking from ER to golgi regulator OS=Homo sapiens OX=9606 GN=TFG PE=1 SV=1;tr|C9JJP5|C9JJP5_HUMAN Protein TFG (Fragment) OS=Homo sapiens OX=9606 GN	13	9	9	9	9	9	9	22.5	22.5	22.5	43.447	400	400;412;181;249;264;270;274;278;285;369;157;141;194	0	16.472	16189	14013	17922	14071	10072	21098	15073	14438	17852	14423	11776	19168	7	7	7	7	7	7	22.5	86259000	86259000	8		AQLGEDIR;AQLGEDIRR;IPIHNEDITYDELVLMMQR;LLSNDEVTIK;LTLFVNGQPR;MNGQLDLSGK;NQDEINK;NRPPFGQGYTQPGPGYR;SASDSSGK
O95831;A0A7I2PK44;A0A6Q8PG15;A0A6Q8PFM5;A0A6Q8PFE1;A0A6Q8PHC0;A0A6Q8PHJ9;A0A6Q8PFQ8;A0A6Q8PFS4;A0A6Q8PFA7;E9PMA0;A0A6Q8PFW2;A0A7I2RLJ8;A0A6Q8PHJ4;A0A6Q8PF87;A0A6Q8PFN1	O95831;A0A7I2PK44;A0A6Q8PG15;A0A6Q8PFM5;A0A6Q8PFE1;A0A6Q8PHC0;A0A6Q8PHJ9;A0A6Q8PFQ8;A0A6Q8PFS4;A0A6Q8PFA7;E9PMA0;A0A6Q8PFW2;A0A7I2RLJ8	15;15;15;14;14;13;13;12;12;11;8;8;8;6;5;1	15;15;15;14;14;13;13;12;12;11;8;8;8;6;5;1	15;15;15;14;14;13;13;12;12;11;8;8;8;6;5;1	Apoptosis-inducing factor 1, mitochondrial	AIFM1	sp|O95831|AIFM1_HUMAN Apoptosis-inducing factor 1, mitochondrial OS=Homo sapiens OX=9606 GN=AIFM1 PE=1 SV=1;tr|A0A7I2PK44|A0A7I2PK44_HUMAN Apoptosis inducing factor mitochondria associated 1 OS=Homo sapiens OX=9606 GN=AIFM1 PE=1 SV=1;tr|A0A6Q8PG15|A0A6Q8PG	16	15	15	15	15	15	15	30.5	30.5	30.5	66.9	613	613;611;612;612;622;609;611;565;589;460;274;293;441;229;248;61	0	83.634	77663	65794	86158	65559	46883	106460	72312	67930	85683	67398	55453	96536	30	30	30	30	30	30	30.5	468900000	468900000	32		AALSASEGEEVPQDK;ALGTEVIQLFPEK;ATAQDNPK;DGEQHEDLNEVAK;ELWFSDDPNVTK;ILPEYLSNWTMEK;ISGLGLTPEQK;KAALSASEGEEVPQDK;KVETDHIVAAVGLEPNVELAK;LFNIHED;LNDGSQITYEK;SATEQSGTGIR;SNIWVAGDAACFYDIK;VLIVSEDPELPYMRPPLSK;VMPNAIVQSVGVSSGK
Q96PU5;A0A6Q8PG51;H0Y8H4;A0A6Q8PHJ5;A0A6Q8PGP5;A0A6Q8PFI7	Q96PU5;A0A6Q8PG51;H0Y8H4;A0A6Q8PHJ5;A0A6Q8PGP5;A0A6Q8PFI7	2;2;1;1;1;1	2;2;1;1;1;1	2;2;1;1;1;1	E3 ubiquitin-protein ligase NEDD4-like	NEDD4L;NEDD4	sp|Q96PU5|NED4L_HUMAN E3 ubiquitin-protein ligase NEDD4-like OS=Homo sapiens OX=9606 GN=NEDD4L PE=1 SV=2;tr|A0A6Q8PG51|A0A6Q8PG51_HUMAN E3 ubiquitin-protein ligase OS=Homo sapiens OX=9606 GN=NEDD4L PE=1 SV=1;tr|H0Y8H4|H0Y8H4_HUMAN NEDD4 E3 ubiquitin protei	6	2	2	2	2	2	2	3	3	3	111.93	975	975;863;35;930;942;948	0	5.8773	1236.8	1098.2	1528.6	1116.8	816.4	1839	1151.6	1131	1514.9	1152.1	963.24	1667.5	2	2	2	2	2	2	3	1521500	1521500	2		ATGLGEPVYGLSEDEGESR;LLFEVFDENR
P41250;A0A6Q8PGZ8;A0A6Q8PGA8;A0A6Q8PGI6;A0A6Q8PHH9;A0A6Q8PGW4;A0A6Q8PHI7;H7C443;A0A6Q8PFZ6;A0A6Q8PF45;A0A6Q8PH49;A0A6Q8PGN7;F8WCK4;A0A6Q8PGZ9;A0A6Q8PFV5;A0A6Q8PFU7;A0A6Q8PGT3	P41250;A0A6Q8PGZ8;A0A6Q8PGA8;A0A6Q8PGI6;A0A6Q8PHH9;A0A6Q8PGW4;A0A6Q8PHI7;H7C443;A0A6Q8PFZ6	19;19;19;18;16;16;15;13;12;9;9;5;5;5;4;3;2	19;19;19;18;16;16;15;13;12;9;9;5;5;5;4;3;2	19;19;19;18;16;16;15;13;12;9;9;5;5;5;4;3;2	Glycine--tRNA ligase	GARS	sp|P41250|GARS_HUMAN Glycine--tRNA ligase OS=Homo sapiens OX=9606 GN=GARS1 PE=1 SV=3;tr|A0A6Q8PGZ8|A0A6Q8PGZ8_HUMAN Glycine--tRNA ligase OS=Homo sapiens OX=9606 GN=GARS1 PE=1 SV=1;tr|A0A6Q8PGA8|A0A6Q8PGA8_HUMAN Glycine--tRNA ligase OS=Homo sapiens OX=9606	17	19	19	19	19	19	19	37.3	37.3	37.3	83.165	739	739;745;683;672;705;616;606;570;546;350;350;260;255;245;190;165;135	0	69.132	59324	39042	64868	54054	29469	88536	55236	41414	63875	54958	37162	79981	25	25	25	25	25	25	37.3	309070000	309070000	25		AEISELPSIVQDLANGNITWADVEAR;APQVDVDK;ELALQPK;FADFMVK;GEFTIETEGK;IMYTVFEHTFHVR;KSEMESVLAQLDNYGQQELADLFVNYNVK;LGDAVEQGVINNTVLGYFIGR;LPFAAAQIGNSFR;QHFIQEEQILEIDCTMLTPEPVLK;QQGDLVR;SPITGNDLSPPVSFNLMFK;TFIGPGGNMPGYLRPETAQGIFLNFK;TLYVEEVVPNVIEPSFGLGR;TVNVVQFEPSK;VDDSSGSIGR;VPLVAEKPLKEPK;YPLFEGQETGK;YPLFEGQETGKK
P24928;A0A6Q8PGB0	P24928;A0A6Q8PGB0	6;6	6;6	6;6	DNA-directed RNA polymerase II subunit RPB1	POLR2A	sp|P24928|RPB1_HUMAN DNA-directed RNA polymerase II subunit RPB1 OS=Homo sapiens OX=9606 GN=POLR2A PE=1 SV=2;tr|A0A6Q8PGB0|A0A6Q8PGB0_HUMAN DNA-directed RNA polymerase subunit OS=Homo sapiens OX=9606 GN=POLR2A PE=1 SV=2	2	6	6	6	6	6	6	4.1	4.1	4.1	217.17	1970	1970;1970	0	14.892	16606	18728	19466	12350	13041	20546	15462	18886	19582	13005	14432	18751	6	6	6	6	6	6	4.1	16209000	16209000	6		INAGFGDDLNCIFNDDNAEK;ISPWLLR;LSGEAFDWLLGEIESK;NEQNGAAAHVIAEDVK;NICEGGEEMDNK;TYQDIQNTIK
Q9NVI1;A0A6Q8PGF4;A0A6Q8PH09;A0A8Q3SIZ6;A0A8Q3SIW9;H3BP78;F8W7R3;H3BS60;H3BN35;H3BQE2;H3BT54;H3BMG4	Q9NVI1;A0A6Q8PGF4;A0A6Q8PH09;A0A8Q3SIZ6;A0A8Q3SIW9;H3BP78;F8W7R3	9;9;9;8;8;7;6;1;1;1;1;1	9;9;9;8;8;7;6;1;1;1;1;1	9;9;9;8;8;7;6;1;1;1;1;1	Fanconi anemia group I protein	FANCI	sp|Q9NVI1|FANCI_HUMAN Fanconi anemia group I protein OS=Homo sapiens OX=9606 GN=FANCI PE=1 SV=4;tr|A0A6Q8PGF4|A0A6Q8PGF4_HUMAN FA complementation group I OS=Homo sapiens OX=9606 GN=FANCI PE=1 SV=1;tr|A0A6Q8PH09|A0A6Q8PH09_HUMAN FA complementation group I O	12	9	9	9	9	9	9	9.8	9.8	9.8	149.32	1328	1328;1314;1372;1149;1235;1090;1095;125;145;157;215;226	0	30.31	20509	15272	21627	16204	10815	26442	19096	15961	21421	16649	12987	23950	11	13	13	12	12	13	9.8	55624000	55624000	14		ETGHVSGPDGQNPEK;ETKPIPNLIFAIEQYEK;NSQLANSVMQTLLSQLK;QHNEEQSGDELLDVVTVPSGELR;SELEDFELDK;SLLNLLSSQEEDFNSK;SLNYTGEK;TADKLQEFLQTLR;VLEEVDWLITK
Q14669;A0A994J4J6;A0A994J755;C9JLD7;H7C1L9;A0A994J4J0;A0A994J569;A0A6Q8PHK0;A0A6Q8PGG9;A0A994J7J0;G5E9G6;A0A994J752	Q14669;A0A994J4J6;A0A994J755;C9JLD7;H7C1L9;A0A994J4J0;A0A994J569;A0A6Q8PHK0;A0A6Q8PGG9	4;4;4;4;4;4;4;4;4;1;1;1	4;4;4;4;4;4;4;4;4;1;1;1	4;4;4;4;4;4;4;4;4;1;1;1	E3 ubiquitin-protein ligase TRIP12	TRIP12	sp|Q14669|TRIPC_HUMAN E3 ubiquitin-protein ligase TRIP12 OS=Homo sapiens OX=9606 GN=TRIP12 PE=1 SV=1;tr|A0A994J4J6|A0A994J4J6_HUMAN E3 ubiquitin-protein ligase (Fragment) OS=Homo sapiens OX=9606 GN=TRIP12 PE=1 SV=1;tr|A0A994J755|A0A994J755_HUMAN E3 ubiquit	12	4	4	4	4	4	4	2.8	2.8	2.8	220.43	1992	1992;1776;1993;2008;2011;2020;2063;2067;2068;429;430;612	0	8.3202	11587	9567.1	11103	10023	6356.9	13890	10789	9878.1	11138	10150	7533.5	12620	5	5	5	5	5	5	2.8	16878000	16878000	5		IDPLALVQAIER;KPNPLANSNTSGYSESK;MADPESNQEAVNSSAAR;SPTTTQSPK
Q99707;A0A6Q8PGK3;A0A7P0TAJ0;A0A7P0T9G7;A0A7P0TAV2;B1ANE3;A0A494C064;A0A494C1A2	Q99707;A0A6Q8PGK3;A0A7P0TAJ0;A0A7P0T9G7;A0A7P0TAV2;B1ANE3	5;5;5;5;4;3;1;1	5;5;5;5;4;3;1;1	5;5;5;5;4;3;1;1	Methionine synthase	MTR	sp|Q99707|METH_HUMAN Methionine synthase OS=Homo sapiens OX=9606 GN=MTR PE=1 SV=2;tr|A0A6Q8PGK3|A0A6Q8PGK3_HUMAN Methionine synthase OS=Homo sapiens OX=9606 GN=MTR PE=1 SV=2;tr|A0A7P0TAJ0|A0A7P0TAJ0_HUMAN Methionine synthase OS=Homo sapiens OX=9606 GN=MTR	8	5	5	5	5	5	5	4.6	4.6	4.6	140.53	1265	1265;1149;1202;1205;1119;819;264;380	0	11.289	10983	9457.6	11465	8922	6965.5	13508	10226	9739.4	11452	9169.2	8020	12287	5	5	5	5	5	5	4.6	8445600	8445600	5		EGEDDFLEK;LAEAFAEELHER;NITFDELVEAYQEQAK;WLGPILGYDTD;YAQTQGTGGK
P49588;A0A6Q8PGN5;H3BPK7;A0A6Q8PFY2;A0A6Q8PF33;A0A6Q8PGE8;A0A6Q8PGR9;A0A6Q8PGB5;A0A6Q8PFK3;A0A6Q8PHJ2;A0A6Q8PH44;A0A6Q8PHP7;A0A6Q8PHP3;A0A6Q8PF77;A0A6Q8PG28;A0A6Q8PG62;A0A6Q8PGI8;A0A6Q8PHN5	P49588;A0A6Q8PGN5;H3BPK7;A0A6Q8PFY2;A0A6Q8PF33;A0A6Q8PGE8;A0A6Q8PGR9;A0A6Q8PGB5;A0A6Q8PFK3;A0A6Q8PHJ2;A0A6Q8PH44	29;29;28;28;28;28;27;26;20;19;17;11;11;11;7;5;4;1	29;29;28;28;28;28;27;26;20;19;17;11;11;11;7;5;4;1	29;29;28;28;28;28;27;26;20;19;17;11;11;11;7;5;4;1	Alanine--tRNA ligase, cytoplasmic	AARS	sp|P49588|SYAC_HUMAN Alanine--tRNA ligase, cytoplasmic OS=Homo sapiens OX=9606 GN=AARS1 PE=1 SV=2;tr|A0A6Q8PGN5|A0A6Q8PGN5_HUMAN Alanine--tRNA ligase OS=Homo sapiens OX=9606 GN=AARS1 PE=1 SV=1;tr|H3BPK7|H3BPK7_HUMAN Alanine--tRNA ligase OS=Homo sapiens OX=	18	29	29	29	29	29	29	40.5	40.5	40.5	106.81	968	968;984;999;977;961;959;940;925;772;789;734;560;535;521;327;278;275;48	0	180.6	112870	85213	121070	102800	62861	166090	105100	88960	120080	104580	76596	150280	52	52	52	52	49	52	40.5	458330000	458330000	55		AQTAPNK;ASEWVQQVSGLMDGK;AVFDETYPDPVR;AVYTQDCPLAAAK;CLSVMEAK;DIINEEEVQFLK;DNFWEMGDTGPCGPCSEIHYDR;EIADLGEALATAVIPQWQK;GAMSTQQIK;GGYVLHIGTIYGDLK;GLVVDMDGFEEER;ITCLCQVPQNAANR;IVAVTGAEAQK;KAEEIANEMIEAAK;KDPDMVKDIINEEEVQFLK;KIQSLGDSK;MALELLTQEFGIPIER;MDSTLTASEIR;MHSPQTSAMLFTVDNEAGK;MSNYDTDLFVPYFEAIQK;NVGCLQEALQLATSFAQLR;QFIDSNPNQPLVILEMESGASAK;QIWQNLGLDDTK;SVLGEADQK;TITVALADGGRPDNTGR;VDDSSEDKTEFTVK;VGA…
Q8NB90;A0A6Q8PGU6	Q8NB90;A0A6Q8PGU6	3;3	2;2	2;2	Spermatogenesis-associated protein 5	SPATA5	sp|Q8NB90|AFG2A_HUMAN ATPase family gene 2 protein homolog A OS=Homo sapiens OX=9606 GN=AFG2A PE=1 SV=3;tr|A0A6Q8PGU6|A0A6Q8PGU6_HUMAN vesicle-fusing ATPase OS=Homo sapiens OX=9606 GN=AFG2A PE=1 SV=1	2	3	2	2	3	2	2	4.9	3.6	3.6	97.903	893	893;916	0	6.2547	2719.5	2773.4	3072.2	2378.9	1998.6	3745.9	2532.1	2817.5	3084.6	2451	2282.1	3408.3	2	2	2	2	2	2	4.9	7740700	7740700	2		GADGMILGGPQSDSDTDAQR;GVLLYGPPGCSK;GVLLYGPPGTGK
P12081;A0A6Q8PHA5;E7ETE2;A0A6Q8PHE3;B4DDD8;A0A6Q8PF47;B4E1C5;A0A6Q8PFF2;A0A6Q8PF07;A0A6Q8PFG9;A0A6Q8PFN6;A0A6Q8PHQ0;D6RF05;A0A2R8YCI2;A0A2R8YFR1	P12081;A0A6Q8PHA5;E7ETE2;A0A6Q8PHE3;B4DDD8;A0A6Q8PF47;B4E1C5;A0A6Q8PFF2;A0A6Q8PF07	17;17;17;16;16;16;15;15;14;8;8;7;3;3;2	17;17;17;16;16;16;15;15;14;8;8;7;3;3;2	14;14;14;14;14;13;13;12;11;7;7;7;3;3;2	Histidine--tRNA ligase, cytoplasmic	HARS	sp|P12081|HARS1_HUMAN Histidine--tRNA ligase, cytoplasmic OS=Homo sapiens OX=9606 GN=HARS1 PE=1 SV=2;tr|A0A6Q8PHA5|A0A6Q8PHA5_HUMAN Histidine--tRNA ligase, cytoplasmic OS=Homo sapiens OX=9606 GN=HARS1 PE=1 SV=1;tr|E7ETE2|E7ETE2_HUMAN Histidine--tRNA ligase	15	17	17	14	17	17	14	37.1	37.1	31.2	57.41	509	509;473;512;399;435;511;395;470;440;248;270;171;60;84;52	0	61.303	79227	65018	84260	65683	44558	100390	73768	67288	83865	67295	52810	91091	31	31	31	31	31	31	37.1	288840000	288840000	32		AALEELVK;AQLGPDESK;ASAELIEEEVAK;DQGGELLSLR;EKVFDVIIR;GLAPEVADR;IFSIVEQR;IGDYVQQHGGVSLVEQLLQDPK;ILDGMFAICGVSDSK;LLNQLQYCEEAGIPLVAIIGEQELK;LVSELWDAGIK;REDLVEEIK;TICSSVDK;TICSSVDKLDK;TTETQVLVASAQK;VSWEEVK;YDGLVGMFDPK
Q9HD42;A0A6Q8PHU0;F8VVT7;A0A6Q8PGI9;A0A6Q8PF26;A0A6Q8PGM8;A0A6Q8PFX8;A0A6Q8PF35;F8VUA2;A0A6Q8PG85;F5H875;A0A6Q8PFF8;A0A6Q8PFF9	Q9HD42;A0A6Q8PHU0;F8VVT7;A0A6Q8PGI9;A0A6Q8PF26;A0A6Q8PGM8;A0A6Q8PFX8;A0A6Q8PF35;F8VUA2;A0A6Q8PG85;F5H875;A0A6Q8PFF8;A0A6Q8PFF9	2;2;2;1;1;1;1;1;1;1;1;1;1	2;2;2;1;1;1;1;1;1;1;1;1;1	2;2;2;1;1;1;1;1;1;1;1;1;1	Charged multivesicular body protein 1a	CHMP1A	sp|Q9HD42|CHM1A_HUMAN Charged multivesicular body protein 1a OS=Homo sapiens OX=9606 GN=CHMP1A PE=1 SV=1;tr|A0A6Q8PHU0|A0A6Q8PHU0_HUMAN Charged multivesicular body protein 1a OS=Homo sapiens OX=9606 GN=CHMP1A PE=1 SV=1;tr|F8VVT7|F8VVT7_HUMAN Charged multiv	13	2	2	2	2	2	2	8.7	8.7	8.7	21.703	196	196;147;187;49;54;113;132;154;181;199;253;265;383	0	2.731	15718	14688	16715	12495	9296.6	18346	14635	15019	16749	12859	10758	16687	5	5	5	5	5	5	8.7	17015000	17015000	5		MDDTLFQLK;SQEDQLSR
Q9HAV0;A0A7I2S2S9;A0A6Q8PFE0;A0A6Q8PFV8;H7C5J5;A0A6Q8PFW8;A0A6Q8PG88;C9JD14;Q9BRK4;P16520;F5H8J8;F5H100;F5H0S8;E9PCP0	Q9HAV0;A0A7I2S2S9;A0A6Q8PFE0;A0A6Q8PFV8;H7C5J5;A0A6Q8PFW8;A0A6Q8PG88;C9JD14	8;8;7;7;6;6;5;4;1;1;1;1;1;1	1;1;1;1;0;0;1;0;0;0;0;0;0;0	1;1;1;1;0;0;1;0;0;0;0;0;0;0	Guanine nucleotide-binding protein subunit beta-4	GNB4	sp|Q9HAV0|GBB4_HUMAN Guanine nucleotide-binding protein subunit beta-4 OS=Homo sapiens OX=9606 GN=GNB4 PE=1 SV=3;tr|A0A7I2S2S9|A0A7I2S2S9_HUMAN G protein subunit beta 4 OS=Homo sapiens OX=9606 GN=GNB4 PE=1 SV=1;tr|A0A6Q8PFE0|A0A6Q8PFE0_HUMAN G protein subu	14	8	1	1	8	1	1	22.4	5.3	5.3	37.567	340	340;327;306;322;242;245;304;79;669;340;232;232;264;339	0	2.3575	372.93	368.92	382.77	302.11	247.94	472.81	347.23	375.19	385.97	310.67	284.09	430.09	1	1	1	1	1	1	22.4	613990	613990	1		AGVLAGHDNR;ELPGHTGYLSCCR;LIIWDSYTTNK;LLLAGYDDFNCNVWDTLK;LLVSASQDGK;QEAEQLR;SELEQLR;SELEQLRQEAEQLR
P35606;A0A7I2V258;H0Y938;H0YAC7;A0A7I2V3G0;A0A7I2YQF9;D6R997	P35606;A0A7I2V258;H0Y938;H0YAC7	18;18;18;18;4;4;1	18;18;18;18;4;4;1	18;18;18;18;4;4;1	Coatomer subunit beta	COPB2	sp|P35606|COPB2_HUMAN Coatomer subunit beta OS=Homo sapiens OX=9606 GN=COPB2 PE=1 SV=2;tr|A0A7I2V258|A0A7I2V258_HUMAN Coatomer subunit beta OS=Homo sapiens OX=9606 GN=COPB2 PE=1 SV=1;tr|H0Y938|H0Y938_HUMAN Coatomer subunit beta OS=Homo sapiens OX=9606 G	7	18	18	18	18	18	18	27.4	27.4	27.4	102.49	906	906;828;898;904;271;285;152	0	55.081	50008	36867	51980	39419	25376	61906	46562	38564	51502	40432	30541	56092	17	17	17	17	17	17	27.4	204490000	204490000	18		AAESLADPTEYENLFPGLK;CQFGLAQECLHHAQDYGGLLLLATASGNANMVNK;DNNQFASASLDR;EEPAMSMDANGK;GSNNVALGYDEGSIIVK;GVNCIDYYSGGDKPYLISGADDR;HSEVQQANLK;IAYQLAVEAESEQK;IWDYQNK;NNVAFMSYFLQGK;QLAELAISK;QQALTVSTDPEHR;RIEIQPK;SVNGLAFYDWDNTELIR;TYLPSQVSR;VAHFLEK;VLPTIPK;VWQLGSSSPNFTLEGHEK
O14964;A0A7I2V2K2;A0A7I2V637;A0A7I2V3J3;A0A7I2V2R9;A0A7I2V2W5;A0A7I2V2D8;A0A7I2V3F9;A0A7I2V3I8;A0A7I2V5A2;I3L1P5;A0A7I2V5A3;A0A7I2YQD1;A0A7I2V307;A0A7I2V3Z1;A0A7I2V6E0;A0A7I2V4X6;A0A7I2V5D6;A0A7I2YQU5;A0A7I2V611;A0A7I2V5W6;A0A7I2V5N3;A0A7I2V5B7;I3L165;A0A7I2V5L9;A0A7I2V4J7;A0A7I2V628;I3L1E3;A0A7I2V310	O14964;A0A7I2V2K2;A0A7I2V637;A0A7I2V3J3;A0A7I2V2R9;A0A7I2V2W5;A0A7I2V2D8;A0A7I2V3F9;A0A7I2V3I8;A0A7I2V5A2;I3L1P5;A0A7I2V5A3;A0A7I2YQD1;A0A7I2V307;A0A7I2V3Z1;A0A7I2V6E0;A0A7I2V4X6	6;6;6;6;6;6;6;6;6;6;6;6;5;5;5;5;3;2;1;1;1;1;1;1;1;1;1;1;1	6;6;6;6;6;6;6;6;6;6;6;6;5;5;5;5;3;2;1;1;1;1;1;1;1;1;1;1;1	6;6;6;6;6;6;6;6;6;6;6;6;5;5;5;5;3;2;1;1;1;1;1;1;1;1;1;1;1	Hepatocyte growth factor-regulated tyrosine kinase substrate	HGS	sp|O14964|HGS_HUMAN Hepatocyte growth factor-regulated tyrosine kinase substrate OS=Homo sapiens OX=9606 GN=HGS PE=1 SV=1;tr|A0A7I2V2K2|A0A7I2V2K2_HUMAN Hepatocyte growth factor-regulated tyrosine kinase substrate OS=Homo sapiens OX=9606 GN=HGS PE=1 SV=1;t	29	6	6	6	6	6	6	7.7	7.7	7.7	86.191	777	777;737;795;777;768;768;767;765;761;757;536;800;458;783;690;710;167;145;145;66;64;64;88;71;75;143;54;292;30	0	13.974	21843	19400	23144	18016	14996	29313	20338	19926	23139	18559	17224	26644	6	6	6	6	6	6	7.7	40447000	40447000	6		APDWVDAEECHR;ESDAMFAAER;NCGQTVHDEVANK;QGDTQAK;QIQLAQK;VCEPCYEQLNR
P05556;H7C4K3;A0A7I2V2F9;E7EUI6;A0A7I2V348;C9JPK5;A0A7I2V5Z8;A0A7I2V5T3;Q5T3E6;E9PLR6;E7EQW5;Q5T3E5;E9PQJ2	P05556;H7C4K3;A0A7I2V2F9;E7EUI6;A0A7I2V348;C9JPK5;A0A7I2V5Z8;A0A7I2V5T3	8;8;8;8;6;6;4;4;2;2;2;1;1	8;8;8;8;6;6;4;4;2;2;2;1;1	8;8;8;8;6;6;4;4;2;2;2;1;1	Integrin beta-1;Integrin beta	ITGB1	sp|P05556|ITB1_HUMAN Integrin beta-1 OS=Homo sapiens OX=9606 GN=ITGB1 PE=1 SV=2;tr|H7C4K3|H7C4K3_HUMAN Integrin beta OS=Homo sapiens OX=9606 GN=ITGB1 PE=1 SV=2;tr|A0A7I2V2F9|A0A7I2V2F9_HUMAN Integrin beta OS=Homo sapiens OX=9606 GN=ITGB1 PE=1 SV=1;tr|E7EUI	13	8	8	8	8	8	8	14.3	14.3	14.3	88.414	798	798;741;794;801;793;809;379;380;136;143;163;89;104	0	28.471	32796	25746	34770	28888	18828	44444	30536	26763	34560	29451	22527	40296	14	14	14	14	14	14	14.3	80100000	80100000	14		DKLPQPVQPDPVSHCK;GCPPDDIENPR;GEVFNELVGK;HCECSTDEVNSEDMDAYCR;LKPEDITQIQPQQLVLR;LSENNIQTIFAVTEEFQPVYK;SAVTTVVNPK;WDTGENPIYK
P40763;A0A7I2V2T1;G8JLH9;A0A7I2V395;A0A7I2YQD2;A0A7I2V4R2;A0A7I2V552;A0A7I2V4R3;A0A7I2V4C8;A0A7I2YQI1;A0A7I2YQR5;A0A7I2V444;A0A7I2V2G1;A0A7I2V5N9;A0A7I2V3V0;A0A7I2V4F6	P40763;A0A7I2V2T1;G8JLH9;A0A7I2V395;A0A7I2YQD2;A0A7I2V4R2;A0A7I2V552;A0A7I2V4R3;A0A7I2V4C8;A0A7I2YQI1;A0A7I2YQR5;A0A7I2V444;A0A7I2V2G1;A0A7I2V5N9;A0A7I2V3V0;A0A7I2V4F6	3;3;3;3;3;3;3;3;3;3;3;3;3;3;3;2	3;3;3;3;3;3;3;3;3;3;3;3;3;3;3;2	3;3;3;3;3;3;3;3;3;3;3;3;3;3;3;2	Signal transducer and activator of transcription 3;Signal transducer and activator of transcription	STAT3	sp|P40763|STAT3_HUMAN Signal transducer and activator of transcription 3 OS=Homo sapiens OX=9606 GN=STAT3 PE=1 SV=2;tr|A0A7I2V2T1|A0A7I2V2T1_HUMAN Signal transducer and activator of transcription 3 OS=Homo sapiens OX=9606 GN=STAT3 PE=1 SV=1;tr|G8JLH9|G8JLH	16	3	3	3	3	3	3	5.6	5.6	5.6	88.067	770	770;575;672;721;726;727;737;738;742;760;761;763;765;775;802;458	0	21.724	7705.8	6002.8	7295	6223	4323.4	9519	7174.9	6232.5	7293.8	6341.6	5099.5	8639.8	4	4	4	4	4	4	5.6	6858300	6858300	4		GLSIEQLTTLAEK;LENWITSLAESQLQTR;VVENLQDDFDFNYK
P38646;A0A7I2V2G2;A0A7I2YQB2;A0A7I2V2S7;D6RCD7;A0A7I2V3F7;H0Y8K0;A0A3B3ITI4;H0Y8S0	P38646;A0A7I2V2G2;A0A7I2YQB2;A0A7I2V2S7;D6RCD7;A0A7I2V3F7	43;43;40;40;40;38;21;8;7	42;42;39;39;39;38;21;8;7	42;42;39;39;39;38;21;8;7	Stress-70 protein, mitochondrial	HSPA9	sp|P38646|GRP75_HUMAN Stress-70 protein, mitochondrial OS=Homo sapiens OX=9606 GN=HSPA9 PE=1 SV=2;tr|A0A7I2V2G2|A0A7I2V2G2_HUMAN Stress-70 protein, mitochondrial OS=Homo sapiens OX=9606 GN=HSPA9 PE=1 SV=1;tr|A0A7I2YQB2|A0A7I2YQB2_HUMAN Stress-70 protein, m	9	43	42	42	43	42	42	64.1	64.1	64.1	73.68	679	679;610;577;648;665;603;458;180;102	0	244.24	275060	258800	314950	230670	179170	361030	256100	264770	314310	238100	206990	328080	115	115	115	114	112	115	64.1	3253199999.9999995	3253199999.9999995	118		AMQDAEVSK;AQFEGIVTDLIR;ASNGDAWVEAHGK;CELSSSVQTDINLPYLTMDSSGPK;DAGQISGLNVLR;DDIENMVK;DNMALQR;EDQKEEK;EGSGSSGTGEQK;EGSGSSGTGEQKEDQKEEK;EMAGDNK;EQQIVIQSSGGLSK;EQQIVIQSSGGLSKDDIENMVK;ERVEAVNMAEGIIHDTETK;ETAENYLGHTAK;ETGVDLTK;GVPQIEVTFDIDANGIVHVSAK;KDSETGENIR;KSQVFSTAADGQTQVEIK;LFEMAYK;LKEEISK;LLGQFTLIGIPPAPR;LVGMPAK;LYSPSQIGAFVLMK;MEEFKDQLPADECNK;MKETAENYLGHTAK;NAVITVPAYFNDSQR;NTTIPTK;NTTIPTKK;QAASSL…
E9PAV3;F8VZJ2;A0A7I2V2K5;H0YHX9;A0A7I2V473;Q13765;F8W0W4;F8VNW4;F8VZ58;Q9BZK3	E9PAV3;F8VZJ2;A0A7I2V2K5;H0YHX9;A0A7I2V473;Q13765;F8W0W4;F8VNW4	6;6;6;6;6;6;5;4;2;1	6;6;6;6;6;6;5;4;2;1	6;6;6;6;6;6;5;4;2;1	Nascent polypeptide-associated complex subunit alpha, muscle-specific form;Nascent polypeptide-associated complex subunit alpha	NACA	sp|E9PAV3|NACAM_HUMAN Nascent polypeptide-associated complex subunit alpha, muscle-specific form OS=Homo sapiens OX=9606 GN=NACA PE=1 SV=1;tr|F8VZJ2|F8VZJ2_HUMAN Nascent polypeptide associated complex subunit alpha OS=Homo sapiens OX=9606 GN=NACA PE=1 SV=1	10	6	6	6	6	6	6	3.7	3.7	3.7	205.42	2078	2078;136;211;235;295;215;198;148;126;213	0	39.745	22995	26820	27249	19875	18400	28559	21411	26984	27490	20596	20453	26104	14	14	14	14	14	14	3.7	317390000	317390000	14		DIELVMSQANVSR;IEDLSQQAQLAAAEK;NILFVITKPDVYK;NNSNDIVNAIMELTM;QVTGVTR;SPASDTYIVFGEAK
P40429;A0A7I2V2L9;Q8J015;M0QYS1;A0A7I2V5L3;Q6NVV1;M0QZU1;A0A096LPE0	P40429;A0A7I2V2L9;Q8J015;M0QYS1;A0A7I2V5L3	10;10;9;9;8;4;1;1	10;10;9;9;8;4;1;1	10;10;9;9;8;4;1;1	60S ribosomal protein L13a	RPL13A;RPL13a	sp|P40429|RL13A_HUMAN Large ribosomal subunit protein uL13 OS=Homo sapiens OX=9606 GN=RPL13A PE=1 SV=2;tr|A0A7I2V2L9|A0A7I2V2L9_HUMAN Large ribosomal subunit protein uL13 OS=Homo sapiens OX=9606 GN=RPL13A PE=1 SV=1;tr|Q8J015|Q8J015_HUMAN Large ribosomal su	8	10	10	10	10	10	10	36.5	36.5	36.5	23.577	203	203;198;142;210;188;102;46;48	0	20.338	73907	49914	73535	60156	32594	90195	68815	52682	72766	61165	40440	81618	26	27	25	26	26	27	36.5	368430000	368430000	27		AEVQVLVLDGR;IDKYTEVLK;KFAYLGR;KIDKYTEVLK;LAHEVGWK;MNTNPSR;MVVPAALK;VFDGIPPPYDK;VFDGIPPPYDKK;YQAVTATLEEK
Q5T8D3;A0A7I2YQS1;A0A7I2V690;A0A7I2V556;A0A7I2V5L4;A0A7I2V2M2;A0A7I2V347;A0A7I2V2Y9;A0A7I2V5E1;A0A7I2YQJ9;A0A7I2YQD7;A0A7I2V560;B7Z2R7;A0A7I2YQE9;A0A7I2V5U2;A0A7I2V420	Q5T8D3;A0A7I2YQS1;A0A7I2V690;A0A7I2V556;A0A7I2V5L4;A0A7I2V2M2;A0A7I2V347;A0A7I2V2Y9;A0A7I2V5E1;A0A7I2YQJ9;A0A7I2YQD7;A0A7I2V560;B7Z2R7;A0A7I2YQE9;A0A7I2V5U2;A0A7I2V420	2;2;2;2;2;2;2;2;2;2;2;2;2;2;1;1	2;2;2;2;2;2;2;2;2;2;2;2;2;2;1;1	2;2;2;2;2;2;2;2;2;2;2;2;2;2;1;1	Acyl-CoA-binding domain-containing protein 5	ACBD5	sp|Q5T8D3|ACBD5_HUMAN Acyl-CoA-binding domain-containing protein 5 OS=Homo sapiens OX=9606 GN=ACBD5 PE=1 SV=1;tr|A0A7I2YQS1|A0A7I2YQS1_HUMAN Acyl-CoA binding domain containing 5 OS=Homo sapiens OX=9606 GN=ACBD5 PE=1 SV=1;tr|A0A7I2V690|A0A7I2V690_HUMAN Acyl	16	2	2	2	2	2	2	3.9	3.9	3.9	60.091	534	534;333;422;433;436;472;501;501;515;518;521;521;523;534;452;454	0	3.5126	6787	6240.8	7222	5318.1	5287	9081.7	6319.4	6390.2	7228.3	5528.9	5924.7	8271.5	2	2	2	2	2	2	3.9	5593500	5593500	2		GGETDEFSNVR;QVGSGGDGER
Q92499;A0A7I2V430;A0A7I2V2M5;A0A7I2V4F0;A0A087WZ71;A0A7I2YQ77;A0A087X2G1;A0A7I2V4J3;A0A7I2V5X8;A0A7I2V421;A0A7I2YQD0;A0A7I2V4Q0	Q92499;A0A7I2V430;A0A7I2V2M5;A0A7I2V4F0;A0A087WZ71;A0A7I2YQ77;A0A087X2G1;A0A7I2V4J3	25;25;25;25;23;23;22;16;10;10;3;3	25;25;25;25;23;23;22;16;10;10;3;3	25;25;25;25;23;23;22;16;10;10;3;3	ATP-dependent RNA helicase DDX1	DDX1	sp|Q92499|DDX1_HUMAN ATP-dependent RNA helicase DDX1 OS=Homo sapiens OX=9606 GN=DDX1 PE=1 SV=2;tr|A0A7I2V430|A0A7I2V430_HUMAN ATP-dependent RNA helicase DDX1 OS=Homo sapiens OX=9606 GN=DDX1 PE=1 SV=1;tr|A0A7I2V2M5|A0A7I2V2M5_HUMAN ATP-dependent RNA helicas	12	25	25	25	25	25	25	42.2	42.2	42.2	82.431	740	740;697;729;734;648;677;636;474;319;358;154;160	0	120.21	82515	60794	84924	64952	42463	103700	76830	63584	84189	66614	51064	93943	34	34	34	34	34	34	42.2	388570000	388570000	34		AAGGGSYK;ALIVEPSR;DGFVALSK;DQLSVLENGVDIVVGTPGR;ELAEQTLNNIK;FGFGFGGTGK;FLICTDVAAR;FLVLDEADGLLSQGYSDFINR;FNFGEEEFKFPPK;GEDSVPDTVHHVVVPVNPK;GHVDILAPTVQELAALEK;GIDIHGVPYVINVTLPDEK;GSAFAIGSDGLCCQSR;LDDLVSTGK;LNLSQVR;MDQAIIFCR;MHNQIPQVTSDGK;NQALFPACVLK;SQHSGNAQVTQTK;TDDVHAK;TGAFSIPVIQIVYETLK;TGAFSIPVIQIVYETLKDQQEGK;TKIDCDNLEQYFIQQGGGPDKK;VPVDEFDGK;VWYHVCSSR
O75569;A0A7I2V2P4;F8WEG8;G5E9Q4;A0A7I2V5C2;A0A7I2V3L6;C9JMM3;A0A7I2YQ87;A0A7I2V5H3	O75569;A0A7I2V2P4;F8WEG8;G5E9Q4;A0A7I2V5C2;A0A7I2V3L6;C9JMM3;A0A7I2YQ87;A0A7I2V5H3	1;1;1;1;1;1;1;1;1	1;1;1;1;1;1;1;1;1	1;1;1;1;1;1;1;1;1	Interferon-inducible double-stranded RNA-dependent protein kinase activator A	PRKRA	sp|O75569|PRKRA_HUMAN Interferon-inducible double-stranded RNA-dependent protein kinase activator A OS=Homo sapiens OX=9606 GN=PRKRA PE=1 SV=1;tr|A0A7I2V2P4|A0A7I2V2P4_HUMAN Protein activator of interferon induced protein kinase EIF2AK2 OS=Homo sapiens OX=	9	1	1	1	1	1	1	2.9	2.9	2.9	34.404	313	313;94;95;105;106;106;127;177;191	0.003463	1.4943	3275.6	3168.5	3711.1	2723.6	2423.4	4341.9	3049.9	3233.3	3711.6	2821.3	2743.7	3953.5	1	1	1	1	1	1	2.9	4095800	4095800	1		NIPVYECER
P51991;A0A7I2V2R3;A0A7I2V4J6;A0A7I2V5D8;A0A7I2V402;A0A7I2V4G0;H7C1J8	P51991;A0A7I2V2R3;A0A7I2V4J6;A0A7I2V5D8;A0A7I2V402;A0A7I2V4G0	15;15;15;14;13;11;2	14;14;14;14;12;10;2	14;14;14;14;12;10;2	Heterogeneous nuclear ribonucleoprotein A3	HNRNPA3	sp|P51991|ROA3_HUMAN Heterogeneous nuclear ribonucleoprotein A3 OS=Homo sapiens OX=9606 GN=HNRNPA3 PE=1 SV=2;tr|A0A7I2V2R3|A0A7I2V2R3_HUMAN Heterogeneous nuclear ribonucleoprotein A3 OS=Homo sapiens OX=9606 GN=HNRNPA3 PE=1 SV=1;tr|A0A7I2V4J6|A0A7I2V4J6_HUM	7	15	14	14	15	14	14	38.9	37	37	39.594	378	378;331;377;348;348;396;115	0	84.282	89224	71716	96253	76518	50876	113170	83076	74173	95652	78226	59626	102720	40	39	40	40	38	40	38.9	637510000	637510000	41		EDSVKPGAHLTVK;EDTEEYNLR;GEEGHDPK;GEEGHDPKEPEQLR;GFAFVTFDDHDTVDK;GGNFGGR;GGSFGGR;IETIEVMEDR;IFVGGIKEDTEEYNLR;LFIGGLSFETTDDSLR;MEVKPPPGRPQPDSGR;PQPDSGR;QEMQSAGSQR;WGTLTDCVVMR;YHTINGHNCEVK
P13995;A0A7I2V2U6;A0A7I2YQD4;A0A7I2V482;B9A062;B8ZZU9	P13995;A0A7I2V2U6;A0A7I2YQD4;A0A7I2V482	3;3;2;2;1;1	3;3;2;2;1;1	3;3;2;2;1;1	Bifunctional methylenetetrahydrofolate dehydrogenase/cyclohydrolase, mitochondrial;NAD-dependent methylenetetrahydrofolate dehydrogenase;Methenyltetrahydrofolate cyclohydrolase	MTHFD2	sp|P13995|MTDC_HUMAN Bifunctional methylenetetrahydrofolate dehydrogenase/cyclohydrolase, mitochondrial OS=Homo sapiens OX=9606 GN=MTHFD2 PE=1 SV=2;tr|A0A7I2V2U6|A0A7I2V2U6_HUMAN methenyltetrahydrofolate cyclohydrolase OS=Homo sapiens OX=9606 GN=MTHFD2 PE=	6	3	3	3	3	3	3	12	12	12	37.895	350	350;324;203;212;222;267	0	14.558	9091.2	6174.8	9352.2	7990.7	4797.9	12744	8464.8	6517.2	9248.7	8122.6	5881.3	11532	7	7	7	7	7	7	12	22221000	22221000	7		LNNDDNVDGLLVQLPLPEHIDER;LVGDVDFEGVR;TGIPTLGK
Q6IBS0;D6RG15;A0A7I2V2U8;A0A7I2V5D3	Q6IBS0;D6RG15;A0A7I2V2U8;A0A7I2V5D3	2;2;2;2	1;1;1;1	1;1;1;1	Twinfilin-2	TWF2	sp|Q6IBS0|TWF2_HUMAN Twinfilin-2 OS=Homo sapiens OX=9606 GN=TWF2 PE=1 SV=2;tr|D6RG15|D6RG15_HUMAN Twinfilin actin binding protein 2 OS=Homo sapiens OX=9606 GN=TWF2 PE=1 SV=1;tr|A0A7I2V2U8|A0A7I2V2U8_HUMAN Twinfilin actin binding protein 2 OS=Homo sapiens O	4	2	1	1	2	1	1	6.9	4.9	4.9	39.548	349	349;254;296;318	0	9.2367	1263.6	771.4	1188.5	1045.6	623.43	1560.3	1176.5	823.26	1174.9	1060.1	757.2	1413.8	1	1	1	1	1	1	6.9	4958600	4958600	1		AVLPLLDAQQPCYLLYR;YHFFLYK
Q9NR48;A0A7I2V542;A0A7I2V3D6;A0A7I2V316;A0A7I2YQU9;A0A7I2V4K0;A0A7I2V4H9	Q9NR48;A0A7I2V542;A0A7I2V3D6;A0A7I2V316;A0A7I2YQU9;A0A7I2V4K0;A0A7I2V4H9	1;1;1;1;1;1;1	1;1;1;1;1;1;1	1;1;1;1;1;1;1	Histone-lysine N-methyltransferase ASH1L	ASH1L	sp|Q9NR48|ASH1L_HUMAN Histone-lysine N-methyltransferase ASH1L OS=Homo sapiens OX=9606 GN=ASH1L PE=1 SV=2;tr|A0A7I2V542|A0A7I2V542_HUMAN ASH1 like histone lysine methyltransferase OS=Homo sapiens OX=9606 GN=ASH1L PE=1 SV=1;tr|A0A7I2V3D6|A0A7I2V3D6_HUMAN AS	7	1	1	1	1	1	1	0.4	0.4	0.4	332.79	2969	2969;1709;1726;1741;2904;2963;2969	0.0083333	0.98014	3264.4	2203.5	3231.7	2537.5	1671.8	3933.8	3039.5	2325.6	3197.3	2597.4	1998	3566.6	1	1	1	1	1	1	0.4	34691000	34691000	1		GLELERSELFK
Q6Y7W6;A0A7I2V3H7;A0A7I2V361;A0A7I2V3H0;A0A7I2V516;I1E4Y6;Q9ULE0;REV__H3BRR8;REV__O60476;C9JHW1;E7ESB6;REV__Q8IY82	Q6Y7W6;A0A7I2V3H7;A0A7I2V361;A0A7I2V3H0;A0A7I2V516;I1E4Y6	10;10;10;10;10;10;1;1;1;1;1;1	9;9;9;9;9;9;0;0;0;1;1;0	9;9;9;9;9;9;0;0;0;1;1;0	PERQ amino acid-rich with GYF domain-containing protein 2	GIGYF2	sp|Q6Y7W6|GGYF2_HUMAN GRB10-interacting GYF protein 2 OS=Homo sapiens OX=9606 GN=GIGYF2 PE=1 SV=1;tr|A0A7I2V3H7|A0A7I2V3H7_HUMAN GRB10 interacting GYF protein 2 OS=Homo sapiens OX=9606 GN=GIGYF2 PE=1 SV=1;tr|A0A7I2V361|A0A7I2V361_HUMAN GRB10 interacting GY	12	10	9	9	10	9	9	8.9	8.3	8.3	150.07	1299	1299;1051;1081;1126;1130;1321;1216;159;641;720;836;874	0	62.291	22367	25565	26306	18204	18204	28800	20826	25757	26503	18998	20204	26291	11	11	11	11	11	11	8.9	62794000	62794000	11		ALQQQQQQQQQK;AYLGDTSEAK;EVESPYEVHDYIR;LEEERER;LNMGEIETLDDY;LSGWGNVSKPSGTTK;MVAYLQDSALDDER;QQQQEALR;QQQQQQQHQQPNR;SLLEIQQEEAR
Q5JRX3;A0A7I2YQX5;A0A7I2V5H2;A0A7I2V5C6;A0A7I2V397;A0A7I2V3B6;A0A7I2YQT2;A0A7I2V3X0;H0Y4F7;A0A7I2V5R2;A0A0A0MRX9;A0A7I2V449;A0A7I2V4N3;H0Y7L7;A0A7I2V5K2;B4DEU0;B1APQ0;B1APQ1	Q5JRX3;A0A7I2YQX5;A0A7I2V5H2;A0A7I2V5C6;A0A7I2V397;A0A7I2V3B6;A0A7I2YQT2;A0A7I2V3X0;H0Y4F7;A0A7I2V5R2;A0A0A0MRX9;A0A7I2V449	11;11;11;11;11;10;10;9;8;8;7;6;3;2;2;2;1;1	11;11;11;11;11;10;10;9;8;8;7;6;3;2;2;2;1;1	11;11;11;11;11;10;10;9;8;8;7;6;3;2;2;2;1;1	Presequence protease, mitochondrial	PITRM1	sp|Q5JRX3|PREP_HUMAN Presequence protease, mitochondrial OS=Homo sapiens OX=9606 GN=PITRM1 PE=1 SV=3;tr|A0A7I2YQX5|A0A7I2YQX5_HUMAN Presequence protease, mitochondrial OS=Homo sapiens OX=9606 GN=PITRM1 PE=1 SV=1;tr|A0A7I2V5H2|A0A7I2V5H2_HUMAN Presequence p	18	11	11	11	11	11	11	16.1	16.1	16.1	117.41	1037	1037;996;995;992;971;926;1021;777;596;551;832;308;486;259;204;171;184;86	0	40.073	18780	15730	20363	16657	11303	25332	17486	16252	20280	17010	13386	22987	11	11	11	11	11	11	16.1	54038000	54038000	13		AVEDFLR;DPNTIETLQSFGK;EDTNNLFSVQFR;EFQITCGPDSFATDPSK;FFTYGNFPLEQHLK;LEHENPSDPQTPLVFK;LLPDHTYSVVSGGDPLCIPELTWEQLK;LTHDDTGAR;QAQVEATK;SLSTFMNAFTASDYTLYPFSTQNPK;TLTPAGDLQETFSGMDQVR
P52732;A0A7I2V3A9;A0A7I2YQY4;A0A7I2V3V3	P52732;A0A7I2V3A9;A0A7I2YQY4	10;10;6;4	10;10;6;4	10;10;6;4	Kinesin-like protein KIF11	KIF11	sp|P52732|KIF11_HUMAN Kinesin-like protein KIF11 OS=Homo sapiens OX=9606 GN=KIF11 PE=1 SV=2;tr|A0A7I2V3A9|A0A7I2V3A9_HUMAN Kinesin-like protein OS=Homo sapiens OX=9606 GN=KIF11 PE=1 SV=1;tr|A0A7I2YQY4|A0A7I2YQY4_HUMAN Kinesin-like protein OS=Homo sapiens O	4	10	10	10	10	10	10	12.4	12.4	12.4	119.16	1056	1056;987;673;533	0	53.858	28988	24853	29936	22069	18349	34101	26991	25599	29894	22805	20941	31038	14	14	14	14	14	14	12.4	47027000	47027000	15		CENIQKPLSSVQENIQQK;EQELHNLLEVVSQCCEASSSDITEK;EYTEEIER;FCALEEK;IGAVEEELNR;LNLVDLAGSENIGR;LTVQEEQIVELIEK;NLNSLFNNMEELIK;QCGNLTEDLK;TVLQELINVLK
P10619;A0A7I2V4D1;A0A7I2YQT8;A0A7I2V3B2;Q5JZH0;A0A7I2V4K5;X6R5C5;X6R8A1	P10619;A0A7I2V4D1;A0A7I2YQT8;A0A7I2V3B2;Q5JZH0;A0A7I2V4K5;X6R5C5;X6R8A1	1;1;1;1;1;1;1;1	1;1;1;1;1;1;1;1	1;1;1;1;1;1;1;1	Lysosomal protective protein;Lysosomal protective protein 32 kDa chain;Lysosomal protective protein 20 kDa chain;Carboxypeptidase	CTSA	sp|P10619|PPGB_HUMAN Lysosomal protective protein OS=Homo sapiens OX=9606 GN=CTSA PE=1 SV=2;tr|A0A7I2V4D1|A0A7I2V4D1_HUMAN Carboxypeptidase OS=Homo sapiens OX=9606 GN=CTSA PE=1 SV=1;tr|A0A7I2YQT8|A0A7I2YQT8_HUMAN Carboxypeptidase OS=Homo sapiens OX=9606 GN	8	1	1	1	1	1	1	2.7	2.7	2.7	54.465	480	480;363;371;389;392;450;481;498	0	5.4234	3202.9	3117.7	3062.7	2702.9	2216.2	3784.8	2982.2	3171.8	3103.7	2756.7	2505.4	3453.4	1	1	1	1	1	1	2.7	6278500	6278500	1		DLECVTNLQEVAR
Q8WVM8;A0A7I2V5I2;A0A7I2V3B4;G3V2M8;A0A7I2V320;A0A7I2V4U2;A0A7I2V3G4;A0A7I2V4R0;A0A7I2V5Z4;A0A7I2V448;B7Z5N7;A0A7I2V2U5;A0A7I2V4B8;A0A7I2V362;A0A7I2V590;H0YIZ7;A0A7I2V3C9;A0A7I2V5H5;G3V5E2;A0A7I2V534;A0A7I2YQR2;A0A7I2YQQ1;H0YJY1;A0A7I2V321;A0A7I2V5R9;J3KNG4;A0A7I2V4B9;A0A7I2V5L2;G3V5F3;A0A7I2V3Y3;A0A7I2V414;H0YJS6;G3V363;G3V4I1	Q8WVM8;A0A7I2V5I2;A0A7I2V3B4;G3V2M8;A0A7I2V320;A0A7I2V4U2;A0A7I2V3G4;A0A7I2V4R0;A0A7I2V5Z4;A0A7I2V448;B7Z5N7;A0A7I2V2U5;A0A7I2V4B8	13;13;13;12;12;12;12;12;12;11;11;11;11;6;6;5;5;5;5;5;5;4;4;3;2;2;1;1;1;1;1;1;1;1	13;13;13;12;12;12;12;12;12;11;11;11;11;6;6;5;5;5;5;5;5;4;4;3;2;2;1;1;1;1;1;1;1;1	13;13;13;12;12;12;12;12;12;11;11;11;11;6;6;5;5;5;5;5;5;4;4;3;2;2;1;1;1;1;1;1;1;1	Sec1 family domain-containing protein 1	SCFD1	sp|Q8WVM8|SCFD1_HUMAN Sec1 family domain-containing protein 1 OS=Homo sapiens OX=9606 GN=SCFD1 PE=1 SV=4;tr|A0A7I2V5I2|A0A7I2V5I2_HUMAN Sec1 family domain containing 1 OS=Homo sapiens OX=9606 GN=SCFD1 PE=1 SV=1;tr|A0A7I2V3B4|A0A7I2V3B4_HUMAN Sec1 family do	34	13	13	13	13	13	13	25.7	25.7	25.7	72.379	642	642;612;620;513;572;592;601;616;641;453;457;483;591;487;532;465;448;420;410;369;422;291;289;271;216;163;85;149;121;108;105;102;92;75	0	52.725	36083	22965	32295	30496	15178	47053	33597	24360	32091	30708	19385	42513	13	13	13	13	13	13	25.7	57152000	57152000	13		FGQDIISPLLSVK;GNDSSVPR;GSPFPEVAESVQQELESYR;ILDNLMEMK;MASAPASYGSTTTKPMGLLSR;NSLFTGDTLGAGQFSFQR;NSLFTGDTLGAGQFSFQRPLLVLVDR;PMGLLSR;QLSQLGQK;SKLEDIANAALAASAVTQVAK;SLLDIISDPDAGTPEDK;SNPETDDYR;VMNTGSQFVMEGVK
Q99798;A0A7I2V5A1;A0A7I2V3U0;A0A7I2V586;A0A7I2V5T4;A0A7I2V3F1;A2A274;A0A7I2V614;A0A7I2V538;A0A7I2V6A6;A0A7I2V4I8;A0A7I2V5W7;A0A7I2V3C8	Q99798;A0A7I2V5A1;A0A7I2V3U0;A0A7I2V586;A0A7I2V5T4;A0A7I2V3F1;A2A274;A0A7I2V614	10;10;10;10;10;10;10;7;4;3;2;2;2	10;10;10;10;10;10;10;7;4;3;2;2;2	10;10;10;10;10;10;10;7;4;3;2;2;2	Aconitate hydratase, mitochondrial	ACO2	sp|Q99798|ACON_HUMAN Aconitate hydratase, mitochondrial OS=Homo sapiens OX=9606 GN=ACO2 PE=1 SV=2;tr|A0A7I2V5A1|A0A7I2V5A1_HUMAN Aconitate hydratase, mitochondrial OS=Homo sapiens OX=9606 GN=ACO2 PE=1 SV=1;tr|A0A7I2V3U0|A0A7I2V3U0_HUMAN Aconitate hydratase	13	10	10	10	10	10	10	17.4	17.4	17.4	85.424	780	780;716;725;747;775;788;805;731;487;422;288;324;324	0	68.895	31124	26678	34912	25807	19331	42611	28979	27519	34710	26617	22704	38650	11	11	11	11	11	11	17.4	66534000	66534000	11		DINQEVYNFLATAGAK;DSSGQHVDVSPTSQR;EGWPLDIR;EHAALEPR;FNPETDYLTGTDGK;LQLLEPFDKWDGKDLEDLQILIK;QGLLPLTFADPADYNK;SQFTITPGSEQIR;VAGILTVK;WVVIGDENYGEGSSR
P19338;A0A7I2V428;A0A7I2V3F3;H7BY16;C9JLB1;A0A7I2V5M5;A0A7I2V2U7;A0A7I2V699;A0A7I2V506;A0A7I2V349;A0A7I2V2S8;REV__A0A7I2V2U7;REV__A0A7I2V5M5;REV__A0A7I2V349;REV__A0A7I2V428;REV__A0A7I2V506;REV__C9JLB1;REV__A0A7I2V3F3;REV__P19338;REV__H7BY16	P19338;A0A7I2V428;A0A7I2V3F3;H7BY16;C9JLB1;A0A7I2V5M5;A0A7I2V2U7;A0A7I2V699;A0A7I2V506;A0A7I2V349;A0A7I2V2S8	53;53;53;52;52;49;48;44;44;44;29;1;1;1;1;1;1;1;1;1	53;53;53;52;52;49;48;44;44;44;29;1;1;1;1;1;1;1;1;1	53;53;53;52;52;49;48;44;44;44;29;1;1;1;1;1;1;1;1;1	Nucleolin	NCL	sp|P19338|NUCL_HUMAN Nucleolin OS=Homo sapiens OX=9606 GN=NCL PE=1 SV=3;tr|A0A7I2V428|A0A7I2V428_HUMAN Nucleolin OS=Homo sapiens OX=9606 GN=NCL PE=1 SV=1;tr|A0A7I2V3F3|A0A7I2V3F3_HUMAN Nucleolin OS=Homo sapiens OX=9606 GN=NCL PE=1 SV=1;tr|H7BY16|H7BY16_HUM	20	53	53	53	53	53	53	49	49	49	76.613	710	710;689;695;734;694;672;626;616;602;595;389;626;672;595;689;602;694;695;710;734	0	220.67	522610	470490	573370	461960	328210	697180	486600	482600	572780	472620	383500	633210	326	324	326	325	319	328	49	5950299999.999999	5950299999.999999	347		AAATPAK;AAATPAKK;AAATSAK;AAVTPGK;AAVTPGKK;ALELTGLK;ALVATPGK;ALVATPGKK;AVTTPGK;AVTTPGKK;EALNSCNK;EALNSCNKR;EAMEDGEIDGNK;EAMEDGEIDGNKVTLDWAKPK;ESFDGSVR;EVFEDAAEIR;FGYVDFESAEDLEK;GFGFVDFNSEEDAK;GIAYIEFK;GLSEDTTEETLK;GLSEDTTEETLKESFDGSVR;GQNQDYR;GYAFIEFASFEDAK;IVTDRETGSSK;KAAATPAK;KAAATSAK;KAAVTPGK;KFGYVDFESAEDLEK;KGAAIPAK;KGATPGK;KTVTPAK;KVAVATPAK;KVVVSPTK;KVVVSPTKK;LELQGPR;NDLAVVDVR;NQGDPKK;NSTWSGE…
Q9UN86;A0A7I2V647;A0A7I2V3P9;A0A7I2V382;D6RAC7;D6RB17;A0A7I2YQS2;A0A7I2V3E2;A0A7I2YQD9	Q9UN86;A0A7I2V647;A0A7I2V3P9;A0A7I2V382;D6RAC7;D6RB17;A0A7I2YQS2;A0A7I2V3E2;A0A7I2YQD9	2;2;2;1;1;1;1;1;1	2;2;2;1;1;1;1;1;1	2;2;2;1;1;1;1;1;1	Ras GTPase-activating protein-binding protein 2	G3BP2	sp|Q9UN86|G3BP2_HUMAN Ras GTPase-activating protein-binding protein 2 OS=Homo sapiens OX=9606 GN=G3BP2 PE=1 SV=2;tr|A0A7I2V647|A0A7I2V647_HUMAN G3BP stress granule assembly factor 2 OS=Homo sapiens OX=9606 GN=G3BP2 PE=1 SV=1;tr|A0A7I2V3P9|A0A7I2V3P9_HUMAN	9	2	2	2	2	2	2	6.8	6.8	6.8	54.12	482	482;355;388;74;141;198;252;381;424	0	7.7815	3690.9	1320.5	3291.9	3345.9	737.32	5282.9	3436.6	1532.1	3206	3327.7	1265.6	4742.3	3	3	3	3	3	3	6.8	13909000	13909000	3		FMQTFVLAPEGSVPNK;LPNFGFVVFDDSEPVQR
A0A7I2V3T6;A0A7I2YQL2;D6RDG3	A0A7I2V3T6;A0A7I2YQL2;D6RDG3	9;9;5	1;1;1	1;1;1	Transcription factor BTF3	BTF3	tr|A0A7I2V3T6|A0A7I2V3T6_HUMAN Transcription factor BTF3 OS=Homo sapiens OX=9606 GN=BTF3 PE=1 SV=1;tr|A0A7I2YQL2|A0A7I2YQL2_HUMAN Transcription factor BTF3 OS=Homo sapiens OX=9606 GN=BTF3 PE=1 SV=1;tr|D6RDG3|D6RDG3_HUMAN Transcription factor BTF3 (Fragment	3	9	1	1	9	1	1	60.9	6.4	6.4	17.125	156	156;132;109	0.0083671	1.0058	3320.4	599.7	3919.5	2531.8	214.05	4503.8	3091.6	842.99	3730.5	2588.1	674.1	4026.2	1	1	1	1	1	1	60.9	16716000	16716000	1		ETIMNQEK;KLGVNNISGIEEVNMFTNQGTVIHFNNPK;LAEALPK;LGVNNISGIEEVNMFTNQGTVIHFNNPK;MKETIMNQEK;QLTEMLPSILNQLGADSLTSLR;TATADDK;TATADDKK;VQASLAANTFTITGHAETK
A0A7I2V3U2;A0A7I2V433;A0A7I2V2X9;A0A7I2V3G5;A0A7I2V579;E5RGW4	A0A7I2V3U2;A0A7I2V433;A0A7I2V2X9;A0A7I2V3G5;A0A7I2V579	12;11;11;8;8;2	1;0;0;0;0;0	1;0;0;0;0;0			tr|A0A7I2V3U2|A0A7I2V3U2_HUMAN Nucleophosmin OS=Homo sapiens OX=9606 GN=NPM1 PE=1 SV=1;tr|A0A7I2V433|A0A7I2V433_HUMAN Nucleophosmin OS=Homo sapiens OX=9606 GN=NPM1 PE=1 SV=1;tr|A0A7I2V2X9|A0A7I2V2X9_HUMAN Nucleophosmin OS=Homo sapiens OX=9606 GN=NPM1 PE=1	6	12	1	1	12	1	1	71.8	12.3	12.3	21.573	195	195;156;175;90;99;59	0	2.4291	592.38	475.74	574.21	447.3	351.89	636.92	551.56	492.63	573.7	459.46	401.49	580.4	1	1	1	1	1	1	71.8	1601100	1601100	1		ADKDYHFK;DELHIVEAEAMNYEGSPIK;LAADEDDDDDDEEDDDEEDKNPSR;LLSISGK;MEDSMDMDMSPLRPQNYLFGCELK;MSVQPTVSLGGFEITPPVVLR;SAPGGGSK;TVSLGAGAK;TVSLGAGAKDELHIVEAEAMNYEGSPIK;TVSLGAGAKDELHIVEAEAMNYEGSPIKVTLATLK;VDNDENEHQLSLR;VTLATLK
Q5M775;A0A7I2V562;A0A7P0Z4I1;A0A7P0TB87;A0A7I2V451;A0A7I2YQJ3;A0A7P0TBP2;A0A7I2V416;A0A7I2V486;A0A7P0T9K0;J3QS22;A0A7P0TAS3;J3KSG2;J3KRB9	Q5M775;A0A7I2V562;A0A7P0Z4I1;A0A7P0TB87;A0A7I2V451;A0A7I2YQJ3;A0A7P0TBP2;A0A7I2V416;A0A7I2V486;A0A7P0T9K0;J3QS22;A0A7P0TAS3	3;3;3;3;3;3;3;3;3;2;2;2;1;1	3;3;3;3;3;3;3;3;3;2;2;2;1;1	3;3;3;3;3;3;3;3;3;2;2;2;1;1	Cytospin-B	SPECC1	sp|Q5M775|CYTSB_HUMAN Cytospin-B OS=Homo sapiens OX=9606 GN=SPECC1 PE=1 SV=1;tr|A0A7I2V562|A0A7I2V562_HUMAN Sperm antigen with calponin homology and coiled-coil domains 1 OS=Homo sapiens OX=9606 GN=SPECC1 PE=1 SV=1;tr|A0A7P0Z4I1|A0A7P0Z4I1_HUMAN Sperm anti	14	3	3	3	3	3	3	4.3	4.3	4.3	118.58	1068	1068;834;872;873;1009;1029;1034;1048;1050;712;783;784;408;574	0	2.1989	3601.7	3228.6	4445.7	3732.8	2134.8	5195.1	3353.5	3322.1	4415.2	3789.9	2589.1	4712.4	2	2	2	2	2	2	4.3	3900300	3900300	2		AAPPPVDEEPESSEVDAAGR;KSVSSPTSSNTPTPTK;LMNLLQERVK
Q9P0M6;A0A7I2V423;A0A7I2V412;A0A7I2YQR8;A0A7I2V6E9;A0A7I2V2N7;A0A7I2YQD6;A0A7I2V3R0;Q5SQT3;A0A7I2V5A9;A0A7I2V4W8;A0A7I2V522;A0A7I2V3Z8;A0A7I2V5G0;A0A7I2V3M7;A0A7I2YQF0	Q9P0M6;A0A7I2V423;A0A7I2V412;A0A7I2YQR8;A0A7I2V6E9;A0A7I2V2N7;A0A7I2YQD6	5;5;4;3;3;3;3;2;2;1;1;1;1;1;1;1	4;4;3;2;2;2;2;1;2;1;1;1;1;1;1;1	4;4;3;2;2;2;2;1;2;1;1;1;1;1;1;1	Core histone macro-H2A.2	H2AFY2	sp|Q9P0M6|H2AW_HUMAN Core histone macro-H2A.2 OS=Homo sapiens OX=9606 GN=MACROH2A2 PE=1 SV=3;tr|A0A7I2V423|A0A7I2V423_HUMAN MacroH2A.2 histone OS=Homo sapiens OX=9606 GN=MACROH2A2 PE=1 SV=1;tr|A0A7I2V412|A0A7I2V412_HUMAN MacroH2A.2 histone OS=Homo sapiens	16	5	4	4	5	4	4	18.8	14.2	14.2	40.058	372	372;342;335;196;218;242;270;71;242;65;68;75;79;80;81;141	0	25.317	10498	8223.3	11480	9426.5	6090.1	15201	9775	8554.8	11390	9620.8	7354.4	13765	4	4	4	4	4	4	18.8	36361000	36361000	4		DSDKEGTSNSTSEDGPGDGFTILSSK;HILLAVANDEELNQLLK;IHPELLAK;NCLSAAEDKK;QTAAQVTLK
P07858;E9PHZ5;A0A7I2V440;A0A7P0NGZ6;A0A7I2YQK9;E9PR21;A0A7I2V668;E9PSG5;A0A7I2V4Z9;E9PCB3;A0A7I2V302;A0A7I2V367;E9PLY3;E9PNL5;A0A7I2V2J1;E9PKQ7;A0A7I2V4S6	P07858;E9PHZ5;A0A7I2V440;A0A7P0NGZ6;A0A7I2YQK9;E9PR21;A0A7I2V668;E9PSG5;A0A7I2V4Z9	3;3;3;3;3;3;3;2;2;1;1;1;1;1;1;1;1	3;3;3;3;3;3;3;2;2;1;1;1;1;1;1;1;1	3;3;3;3;3;3;3;2;2;1;1;1;1;1;1;1;1	Cathepsin B;Cathepsin B light chain;Cathepsin B heavy chain	CTSB	sp|P07858|CATB_HUMAN Cathepsin B OS=Homo sapiens OX=9606 GN=CTSB PE=1 SV=3;tr|E9PHZ5|E9PHZ5_HUMAN Cathepsin B OS=Homo sapiens OX=9606 GN=CTSB PE=1 SV=9;tr|A0A7I2V440|A0A7I2V440_HUMAN Cathepsin B OS=Homo sapiens OX=9606 GN=CTSB PE=1 SV=1;tr|A0A7P0NGZ6|A0A7P	17	3	3	3	3	3	3	8.6	8.6	8.6	37.821	339	339;371;356;338;324;320;267;291;323;110;118;192;165;143;139;136;271	0	7.0732	11117	6900.5	11708	10344	4543.4	15155	10351	7366.7	11527	10432	5945.7	13688	3	3	3	3	3	3	8.6	24498000	24498000	4		DIMAEIYK;EQWPQCPTIK;ICEPGYSPTYK
Q96RS6;A0A7I2V457	Q96RS6;A0A7I2V457	3;3	3;3	3;3	NudC domain-containing protein 1	NUDCD1	sp|Q96RS6|NUDC1_HUMAN NudC domain-containing protein 1 OS=Homo sapiens OX=9606 GN=NUDCD1 PE=1 SV=2;tr|A0A7I2V457|A0A7I2V457_HUMAN NudC domain-containing protein 1 OS=Homo sapiens OX=9606 GN=NUDCD1 PE=1 SV=1	2	3	3	3	3	3	3	4.5	4.5	4.5	66.755	583	583;472	0	4.1369	7483.6	5979.4	8206	6045.3	3933.3	9385.4	6968	6208.2	8138.7	6213.8	4714.4	8507.3	2	2	2	2	2	2	4.5	30501000	30501000	3		DHQFLEGK;DSAQCAAIAER;GNSASEK
Q5T200;A0A7I2V4I5	Q5T200;A0A7I2V4I5	2;2	2;2	2;2	Zinc finger CCCH domain-containing protein 13	ZC3H13	sp|Q5T200|ZC3HD_HUMAN Zinc finger CCCH domain-containing protein 13 OS=Homo sapiens OX=9606 GN=ZC3H13 PE=1 SV=1;tr|A0A7I2V4I5|A0A7I2V4I5_HUMAN Zinc finger CCCH-type containing 13 OS=Homo sapiens OX=9606 GN=ZC3H13 PE=1 SV=1	2	2	2	2	2	2	2	1.8	1.8	1.8	196.63	1668	1668;1669	0	3.6361	3288.4	3080.3	3599.6	3101.9	2144.3	4318	3061.8	3150.3	3607.4	3155.8	2498.9	3928.2	2	2	2	2	2	2	1.8	5026200	5026200	2		DADNLFEHELGALNMAALLR;EQTEILESSR
P07942;G3XAI2;A0A7I2V4J9;A0A7I2V5X5;A0A7I2V3J7;A0A7I2V3I5;A0A7I2V682;A0A7I2V2T9	P07942;G3XAI2;A0A7I2V4J9;A0A7I2V5X5	4;4;4;3;1;1;1;1	4;4;4;3;1;1;1;1	4;4;4;3;1;1;1;1	Laminin subunit beta-1	LAMB1	sp|P07942|LAMB1_HUMAN Laminin subunit beta-1 OS=Homo sapiens OX=9606 GN=LAMB1 PE=1 SV=2;tr|G3XAI2|G3XAI2_HUMAN Laminin subunit beta 1 OS=Homo sapiens OX=9606 GN=LAMB1 PE=1 SV=2;tr|A0A7I2V4J9|A0A7I2V4J9_HUMAN Laminin subunit beta 1 OS=Homo sapiens OX=9606 G	8	4	4	4	4	4	4	4.2	4.2	4.2	198.04	1786	1786;1649;1682;1675;1203;1262;1340;1399	0	9.8099	9444.2	8961.7	10869	7403.5	5902	12275	8793.4	9162.4	10841	7693.3	6851.7	11144	5	5	5	5	5	5	4.2	10233000	10233000	5		GIETPQCDQSTGQCVCVEGVEGPR;NFLTQDSADLDSIEAVANEVLK;TLLAQANSK;VESLSQVEVILQHSAADIAR
O15498;A0A7I2V4L6;A0A7I2V3A1;A0A7I2V3V7;H7C3K7	O15498;A0A7I2V4L6;A0A7I2V3A1;A0A7I2V3V7	5;5;3;3;1	5;5;3;3;1	5;5;3;3;1	Synaptobrevin homolog YKT6	YKT6	sp|O15498|YKT6_HUMAN Synaptobrevin homolog YKT6 OS=Homo sapiens OX=9606 GN=YKT6 PE=1 SV=1;tr|A0A7I2V4L6|A0A7I2V4L6_HUMAN YKT6 v-SNARE homolog OS=Homo sapiens OX=9606 GN=YKT6 PE=1 SV=1;tr|A0A7I2V3A1|A0A7I2V3A1_HUMAN YKT6 v-SNARE homolog OS=Homo sapiens OX=9	5	5	5	5	5	5	5	20.2	20.2	20.2	22.417	198	198;191;180;250;29	0	8.1951	33323	23942	34744	27575	16397	41147	31027	25115	34396	28139	19928	37284	6	6	6	6	6	6	20.2	59088000	59088000	6		LDDLVSK;SEVLGTQSK;VAFTLLEK;VLDEFSK;VQAELDETK
A0A7I2V4L7;Q13310;B1ANR0;A0A7I2V5W9;H0YEU6;H0YEQ8;H0YCC8;A0A7I2V4V6;B1ANR1;H0YER0;P0CB38;H0YAS7;H0YAS6;H0YB75	A0A7I2V4L7;Q13310;B1ANR0;A0A7I2V5W9	22;21;21;20;8;6;6;6;5;2;1;1;1;1	13;12;12;12;5;2;4;3;2;1;1;0;0;0	0;0;0;0;0;0;0;0;0;0;0;0;0;0	Polyadenylate-binding protein 4;Polyadenylate-binding protein	PABPC4	tr|A0A7I2V4L7|A0A7I2V4L7_HUMAN Polyadenylate-binding protein OS=Homo sapiens OX=9606 GN=PABPC4 PE=1 SV=1;sp|Q13310|PABP4_HUMAN Polyadenylate-binding protein 4 OS=Homo sapiens OX=9606 GN=PABPC4 PE=1 SV=1;tr|B1ANR0|B1ANR0_HUMAN Polyadenylate-binding protein	14	22	13	0	22	13	0	41.6	21.8	0	66.499	601	601;644;615;598;370;112;197;354;129;68;370;136;169;183	0	41.753	65057	65323	74389	53634	45912	83614	60575	66458	74508	55558	52187	76126	21	21	21	21	21	21	41.6	488540000	488540000	23		AKEFTNVYIK;ALDTMNFDVIK;ALYDTFSAFGNILSCK;AVEEMNGK;AVTEMNGR;EAELGAK;EFSPFGSITSAK;GFGFVCFSSPEEATK;GFGFVSYEK;GLPTTTQR;ITGMLLEIDNSELLHMLESPESLR;KSGVGNVFIK;LFPLIQTMHSNLAGK;MNGMLLNDR;NFGEEVDDESLKELFSQFGK;NLDDTIDDEK;SGVGNVFIK;SKVDEAVAVLQAHHAK;SLGYAYVNFQQPADAER;VMLEDGR;VVCDENGSK;YQGVNLYIK
O75306;A0A7I2V4X8;A0A7I2YQD8;A0A7I2V4G5;A0A7I2V596;A0A7I2YQG7;A0A7I2V630;A0A7I2V410;A0A7I2V4W5;A0A7I2V2B9;A0A7I2V3J6;A0A7I2V5E2;A0A7I2V5G4;A0A7I2V5D5;A0A7I2V517	O75306;A0A7I2V4X8;A0A7I2YQD8;A0A7I2V4G5;A0A7I2V596;A0A7I2YQG7;A0A7I2V630;A0A7I2V410;A0A7I2V4W5;A0A7I2V2B9;A0A7I2V3J6;A0A7I2V5E2	6;6;5;5;5;5;4;4;4;4;4;3;2;1;1	6;6;5;5;5;5;4;4;4;4;4;3;2;1;1	6;6;5;5;5;5;4;4;4;4;4;3;2;1;1	NADH dehydrogenase [ubiquinone] iron-sulfur protein 2, mitochondrial	NDUFS2	sp|O75306|NDUS2_HUMAN NADH dehydrogenase [ubiquinone] iron-sulfur protein 2, mitochondrial OS=Homo sapiens OX=9606 GN=NDUFS2 PE=1 SV=2;tr|A0A7I2V4X8|A0A7I2V4X8_HUMAN NADH dehydrogenase [ubiquinone] iron-sulfur protein 2, mitochondrial OS=Homo sapiens OX=96	15	6	6	6	6	6	6	18.1	18.1	18.1	52.545	463	463;438;431;437;478;484;372;386;407;407;423;334;341;212;253	0	16.452	14814	11387	15806	11224	7323.6	17892	13794	11861	15661	11571	8801.8	16209	10	9	10	10	9	10	18.1	33732000	33732000	10		APGFAHLAGLDK;ETAHWKPPPWNDVDPPKDTIVK;IIAQCLNK;LDELEELLTNNR;TQPYDVYDQVEFDVPVGSR;TSMESLIHHFK
Q13561;A8K8J9;A0A7I2V4Y9;H0YI98;A0A7I2V4H4;F8W1I6;F8VW18;A0A7I2V390;F8VRV7;A0A7I2V5R4;H0YHL1	Q13561;A8K8J9;A0A7I2V4Y9;H0YI98;A0A7I2V4H4;F8W1I6;F8VW18;A0A7I2V390	8;8;8;7;7;5;4;4;2;1;1	8;8;8;7;7;5;4;4;2;1;1	8;8;8;7;7;5;4;4;2;1;1	Dynactin subunit 2	DCTN2	sp|Q13561|DCTN2_HUMAN Dynactin subunit 2 OS=Homo sapiens OX=9606 GN=DCTN2 PE=1 SV=4;tr|A8K8J9|A8K8J9_HUMAN Dynactin subunit 2 OS=Homo sapiens OX=9606 GN=DCTN2 PE=1 SV=1;tr|A0A7I2V4Y9|A0A7I2V4Y9_HUMAN Dynactin subunit 2 OS=Homo sapiens OX=9606 GN=DCTN2 PE=1	11	8	8	8	8	8	8	25.9	25.9	25.9	44.23	401	401;314;378;268;379;315;278;296;152;76;128	0	50.699	38379	36044	44853	34435	26339	50179	35734	36894	44731	35392	30292	45675	19	19	19	19	19	19	25.9	136060000	136060000	19		ASVEDADTQSK;DNTTLLTQVQTTMR;ENLATVEGNFASIDER;ESATEEK;LLGPDAAINLTDPDGALAK;LLHEVQELTTEVEK;LTELETAVR;WSPIASTLPELVQR
Q15233;A0A7I2V5Y7;A0A7I2V535;A0A7I2V4J2;A0A7P0MRW0;A0A7I2V4K9;A0A7I2V4N2;A0A7I2V464;H7C367;C9JYS8;C9IZL7;C9J4X2;A0A7I2YQK8;A0A0U1RQF9	Q15233;A0A7I2V5Y7;A0A7I2V535;A0A7I2V4J2;A0A7P0MRW0;A0A7I2V4K9;A0A7I2V4N2;A0A7I2V464;H7C367	23;23;23;22;20;19;16;16;13;11;8;3;3;1	22;22;22;21;19;19;15;15;12;11;7;3;3;1	20;20;20;19;17;17;14;14;11;10;6;2;3;0	Non-POU domain-containing octamer-binding protein	NONO	sp|Q15233|NONO_HUMAN Non-POU domain-containing octamer-binding protein OS=Homo sapiens OX=9606 GN=NONO PE=1 SV=4;tr|A0A7I2V5Y7|A0A7I2V5Y7_HUMAN Non-POU domain containing octamer binding OS=Homo sapiens OX=9606 GN=NONO PE=1 SV=1;tr|A0A7I2V535|A0A7I2V535_HUM	14	23	22	20	23	22	20	50.3	48.6	45.6	54.231	471	471;476;501;468;515;411;360;360;234;247;207;124;130;33	0	102.17	149430	139940	173050	114230	90830	182610	139130	143250	172360	118920	104540	165910	83	82	83	83	77	83	50.3	1218300000	1218300000	83		AAPGAEFAPNK;AAPGAEFAPNKR;AGEVFIHK;AVVIVDDR;CSEGSFLLTTFPR;CSEGSFLLTTFPRPVTVEPMDQLDDEEGLPEK;DKGFGFIR;EKLEMEMEAAR;FACHSASLTVR;FAQPGSFEYEYAMR;FGQAATMEGIGAIGGTPPAFNR;GTFPDAR;LFVGNLPPDITEEEMR;MEELHNQEVQK;MGQMAMGGAMGINNR;NLPQYVSNELLEEAFSVFGQVER;PVTVEPMDQLDDEEGLPEK;QQEEMMR;QQQDQVDR;RMEELHNQEVQK;RQQEGFK;TLAEIAK;VELDNMPLR
[truncated: 3,628 more rows]
[truncated: 15 more columns]

## Sheet: Whole proteome (filtered&Stats)
UniprotID	pValue	qValue	EffectSize	X.LAMATetPlus.LAMATetMinus.	significant
O95372	1.53776e-06	0.00441183	1.5486	LAMATetPlus-LAMATetMinus	Upregulated
P06493	0.203677	0.999662	-0.0808333	LAMATetPlus-LAMATetMinus	Non significant
[truncated: 2,867 more rows]

## Sheet: Palmitoylated proteome
Protein IDs	Majority protein IDs	Peptide counts (all)	Peptide counts (razor+unique)	Peptide counts (unique)	Protein names	Gene names	Fasta headers	Number of proteins	Peptides	Razor + unique peptides	Unique peptides	Peptides NoTetPALM1	Peptides NoTetPALM2	Peptides NoTetPALM3	Peptides TetPALM1	Peptides TetPALM2	Peptides TetPALM3	Razor + unique peptides NoTetPALM1	Razor + unique peptides NoTetPALM2	Razor + unique peptides NoTetPALM3	Razor + unique peptides TetPALM1	Razor + unique peptides TetPALM2	Razor + unique peptides TetPALM3	Unique peptides NoTetPALM1	Unique peptides NoTetPALM2	Unique peptides NoTetPALM3	Unique peptides TetPALM1	Unique peptides TetPALM2	Unique peptides TetPALM3	Sequence coverage [%]	Unique + razor sequence coverage [%]	Unique sequence coverage [%]	Mol. weight [kDa]	Sequence length	Sequence lengths	Q-value	Score	Identification type NoTetPALM1	Identification type NoTetPALM2	Identification type NoTetPALM3	Identification type TetPALM1	Identification type TetPALM2	Identification type TetPALM3	Sequence coverage NoTetPALM1 [%]	Sequence coverage NoTetPALM2 [%]	Sequence coverage NoTetPALM3 [%]	Sequence coverage TetPALM1 [%]	Sequence coverage TetPALM2 [%]	Sequence coverage TetPALM3 [%]
[truncated: 1,119 more rows]
[truncated: 42 more columns]

[truncated: 1 more sheets: Palmitoylated proteome(Stat)]
