# Supplementary material for: Nanobody-thioesterase chimeras to specifically target protein palmitoylation
Source: Nat Commun. 2025 Feb 7;16:1445. doi: 10.1038/s41467-025-56716-x (PMC11805987; doi:10.1038/s41467-025-56716-x)
Supplement: Supplementary file 9 — Source Data [file 41467_2025_56716_MOESM9_ESM.zip]

Archive with 7 entries (6 files):
- Source data/
- Source data/.DS_Store
- __MACOSX/Source data/._.DS_Store
- Source data/Source data R2.xlsx
- __MACOSX/Source data/._Source data R2.xlsx
- Source data/Uncropped blots.pdf
- __MACOSX/Source data/._Uncropped blots.pdf
