# Supplementary material for: Nanobody-thioesterase chimeras to specifically target protein palmitoylation
Source: Nat Commun. 2025 Feb 7;16:1445. doi: 10.1038/s41467-025-56716-x (PMC11805987; doi:10.1038/s41467-025-56716-x)
Supplement: Supplementary file 9 — Source Data [file 41467_2025_56716_MOESM9_ESM.zip › Source data/Source data R2.xlsx]

## Sheet: Figure 1B
WB: GFP
	none	APT1-LaG-16	APT2-LaG-16	LaG-16-APT1	LaG-16-APT2
	1.648	0.263084	0.114262	1.57107	0.519627
	1.36619	0.398974	0.29753	0.790543	0.154045
	1.88169		0.085142	0.402796	0.74869
	1.15129	0.343162	0.0929153	0.717827	0.396006
	1.16605	0.394159	0.372536	0.785339
	1.51407	0.522471	0.267498	0.683247	0.488458
	1.55095	0.590608	0.292913	0.772621	0.449955
	1.49351	0.594509	0.293461	0.775538	0.668271
WB: Flot2
	none	APT1-LaG-16	APT2-LaG-16	LaG-16-APT1	LaG-16-APT2
	0.96976	1.32055	1.05246	0.127467	0.378768
	1.03228	0.727491	0.529649	1.00525	1.11287
	0.716031	0.9491	1.12225	0.235269	0.183138
	1.22888	1.28381	0.738827	0.967987	0.582902
	1.01475	0.33233	0.73202	1.32004	0.967794
	1.08977	0.696078	0.655174	0.696078	0.655174
	1.15802	0.530643	0.899675	0.846974	1.19983
	1.24274	0.62944	0.857232	0.760574	0.897577

## Sheet: Figure 1C
WB: GFP
	none	APT1-LaG-16	dead-APT1-LaG-16	APT2-LaG-16	dead-APT2-LaG-16	LaG-16-APT1	LaG-16-dead-APT1	LaG-16-APT2	LaG-16-dead-APT2
	1.15129	0.343162	1.41415	0.0929153	1.50141	0.717827	1.63453	0.396006	1.04072
	1.16605	0.394159	1.25908	0.372536	1.27237	0.785339	1.0752		0.985373
	1.1268	0.533871	1.49968	0.318709	1.34195	0.802816	1.52541	0.336096	1.13427
	1.14247	0.457846	1.59723	0.180953	1.59466	0.734233	1.16641	0.395843	1.33502

## Sheet: Figure 1F
WB: GFP
	none	APT1-LaG16	APT1-3W-LaG16	APT2-LaG16	APT2-3W-LaG16
	2.05738	0.574928	1.32549	0.294355	0.747846
	1.78257	0.657291	1.216	0.325985	1.01815
	1.8964	0.789466	1.3884	0.376773	0.54896
	1.99041	0.620351	1.54472	0.181384	0.663135

## Sheet: Figure 2A
WB: GFP
	none	APT1-LaG16	APT1-3W-LaG16	APT2-LaG16	APT2-3W-LaG16
	2.02338	1.35065	2.19543	1.08621	1.29323
	1.54605	1.02703	1.16216	1.19084	1.83084
	1.04237	1.46921	1.57173	0.863014	1.51497
	1.53884	1.20142	1.44389	1.20876	1.88804
	1.5591	1.24558	1.29425	1.16667	1.65784

## Sheet: Figure 2B
WB: GFP
	none	APT1-LaG16	APT1-3W-LaG16	APT2-LaG16	APT2-3W-LaG16
	2.40993	0.319563	0.718603	0.855931	0.695969
	1.60193	0.410491	0.979987	0.85447	1.15312
	1.07956	0.12851	0.913705	1.62714	1.25108
	1.46631	0.159785	0.82139	1.30743	1.24508
	1.29553	0.223834	1.3769	1.10373
	1.18469	0.457442	0.898716	1.52698	0.932174

## Sheet: Figure 2C
WB: GFP
	none	APT1-LaG16	APT2-LaG16	LaG16-APT1	LaG16-APT2
	1.32155	0.989788	0.735339	0.70734	1.24598
	1.34154	0.929889	0.953406	0.635224	1.13994
	0.950922	0.700667	1.91551	0.626564	0.80634
	1.16528	0.841733	1.06327	1.04104	0.888671

## Sheet: Figure 3C
WB: GFP
	No NB	APT2-G97	APT2-G97 + TMP
	2.3193	0.52543	1.11812
	2.2292	0.377266	1.08888
	1.64969	1.44765	2.30348
	1.95506	0.231634	1.27508
	2.16677	0.38219	1.8359

## Sheet: Figure 3D
WB: GFP
	No NB	APT2-F98	APT2-F98 + TMP
	2.3193	0.215026	0.242801
	2.2292	0.640432	0.942817
	1.64969	0.180348	0.245734
	1.95506	0.231887	1.21758
	2.16677	0.0237177	0.00160265

## Sheet: Figure 4A
WB: GFP
	APT2-LAMAG97	APT2-LAMAG97 + 10uM TMP
	1.07228	0.927719
	0.902243	1.09776
	0.889413	1.11059
	0.844546	1.15545
	0.643842	1.35616
	0.787758	1.21224
	0.078717	1.92128

## Sheet: Figure 4C
WB: GFP
	no TMP	-1hr TMP	TMP O/N
	1.06355	0.356449	0.567997
	1.25835	1.34102	0.453518
	1.52144	1.55963	0.51354
	1.25533	1.61612	0.370479

[truncated: 8 more sheets: Figure 5B, Figure 5D, Figure 5E, Figure 5F, Figure 6C, Figure 6D, Figure S1, Figure S5]
